# Supplementary material for: Crystal structure and Hirshfeld surface analysis of 3,3′-(sulfanedi­yl)bis­(2-iodo-1-methyl-1H-indole)
Source: Acta Crystallogr E Crystallogr Commun. 2026 Mar 27;82(Pt 4):418–21. doi: 10.1107/S2056989026002872 (PMC13055989; doi:10.1107/S2056989026002872)
Supplement: Supplementary file 1 [file e-82-00418-sup1.cif]

##############################################################################
#                                                                            #
# This CIF contains the data in a paper accepted for publication in          #
# Acta Crystallographica Section E. It conforms to the requirements of       #
# Notes for Authors for Acta Crystallographica Section E, and has been       #
# peer reviewed under the auspices of the IUCr Commission on Journals.       #
#                                                                            #
# Full details of the Crystallographic Information File format               #
# are given in the paper "The Crystallographic Information File (CIF):       #
# a New Standard Archive File for Crystallography" by S. R. Hall, F. H.      #
# Allen and I. D. Brown [Acta Cryst. (1991), A47, 655-685].                  #
#                                                                            #
# The current version of the core CIF dictionary is obtainable from          #
# ftp://ftp.iucr.org/pub/cif_core.dic.                                       #
#                                                                            #
# Software is freely available for graphical display of the structure(s)     #
# in this CIF. For information consult the CIF software page                 #
# http://www.iucr.org/resources/cif/software.                                #
#                                                                            #
# This file may be used for bona fide research purposes within the           #
# scientific community so long as proper attribution is given to the journal # 
# article from which it was obtained.                                        #
#                                                                            #
##############################################################################
data_I
_audit_creation_method
;
Olex2 1.3
(compiled 2020.11.12 svn.r5f609507 for OlexSys, GUI svn.r6408)
;
_journal_date_recd_electronic     2026-01-16
_journal_date_accepted     2026-03-18
_journal_name_full     'Acta Crystallographica, Section E'
_journal_year     2026
_journal_volume     82
_journal_issue      1
_journal_page_first     0
_journal_page_last     0
_journal_paper_category     GO
_journal_paper_doi     10.1107/S2056989026002872
_journal_coeditor_code     EE2026
_publ_contact_author_name     'Clifford W. Padgett'
_publ_contact_author_address
;
Department of Biochemistry, Chemistry and Physics
Georgia Southern University
11935 Abercorn Street
Savannah, Georgai 31419
USA
;
_publ_contact_author_email     cpadgett@georgiasouthern.edu
_publ_contact_author_fax     ?
_publ_contact_author_phone     ?
_publ_section_title
;
Crystal structure and Hirshfeld surface analysis of
3,3'-(sulfanediyl)bis(2-iodo-1-methyl-1<i>H</i>-indole)
;
_publ_section_title_footnote     .
loop_
    _publ_author_name
    _publ_author_footnote
    _publ_author_address
    'Ayobami, Adisa' .
;
Georgia Southern University, 521 College of Education Dr., Department of Chemistry, Biochemistry and Physics, Statesboro, GA 30458,
USA
;
    'Shaikh, Abid' .
;
Georgia Southern University, 521 College of Education Dr., Department of Chemistry, Biochemistry and Physics, Statesboro, GA 30458,
USA
;
    'Padgett, Clifford W.' .
;
Georgia Southern University, 11935 Abercorn St., Department of Chemistry,
Biochemistry and Physics, Savannah, GA 31419,
USA
;
_publ_section_synopsis
;
The title compound consists of two <i>N</i>-methyl-2-iodoindole units linked by
a thioether bridge in a <i>gauche</i> conformation. In the crystal, short
I...C and I...\p contacts dominate the packing and generate a herringbone
motif.
;
_chemical_name_systematic
;\
2-Iodo-3-[(2-iodo-1-methyl-1<i>H</i>-indol-3-yl)sulfanyl]-1-methyl-1<i>H</i>-\
indole
;
_chemical_name_common
;
3,3'-(Sulfanediyl)bis(2-iodo-1-methyl-1<i>H</i>-indole)
;
_chemical_formula_moiety     'C18 H14 I2 N2 S'
_chemical_formula_sum     'C18 H14 I2 N2 S'
_chemical_formula_iupac     'C18 H14 I2 N2 S'
_chemical_formula_weight     544.17
_chemical_melting_point     ?
_chemical_absolute_configuration     ?
_space_group_crystal_system     orthorhombic
_space_group_name_H-M_alt     'F d d 2'
_space_group_name_Hall     'F 2 -2d'
loop_
    _space_group_symop_operation_xyz
    'x, y, z'
    '-x, -y, z'
    '-x+1/4, y+1/4, z+1/4'
    'x+1/4, -y+1/4, z+1/4'
    'x, y+1/2, z+1/2'
    '-x, -y+1/2, z+1/2'
    '-x+1/4, y+3/4, z+3/4'
    'x+1/4, -y+3/4, z+3/4'
    'x+1/2, y, z+1/2'
    '-x+1/2, -y, z+1/2'
    '-x+3/4, y+1/4, z+3/4'
    'x+3/4, -y+1/4, z+3/4'
    'x+1/2, y+1/2, z'
    '-x+1/2, -y+1/2, z'
    '-x+3/4, y+3/4, z+1/4'
    'x+3/4, -y+3/4, z+1/4'
_cell_length_a     37.8416(4)
_cell_length_b     31.6009(3)
_cell_length_c     5.94404(5)
_cell_angle_alpha     90
_cell_angle_beta     90
_cell_angle_gamma     90
_cell_volume     7108.05(11)
_cell_formula_units_Z     16
_cell_measurement_reflns_used     7695
_cell_measurement_theta_min     2.7670
_cell_measurement_theta_max     69.3890
_cell_measurement_temperature     298.3(9)
_exptl_crystal_description     needle
_exptl_crystal_colour     'clear colourless'
_exptl_crystal_size_max     0.153
_exptl_crystal_size_mid     0.052
_exptl_crystal_size_min     0.024
_exptl_crystal_density_diffrn     2.034
_exptl_crystal_density_meas     ?
_exptl_crystal_density_method     ?
_exptl_crystal_F_000     4128
loop_
    _exptl_crystal_face_index_h
    _exptl_crystal_face_index_k
    _exptl_crystal_face_index_l
    _exptl_crystal_face_perp_dist
    0 -1 -1 0.0717
    -1 0 0 0.0225
    -1 -1 -1 0.0737
    1 1 1 0.0661
    2 -1 0 0.0017
    -1 1 0 0.0185
    0 1 0 0.0069
    0 -1 0 0.0364
_exptl_absorpt_coefficient_mu     28.890
_exptl_absorpt_correction_type     multi-scan
_exptl_absorpt_process_details
;
(CrysAlisPro; Rigaku OD, 2023)
;
_exptl_absorpt_correction_T_min     0.40055
_exptl_absorpt_correction_T_max     1.00000
_diffrn_ambient_temperature     298.3(9)
_diffrn_source     'micro-focus sealed X-ray tube'
_diffrn_radiation_type     'Cu K\a'
_diffrn_radiation_wavelength     1.54184
_diffrn_radiation_monochromator     mirror
_diffrn_measurement_device_type
                         'XtaLAB Synergy, Single source at home/near, HyPix3000'
_diffrn_measurement_device     'four-circle diffractometer'
_diffrn_measurement_method     '\w scans'
_diffrn_detector     'Hybrid Pixel Array Detector'
_diffrn_detector_area_resol_mean     10.0000
_diffrn_reflns_number     9127
_diffrn_reflns_av_R_equivalents     0.0991
_diffrn_reflns_av_unetI/netI     0.0498
_diffrn_reflns_theta_min     3.645
_diffrn_reflns_theta_max     69.576
_diffrn_reflns_theta_full     67.684
_diffrn_measured_fraction_theta_max     0.993
_diffrn_measured_fraction_theta_full     0.997
_diffrn_reflns_limit_h_min     -45
_diffrn_reflns_limit_h_max     39
_diffrn_reflns_limit_k_min     -38
_diffrn_reflns_limit_k_max     38
_diffrn_reflns_limit_l_min     -7
_diffrn_reflns_limit_l_max     5
_diffrn_radiation_probe     x-ray
_refine_special_details     ?
_reflns_number_total     2434
_reflns_number_gt     2352
_reflns_threshold_expression     'I > 2\s(I)'
_refine_ls_structure_factor_coef     Fsqd
_refine_ls_matrix_type     full
_refine_ls_R_factor_all     0.0535
_refine_ls_R_factor_gt     0.0524
_refine_ls_wR_factor_gt     0.1412
_refine_ls_wR_factor_ref     0.1463
_refine_ls_goodness_of_fit_ref     1.177
_refine_ls_restrained_S_all     1.177
_refine_ls_number_reflns     2434
_refine_ls_number_parameters     210
_refine_ls_number_restraints     1
_refine_ls_hydrogen_treatment     constr
_refine_ls_weighting_scheme     calc
_refine_ls_weighting_details
                      'w=1/[\s^2^(Fo^2^)+(0.1145P)^2^] where P=(Fo^2^+2Fc^2^)/3'
_atom_sites_solution_hydrogens     geom
_atom_sites_solution_primary     ?
_atom_sites_solution_secondary     ?
_refine_ls_shift/su_max     0.001
_refine_ls_shift/su_mean     0.000
_refine_diff_density_max     0.903
_refine_diff_density_min     -1.600
_refine_ls_extinction_method     none
_refine_ls_extinction_coef     .
_refine_ls_abs_structure_details
;
Flack <i>x</i> determined using 558 quotients
[(<i>I</i>^+^)-(<i>I</i>^-^)]/[(<i>I</i>^+^)+(<i>I</i>^-^)]
(Parsons <i>et al.</i>,  2013)
;
_refine_ls_abs_structure_Flack     -0.034(16)
loop_
    _atom_type_symbol
    _atom_type_description
    _atom_type_scat_dispersion_real
    _atom_type_scat_dispersion_imag
    _atom_type_scat_source
    'C' 'C' 0.0181 0.0091
                         'International Tables Vol C Tables 4.2.6.8 and 6.1.1.4'
    'H' 'H' 0.0000 0.0000
                         'International Tables Vol C Tables 4.2.6.8 and 6.1.1.4'
    'I' 'I' -0.3257 6.8362
                         'International Tables Vol C Tables 4.2.6.8 and 6.1.1.4'
    'N' 'N' 0.0311 0.0180
                         'International Tables Vol C Tables 4.2.6.8 and 6.1.1.4'
    'S' 'S' 0.3331 0.5567
                         'International Tables Vol C Tables 4.2.6.8 and 6.1.1.4'
_computing_data_collection
;
CrysAlisPro 1.171.42.84a (Rigaku OD, 2023)
;
_computing_cell_refinement
;
CrysAlisPro 1.171.42.84a (Rigaku OD, 2023)
;
_computing_data_reduction
;
CrysAlisPro 1.171.42.84a (Rigaku OD, 2023)
;
_computing_structure_solution     ?
_computing_structure_refinement
;
<i>SHELXL2018/3</i> (Sheldrick, 2015)
;
_computing_molecular_graphics
;
Olex2 1.3 (Dolomanov <i>et al.</i>,  2009)
;
_computing_publication_material
;
Olex2 1.3 (Dolomanov <i>et al.</i>,  2009)
;
loop_
    _atom_site_type_symbol
    _atom_site_label
    _atom_site_fract_x
    _atom_site_fract_y
    _atom_site_fract_z
    _atom_site_U_iso_or_equiv
    _atom_site_adp_type
    _atom_site_calc_flag
    _atom_site_occupancy
    _atom_site_disorder_assembly
    _atom_site_disorder_group
    I I1 0.32692(2) 0.48490(2) 0.93756(14) 0.0508(3) Uani d 1 . .
    I I2 0.43892(2) 0.47566(2) 0.71981(17) 0.0578(3) Uani d 1 . .
    S S1 0.36946(6) 0.53925(8) 0.4606(5) 0.0439(6) Uani d 1 . .
    C C5 0.2780(3) 0.6351(4) 0.230(3) 0.061(3) Uani d 1 . .
    H H5 0.279642 0.654130 0.111082 0.073 Uiso calc 1 . .
    C C14 0.3706(3) 0.6641(3) 0.938(3) 0.055(3) Uani d 1 . .
    H H14 0.356860 0.688280 0.920913 0.066 Uiso calc 1 . .
    C C7 0.2432(3) 0.6070(4) 0.538(3) 0.052(3) Uani d 1 . .
    H H7 0.222570 0.606600 0.622775 0.062 Uiso calc 1 . .
    C C16 0.4158(3) 0.6273(4) 1.158(2) 0.052(3) Uani d 1 . .
    H H16 0.431069 0.625179 1.280030 0.063 Uiso calc 1 . .
    C C9 0.2490(3) 0.5395(4) 0.926(2) 0.047(2) Uani d 1 . .
    H H9A 0.245021 0.509541 0.927082 0.071 Uiso calc 1 . .
    H H9B 0.227240 0.553922 0.894335 0.071 Uiso calc 1 . .
    H H9C 0.257864 0.548363 1.069472 0.071 Uiso calc 1 . .
    C C6 0.2476(4) 0.6347(4) 0.360(3) 0.061(3) Uani d 1 . .
    H H6 0.229574 0.653719 0.326893 0.073 Uiso calc 1 . .
    C C12 0.3896(2) 0.5966(3) 0.815(2) 0.037(2) Uani d 1 . .
    C C13 0.3671(3) 0.6333(4) 0.786(2) 0.050(3) Uani d 1 . .
    H H13 0.351147 0.635244 0.667507 0.060 Uiso calc 1 . .
    C C18 0.4594(4) 0.5450(5) 1.140(3) 0.067(4) Uani d 1 . .
    H H18A 0.480997 0.540454 1.058117 0.101 Uiso calc 1 . .
    H H18B 0.452750 0.519378 1.215169 0.101 Uiso calc 1 . .
    H H18C 0.462896 0.567063 1.248555 0.101 Uiso calc 1 . .
    N N1 0.2752(2) 0.5500(3) 0.7496(16) 0.0410(18) Uani d 1 . .
    C C17 0.4136(3) 0.5951(4) 0.998(2) 0.043(2) Uani d 1 . .
    C C15 0.3947(3) 0.6622(4) 1.128(2) 0.055(3) Uani d 1 . .
    H H15 0.395848 0.684538 1.229133 0.066 Uiso calc 1 . .
    C C10 0.4193(2) 0.5350(3) 0.805(2) 0.039(2) Uani d 1 . .
    C C11 0.3936(2) 0.5572(3) 0.697(2) 0.039(2) Uani d 1 . .
    C C4 0.3058(3) 0.6082(3) 0.272(2) 0.047(3) Uani d 1 . .
    H H4 0.326016 0.608604 0.182858 0.057 Uiso calc 1 . .
    C C1 0.3086(2) 0.5320(3) 0.723(2) 0.040(2) Uani d 1 . .
    N N2 0.4320(2) 0.5572(3) 0.986(2) 0.047(2) Uani d 1 . .
    C C3 0.3025(3) 0.5800(3) 0.454(2) 0.042(2) Uani d 1 . .
    C C2 0.3259(2) 0.5495(3) 0.550(2) 0.039(2) Uani d 1 . .
    C C8 0.2712(3) 0.5797(3) 0.5853(19) 0.039(2) Uani d 1 . .
loop_
    _atom_site_aniso_label
    _atom_site_aniso_U_11
    _atom_site_aniso_U_22
    _atom_site_aniso_U_33
    _atom_site_aniso_U_12
    _atom_site_aniso_U_13
    _atom_site_aniso_U_23
    I1 0.0529(4) 0.0460(4) 0.0535(5) 0.0002(3) -0.0029(3) 0.0119(3)
    I2 0.0527(4) 0.0459(4) 0.0748(6) 0.0076(3) 0.0014(4) -0.0028(4)
    S1 0.0357(10) 0.0523(13) 0.0437(14) -0.0027(10) -0.0002(10) -0.0062(12)
    C5 0.067(7) 0.046(5) 0.069(8) -0.012(5) -0.021(7) 0.020(6)
    C14 0.044(5) 0.041(5) 0.079(9) -0.008(4) 0.023(7) 0.002(6)
    C7 0.041(5) 0.054(6) 0.061(7) -0.001(5) -0.006(5) -0.009(6)
    C16 0.045(5) 0.060(6) 0.052(7) -0.012(5) 0.001(5) -0.010(6)
    C9 0.040(4) 0.060(6) 0.042(6) -0.007(5) 0.005(5) -0.003(5)
    C6 0.059(6) 0.045(6) 0.080(10) 0.004(5) -0.028(7) -0.002(6)
    C12 0.031(4) 0.037(4) 0.043(5) -0.002(3) 0.003(4) -0.006(4)
    C13 0.047(6) 0.053(6) 0.051(7) -0.023(5) 0.017(5) -0.011(5)
    C18 0.067(8) 0.064(8) 0.071(9) 0.014(6) -0.018(8) -0.009(7)
    N1 0.037(4) 0.043(4) 0.043(5) 0.001(3) 0.004(4) -0.001(4)
    C17 0.042(4) 0.045(5) 0.043(6) -0.006(4) 0.000(5) 0.001(5)
    C15 0.058(6) 0.051(6) 0.057(8) -0.012(5) 0.004(6) -0.016(6)
    C10 0.033(4) 0.031(4) 0.054(7) 0.002(4) 0.007(4) 0.001(4)
    C11 0.037(4) 0.033(4) 0.046(6) -0.002(4) 0.002(5) -0.004(4)
    C4 0.048(5) 0.042(5) 0.051(7) -0.008(5) -0.004(5) 0.007(5)
    C1 0.033(4) 0.033(4) 0.053(6) -0.007(3) -0.001(5) -0.004(5)
    N2 0.037(4) 0.044(4) 0.059(6) 0.005(4) -0.006(4) 0.001(5)
    C3 0.040(4) 0.037(4) 0.048(6) 0.000(4) -0.001(5) 0.000(5)
    C2 0.033(4) 0.037(5) 0.047(6) -0.012(4) -0.010(4) 0.005(5)
    C8 0.038(4) 0.031(4) 0.047(5) 0.002(4) -0.006(4) -0.004(4)
_geom_special_details
;
 All esds (except the esd in the dihedral angle between two l.s. planes)
 are estimated using the full covariance matrix.  The cell esds are taken
 into account individually in the estimation of esds in distances, angles
 and torsion angles; correlations between esds in cell parameters are only
 used when they are defined by crystal symmetry.  An approximate (isotropic)
 treatment of cell esds is used for estimating esds involving l.s. planes.
;
loop_
    _geom_bond_atom_site_label_1
    _geom_bond_atom_site_label_2
    _geom_bond_site_symmetry_2
    _geom_bond_distance
    _geom_bond_publ_flag
    I1 C1 . 2.079(12) ?
    I2 C10 . 2.080(9) ?
    S1 C11 . 1.770(11) ?
    S1 C2 . 1.761(11) ?
    C5 H5 . 0.9300 ?
    C5 C6 . 1.39(2) ?
    C5 C4 . 1.375(18) ?
    C14 H14 . 0.9300 ?
    C14 C13 . 1.336(17) ?
    C14 C15 . 1.452(19) ?
    C7 H7 . 0.9300 ?
    C7 C6 . 1.38(2) ?
    C7 C8 . 1.394(15) ?
    C16 H16 . 0.9300 ?
    C16 C17 . 1.392(16) ?
    C16 C15 . 1.373(19) ?
    C9 H9A . 0.9600 ?
    C9 H9B . 0.9600 ?
    C9 H9C . 0.9600 ?
    C9 N1 . 1.476(14) ?
    C6 H6 . 0.9300 ?
    C12 C13 . 1.448(17) ?
    C12 C17 . 1.418(16) ?
    C12 C11 . 1.436(13) ?
    C13 H13 . 0.9300 ?
    C18 H18A . 0.9600 ?
    C18 H18B . 0.9600 ?
    C18 H18C . 0.9600 ?
    C18 N2 . 1.435(17) ?
    N1 C1 . 1.393(12) ?
    N1 C8 . 1.364(14) ?
    C17 N2 . 1.390(14) ?
    C15 H15 . 0.9300 ?
    C10 C11 . 1.361(14) ?
    C10 N2 . 1.369(16) ?
    C4 H4 . 0.9300 ?
    C4 C3 . 1.409(16) ?
    C1 C2 . 1.342(17) ?
    C3 C2 . 1.428(14) ?
    C3 C8 . 1.417(15) ?
loop_
    _geom_angle_atom_site_label_1
    _geom_angle_atom_site_label_2
    _geom_angle_atom_site_label_3
    _geom_angle_site_symmetry_1
    _geom_angle_site_symmetry_3
    _geom_angle
    _geom_angle_publ_flag
    C2 S1 C11 . . 100.6(5) ?
    C6 C5 H5 . . 119.0 ?
    C4 C5 H5 . . 119.0 ?
    C4 C5 C6 . . 121.9(12) ?
    C13 C14 H14 . . 118.1 ?
    C13 C14 C15 . . 123.8(12) ?
    C15 C14 H14 . . 118.1 ?
    C6 C7 H7 . . 121.5 ?
    C6 C7 C8 . . 117.0(12) ?
    C8 C7 H7 . . 121.5 ?
    C17 C16 H16 . . 121.3 ?
    C15 C16 H16 . . 121.3 ?
    C15 C16 C17 . . 117.5(12) ?
    H9A C9 H9B . . 109.5 ?
    H9A C9 H9C . . 109.5 ?
    H9B C9 H9C . . 109.5 ?
    N1 C9 H9A . . 109.5 ?
    N1 C9 H9B . . 109.5 ?
    N1 C9 H9C . . 109.5 ?
    C5 C6 H6 . . 119.0 ?
    C7 C6 C5 . . 122.1(11) ?
    C7 C6 H6 . . 119.0 ?
    C17 C12 C13 . . 119.5(10) ?
    C17 C12 C11 . . 106.2(9) ?
    C11 C12 C13 . . 134.3(10) ?
    C14 C13 C12 . . 116.5(13) ?
    C14 C13 H13 . . 121.8 ?
    C12 C13 H13 . . 121.8 ?
    H18A C18 H18B . . 109.5 ?
    H18A C18 H18C . . 109.5 ?
    H18B C18 H18C . . 109.5 ?
    N2 C18 H18A . . 109.5 ?
    N2 C18 H18B . . 109.5 ?
    N2 C18 H18C . . 109.5 ?
    C1 N1 C9 . . 126.6(9) ?
    C8 N1 C9 . . 126.0(9) ?
    C8 N1 C1 . . 107.4(9) ?
    C16 C17 C12 . . 122.7(10) ?
    N2 C17 C16 . . 129.3(11) ?
    N2 C17 C12 . . 108.0(10) ?
    C14 C15 H15 . . 120.0 ?
    C16 C15 C14 . . 120.0(11) ?
    C16 C15 H15 . . 120.0 ?
    C11 C10 I2 . . 127.2(9) ?
    C11 C10 N2 . . 111.0(9) ?
    N2 C10 I2 . . 121.9(7) ?
    C12 C11 S1 . . 127.6(8) ?
    C10 C11 S1 . . 125.4(8) ?
    C10 C11 C12 . . 107.0(10) ?
    C5 C4 H4 . . 121.2 ?
    C5 C4 C3 . . 117.5(12) ?
    C3 C4 H4 . . 121.2 ?
    N1 C1 I1 . . 121.7(8) ?
    C2 C1 I1 . . 127.0(7) ?
    C2 C1 N1 . . 111.3(10) ?
    C17 N2 C18 . . 124.2(11) ?
    C10 N2 C18 . . 128.0(9) ?
    C10 N2 C17 . . 107.8(9) ?
    C4 C3 C2 . . 132.7(11) ?
    C4 C3 C8 . . 120.1(10) ?
    C8 C3 C2 . . 107.2(10) ?
    C1 C2 S1 . . 127.9(8) ?
    C1 C2 C3 . . 106.3(9) ?
    C3 C2 S1 . . 125.8(9) ?
    C7 C8 C3 . . 121.4(10) ?
    N1 C8 C7 . . 130.8(11) ?
    N1 C8 C3 . . 107.8(9) ?
loop_
    _geom_torsion_atom_site_label_1
    _geom_torsion_atom_site_label_2
    _geom_torsion_atom_site_label_3
    _geom_torsion_atom_site_label_4
    _geom_torsion_site_symmetry_1
    _geom_torsion_site_symmetry_2
    _geom_torsion_site_symmetry_3
    _geom_torsion_site_symmetry_4
    _geom_torsion
    _geom_torsion_publ_flag
    I1 C1 C2 S1 . . . . -2.6(15) ?
    I1 C1 C2 C3 . . . . 179.6(8) ?
    I2 C10 C11 S1 . . . . 2.4(15) ?
    I2 C10 C11 C12 . . . . -179.0(7) ?
    I2 C10 N2 C18 . . . . 0.6(18) ?
    I2 C10 N2 C17 . . . . -179.7(7) ?
    C5 C4 C3 C2 . . . . -177.0(12) ?
    C5 C4 C3 C8 . . . . 0.6(16) ?
    C16 C17 N2 C18 . . . . -3(2) ?
    C16 C17 N2 C10 . . . . 176.9(11) ?
    C9 N1 C1 I1 . . . . 0.9(14) ?
    C9 N1 C1 C2 . . . . -178.3(10) ?
    C9 N1 C8 C7 . . . . -0.2(18) ?
    C9 N1 C8 C3 . . . . 179.3(10) ?
    C6 C5 C4 C3 . . . . -0.3(19) ?
    C6 C7 C8 N1 . . . . 178.5(11) ?
    C6 C7 C8 C3 . . . . -1.0(17) ?
    C12 C17 N2 C18 . . . . 178.1(12) ?
    C12 C17 N2 C10 . . . . -1.6(12) ?
    C13 C14 C15 C16 . . . . 0.7(18) ?
    C13 C12 C17 C16 . . . . 2.1(16) ?
    C13 C12 C17 N2 . . . . -179.3(9) ?
    C13 C12 C11 S1 . . . . -1.5(18) ?
    C13 C12 C11 C10 . . . . 180.0(11) ?
    N1 C1 C2 S1 . . . . 176.6(8) ?
    N1 C1 C2 C3 . . . . -1.3(13) ?
    C17 C16 C15 C14 . . . . 1.3(17) ?
    C17 C12 C13 C14 . . . . -0.1(15) ?
    C17 C12 C11 S1 . . . . 177.0(8) ?
    C17 C12 C11 C10 . . . . -1.5(12) ?
    C15 C14 C13 C12 . . . . -1.3(16) ?
    C15 C16 C17 C12 . . . . -2.7(17) ?
    C15 C16 C17 N2 . . . . 179.0(11) ?
    C11 S1 C2 C1 . . . . -64.1(11) ?
    C11 S1 C2 C3 . . . . 113.3(10) ?
    C11 C12 C13 C14 . . . . 178.3(11) ?
    C11 C12 C17 C16 . . . . -176.7(10) ?
    C11 C12 C17 N2 . . . . 1.9(12) ?
    C11 C10 N2 C18 . . . . -179.0(13) ?
    C11 C10 N2 C17 . . . . 0.7(13) ?
    C4 C5 C6 C7 . . . . -1(2) ?
    C4 C3 C2 S1 . . . . 1.5(18) ?
    C4 C3 C2 C1 . . . . 179.4(11) ?
    C4 C3 C8 C7 . . . . 0.1(16) ?
    C4 C3 C8 N1 . . . . -179.5(10) ?
    C1 N1 C8 C7 . . . . -179.0(11) ?
    C1 N1 C8 C3 . . . . 0.6(11) ?
    N2 C10 C11 S1 . . . . -178.0(8) ?
    N2 C10 C11 C12 . . . . 0.6(12) ?
    C2 S1 C11 C12 . . . . -48.3(10) ?
    C2 S1 C11 C10 . . . . 130.0(10) ?
    C2 C3 C8 C7 . . . . 178.3(10) ?
    C2 C3 C8 N1 . . . . -1.3(12) ?
    C8 C7 C6 C5 . . . . 1.3(19) ?
    C8 N1 C1 I1 . . . . 179.7(7) ?
    C8 N1 C1 C2 . . . . 0.5(12) ?
    C8 C3 C2 S1 . . . . -176.3(8) ?
    C8 C3 C2 C1 . . . . 1.6(12) ?
_shelx_space_group_comment
;
The symmetry employed for this shelxl refinement is uniquely defined
by the following loop, which should always be used as a source of
symmetry information in preference to the above space-group names.
They are only intended as comments.
;
_shelx_estimated_absorpt_T_min     0.096
_shelx_estimated_absorpt_T_max     0.544
_shelx_hkl_file
;
   0   0  -6-2.16157 3.94032  12
   0   0  -6-1.29521 2.45680  14
   0   0  -6-1.53943 3.88644   9
   0   0  -4 5413.80 96.9332  12
   0   0  -4 5421.99 111.519   7
   0   0  -4 5470.09 97.3762   9
   0   0  -4 5814.41 92.3400  14
   0   0  -4 5739.23 99.1264   4
   0   0  -2 0.57865 1.97584   4
   0   0  -2 1.07645 3.49621   7
   0  -2  -6 325.589 11.5273  14
   0  -2  -6 264.676 13.2028  12
   0   2  -6 268.148 13.7747   9
   0   2  -6 320.147 11.4764  14
   0  -2  -6 291.812 14.0046   9
   0   2  -6 263.329 13.5268  12
   0   2  -4 2.66710 3.73687  12
   0  -2  -4 0.34488 2.04782  14
   0  -2  -4 4.92974 3.52281   9
   0  -2  -4 1.23657 2.25701   4
   0   2  -4 0.96655 3.80413   9
   0   2  -4 1.44116 2.18306   4
   0  -2  -4 1.41899 3.34095  12
   0  -2  -4 0.39024 5.01119   7
   0   2  -4-0.40750 5.19295   7
   0   2  -4 1.03304 2.09241  14
   0   2  -4 1.29537 2.83855  21
   0  -2  -2 716.687 21.0936   7
   0  -2  -2 746.955 17.7401   4
   0   2  -2 733.863 21.9886   7
   0   2   0 1.88697 0.52329  16
   0  -2   0 1.58827 0.44665   8
   0   2   0 2.25961 0.44021   3
   0   4  -6 1.15422 3.94677   9
   0  -4  -6-2.38027 3.68312  12
   0  -4  -6-0.12626 2.12155  14
   0   4  -6-0.88916 2.16242  14
   0   4  -6 2.27929 3.81275  12
   0  -4  -4 3960.55 67.2668  14
   0   4  -4 3749.00 72.8694  12
   0  -4  -4 3822.04 71.8096  12
   0  -4  -4 3938.09 85.8966   7
   0   4  -4 3926.28 73.9375   4
   0   4  -4 3645.28 72.5459   9
   0   4  -4 3602.63 86.0843   7
   0  -4  -4 3838.78 78.1360  10
   0  -4  -4 3854.56 71.8662   9
   0   4  -4 4079.21 67.5824  14
   0  -4  -4 3943.54 74.0099   4
   0  -4  -2 2.06106 3.16611   7
   0   4  -2 3.64706 1.62187  16
   0   4  -2 0.78408 1.87207   4
   0  -4  -2 1.23072 1.84508   4
   0   4  -2-0.20661 3.57761   7
   0   4   0 11202.2 165.898   3
   0   4   0 11749.2 166.463  16
   0   6  -6 219.454 9.02886  14
   0  -6  -6 206.649 8.84825  14
   0   6  -6 169.382 11.4098   9
   0  -6  -6 175.912 10.3242  12
   0   6  -6 168.985 11.1793  12
   0   6  -4 3.35669 5.25128   7
   0  -6  -4-1.97246 4.79702  10
   0   6  -4 0.46439 2.00189  14
   0   6  -4 0.84169 2.10358   4
   0  -6  -4 3.36475 2.53153   4
   0   6  -4 1.78092 2.83817  21
   0  -6  -4 1.38148 1.96832  14
   0  -6  -4-0.53373 3.20633  12
   0   6  -4 0.21584 3.42860   9
   0  -6  -4 0.40297 4.50385   7
   0   6  -4 0.63835 3.71493  12
   0  -6  -4 0.18020 3.05443   9
   0   6  -2 861.183 15.7648  16
   0  -6  -2 852.026 16.0220   4
   0  -6  -2 846.420 21.4430   7
   0   6  -2 852.285 16.1610   4
   0  -6   0 0.74760 1.17625   8
   0   6   0 0.49761 1.32555  16
   0   6   0 1.13198 1.12086   3
   0  -8  -6 0.23048 2.01197  14
   0  -8  -6 1.30749 3.45566  12
   0   8  -6-1.20682 3.92785   9
   0   8  -6-0.23814 3.91179  12
   0   8  -4 623.471 15.7250  20
   0   8  -4 581.574 20.9620  12
   0  -8  -4 623.850 19.7801  12
   0  -8  -4 591.134 23.8897  10
   0   8  -4 595.584 30.3269   7
   0   8  -4 572.568 21.2292   9
   0  -8  -4 635.986 20.2766   9
   0   8  -2 5.32324 2.11190  16
   0   8  -2 5.17322 4.26093   7
   0  -8  -2 3.98371 1.86329   4
   0   8   0 3656.54 59.7795   3
   0  -8   0 3746.62 60.2180   8
   0 -10  -6 29.7030 5.24799  12
   0  10  -6 27.1575 5.55847   9
   0  10  -6 24.6344 5.41445  12
   0  10  -4 2.28427 3.82700   9
   0 -10  -4 0.54498 3.34859  12
   0 -10  -4 1.54670 4.48135  10
   0  10  -4 0.41389 2.01643  20
   0  10  -4-1.13919 5.76488   7
   0  10  -4 4.13217 3.99276  12
   0 -10  -2 776.156 27.0050   6
   0  10  -2 744.868 27.8501   7
   0  10   0 1.74275 1.55457   3
   0  10   0 0.73362 1.89560  16
   0 -10   0 2.61003 1.68373   8
   0  12  -6-0.94297 3.85453   9
   0  12  -6-2.54578 3.87148  12
   0  12  -4 106.990 14.4745   7
   0  12  -4 143.855 7.02014  20
   0  12  -4 124.050 10.5389   9
   0 -12  -4 114.927 11.6400  10
   0  12  -4 112.118 9.75920  12
   0 -12  -4 141.339 9.37379  12
   0  12  -2-0.62681 2.13070  16
   0  12  -2 3.26534 4.83220   7
   0 -12  -2 0.33058 4.14739   6
   0  12  -2 0.96331 12.8299   1
   0 -12   0 1399.09 27.6824   8
   0  12   0 1440.02 29.3165  16
   0  12   0 1374.18 27.2651   3
   0  14  -6 17.8946 4.73781  12
   0  14  -6 32.9996 3.80986  20
   0  14  -6 18.0923 5.03045   9
   0  14  -4 0.45853 2.19705  20
   0 -14  -4 3.90185 5.63476  10
   0 -14  -4 7.94383 4.17973  12
   0  14  -4 5.42305 5.96582   7
   0  14  -4 0.57610 4.39083  12
   0  14  -4 1.48528 4.42971   9
   0  14  -2 520.236 24.6898   7
   0 -14  -2 587.122 25.3363   6
   0 -14   0 1.68907 1.78895   8
   0  14   0 1.76653 2.03783  16
   0  14   0 2.23779 1.95722   3
   0 -14   4-0.25046 2.62598  15
   0  16  -6-0.41352 3.48941   9
   0  16  -6 1.21205 3.45378  12
   0  16  -6 0.70285 2.08144  20
   0  16  -4 233.575 9.36293  20
   0  16  -4 211.021 14.1306  12
   0  16  -4 191.329 20.3306   7
   0  16  -4 210.485 14.5252   9
   0  16  -2 2.76144 2.74845  16
   0 -16  -2 0.45124 5.04346   6
   0  16   0 2865.52 52.6090   3
   0  16   0 2945.42 55.4595  16
   0 -16   0 2902.95 53.3081   8
   0 -16   0 2938.54 61.2221   6
   0 -16   4 243.200 14.0133  15
   0  18  -6 53.2723 6.00232  12
   0  18  -6 61.0445 6.49551   9
   0  18  -4 0.49576 2.30968  20
   0  18  -4 2.67822 5.15759   9
   0  18  -4-1.96944 5.18826  12
   0 -18  -4 0.39285 5.89079  10
   0 -18  -2 714.793 25.3305  10
   0 -18  -2 925.409 37.8739   6
   0  18  -2 742.023 25.1890   9
   0  18  -2 1051.65 28.6836  16
   0  18   0 1.61535 1.98331   3
   0 -18   0 0.77281 1.98486   8
   0 -18   0 4.17774 4.19240   6
   0 -18   2 1414.47 35.6218  15
   0  20  -6 1.31730 2.80499  12
   0  20  -6-0.59929 2.92921   9
   0  20  -6 0.70032 1.78236  20
   0 -20  -4 359.481 21.3915  10
   0  20  -4 427.976 21.0843   9
   0  20  -4 390.492 20.3058  12
   0  20  -2-0.27727 2.90712  16
   0 -20  -2-0.57051 5.41063   6
   0  20  -2 1.88884 4.22222   9
   0 -20  -2-0.27833 4.42127  10
   0 -20   0 2133.43 45.7559   8
   0 -20   0 2333.33 46.5716  10
   0 -20   0 2330.47 56.7124   6
   0  20   0 2124.98 45.2512   3
   0 -20   2-0.25982 3.50888  15
   0  22  -4-2.28983 5.49635  12
   0  22  -4 1.11707 2.29632  20
   0 -22  -4 2.72412 5.50179  10
   0  22  -4-0.33356 4.97395   9
   0  22  -2 321.506 25.3447   7
   0 -22  -2 394.099 26.4880   6
   0 -22  -2 348.383 18.1194  10
   0  22  -2 360.021 18.1434   9
   0  22   0 0.21321 2.65366   3
   0 -22   0 1.11019 2.76347   8
   0 -22   0 1.22036 4.59179   6
   0 -22   0 1.03094 3.64375  10
   0 -22   2 380.181 17.6668  15
   0  24  -4 279.204 10.2702  20
   0  24  -4 246.091 15.3930   9
   0  24  -4 219.301 14.4323  12
   0 -24  -4 247.627 16.8568  10
   0  24  -2 2.77357 4.35697   9
   0  24  -2-1.46668 6.34897   7
   0 -24  -2 0.64998 5.90190   6
   0 -24  -2 1.26555 4.74441  10
   0  24   0 1368.10 35.8850   3
   0  24   0 1330.61 37.1246   5
   0 -24   0 1398.32 46.4227   6
   0 -24   0 1436.99 35.9446  10
   0  26  -4 0.65977 2.14287  20
   0 -26  -4-0.95792 4.76137  10
   0  26  -4 0.53397 4.28289  12
   0  26  -4 1.92632 4.23958   9
   0 -26  -2 170.449 13.2359  10
   0  26  -2 155.704 12.3974   9
   0 -26   0 0.75931 4.02058  10
   0  26   0-0.28332 3.69279   3
   0 -26   0-1.08325 5.67877   6
   0  26   0 0.31981 3.39096   5
   0 -28  -4 263.311 14.9114  10
   0  28  -4 273.605 14.0262   9
   0  28  -4 256.996 13.3282  12
   0  28  -2-1.52848 4.58396   9
   0 -28  -2 0.31749 4.43204  10
   0 -28   0 1105.80 32.3430  10
   0 -28   2 6.08716 4.33808  10
   0  30  -4-1.07274 3.24683   9
   0  30  -4 0.34177 3.04396  12
   0 -30  -4-0.84127 3.58044  10
   0  30  -2 194.445 12.6933  12
   0 -30  -2 205.599 13.6990  10
   0  30  -2 194.807 13.0953   9
   0 -30   0 0.80198 4.14006  10
   0  30   0-1.75276 4.66340   9
   0 -30   2 366.500 16.5550  10
   0 -30   4 0.60962 2.92072  10
   0 -32  -2 1.04180 3.97013  10
   0  32  -2 1.23234 3.99205   9
   0  32  -2 3.32170 4.03925  12
   0 -32   0 289.776 15.0760  10
   0  32   0 312.676 15.9068   9
   0 -32   2 0.21750 3.91972  10
   0  34  -2 479.604 17.4702  12
   0  34  -2 494.819 17.8483   9
   0 -34  -2 497.335 18.4769  10
   0  34   0 0.23241 3.59932   9
   0 -34   0-0.22501 3.84705  10
   0 -34   2 606.682 19.6973  10
   0 -36  -2 1.26892 2.94521  10
   0  36  -2-0.29517 2.70036   9
   0  36  -2 0.28552 2.58266  12
   0  36   0 2.74927 2.67438  11
   0  36   0 2.44601 3.27162   9
   0 -36   0 1.83459 3.18997  10
   0 -36   2-0.28731 2.72475  10
   0  36   2 0.73964 2.67620   9
   0 -38   0 1.48276 2.49386  10
   0  38   0-2.46439 2.41384  11
   0  38   0 0.26532 2.53369   9
   1  -1  -7 5.07896 3.05152  12
  -1   1  -7 5.10851 2.84841  12
   1   1  -7 4.84362 2.93469  12
  -1  -1  -7 8.27028 3.16395  12
   1   1  -5 277.746 14.1482  12
  -1  -1  -5 312.521 14.7357   9
   1  -1  -5 278.940 14.1298  12
  -1   1  -5 321.769 13.8430  21
   1   1  -5 278.583 14.4394   9
  -1   1  -5 297.946 14.6291   9
  -1  -1  -5 299.112 14.2241  12
   1   1  -5 242.712 19.3336   7
  -1   1  -5 296.042 14.4241  12
   1  -1  -5 297.598 11.3564  14
   1  -1  -5 263.840 19.6195   7
  -1  -1  -5 313.650 11.7023  14
   1  -1  -5 270.030 13.9849   9
   1   1  -5 294.288 11.2876  14
  -1   1  -5 292.329 11.4248  14
  -1   1  -5 287.107 20.7601   7
  -1  -1  -5 261.731 19.8086   7
   1   1  -3 621.552 24.0394   7
  -1  -1  -3 643.431 23.6160   7
  -1   1  -3 700.296 24.8978   7
   1   1  -3 699.594 18.9291   4
  -1  -1  -3 621.633 18.1984   4
   1  -1  -3 673.593 18.7884   4
   1  -1  -3 643.139 23.7714   7
  -1   1  -3 636.727 18.3760   4
   1   1  -1 5461.69 80.9675  16
   1   1  -1 5578.93 82.2961   4
   1  -1  -1 5345.37 78.6083   8
  -1   1  -1 3833.27 83.6197   1
  -1   1  -1 5464.78 80.4612  16
  -1   1  -1 5430.82 78.9363   3
  -1  -1  -1 5381.31 85.2083   7
   1  -1  -1 5192.48 85.3146   7
   1  -1  -1 5441.45 82.1891   4
  -1  -1  -1 5476.81 82.1220   4
  -1  -1  -1 5217.41 79.0578  16
  -1  -1  -1 5517.14 78.9182   2
  -1   1  -1 5410.57 85.7065   7
   1   1  -1 3437.46 83.1299   1
   1   1  -1 5224.62 85.7160   7
  -1   1  -1 5633.12 82.3421   4
   1  -1   1 5111.43 76.7852   8
   1   1   1 4868.39 77.5077   5
   1   3  -7 5.38062 2.79374  12
  -1  -3  -7 11.4909 3.24086  12
   1  -3  -7 10.3980 3.22568  12
  -1   3  -7 6.50072 2.93331  12
  -1   3  -5 332.318 15.8827   9
   1  -3  -5 286.841 20.4630   7
   1   3  -5 293.711 14.8478  12
  -1  -3  -5 338.624 22.3470   7
  -1   3  -5 336.670 12.2630  14
   1  -3  -5 307.638 14.6062  12
  -1  -3  -5 342.925 12.3166  14
   1   3  -5 264.414 20.3977   7
  -1   3  -5 347.680 15.8973  12
  -1  -3  -5 342.168 15.2176   9
  -1   3  -5 358.618 14.5589  21
  -1   3  -5 323.671 22.2785   7
   1  -3  -5 308.022 14.7984   9
   1  -3  -5 343.040 12.1498  14
   1   3  -5 328.065 11.9869  14
  -1  -3  -5 340.198 15.0776  12
   1   3  -5 272.303 14.7190   9
  -1   3  -3 181.087 12.7607   7
   1  -3  -3 176.723 12.1314   7
   1  -3  -3 192.222 9.24993   4
  -1   3  -3 164.175 8.56720   4
   1   3  -3 180.431 12.7749   7
  -1  -3  -3 183.117 12.2101   7
  -1  -3  -3 171.333 8.66780   4
   1   3  -3 187.512 9.12396   4
   1   3  -1 1201.01 27.1647   7
   1   3  -1 1308.92 21.5516   3
  -1   3  -1 1384.43 21.6662   3
  -1  -3  -1 1317.06 27.0073   6
   1  -3  -1 1364.84 27.1988   6
  -1   3  -1 1492.91 24.2797   4
   1   3  -1 1367.74 24.0591  16
   1  -3  -1 1355.21 23.6035   4
  -1   3  -1 1360.58 27.8125   7
   1  -3  -1 1183.56 25.8970   7
  -1  -3  -1 1462.34 24.1154   4
   1   3  -1 1423.09 23.9816   4
  -1   3  -1 1399.84 23.5543  16
  -1  -3  -1 1396.59 21.8069   8
  -1  -3  -1 1347.39 26.4603   7
   1  -3  -1 1306.59 21.5906   8
   1   3   1 949.205 14.0047  15
  -1  -3   1 819.216 14.9288   8
  -1   3   1 858.269 14.8017   3
   1  -3   1 897.309 15.0777   8
   1   3   1 924.402 14.9752   3
  -1   5  -7 13.7740 3.31045  12
   1   5  -7 9.79416 3.21242  12
  -1  -5  -5 556.509 16.4261  14
   1  -5  -5 549.835 19.8878   9
  -1   5  -5 489.119 28.4244   7
   1   5  -5 522.141 20.8162  12
   1   5  -5 584.571 18.5420  21
   1  -5  -5 515.522 19.2044  12
  -1   5  -5 558.285 21.2301  12
  -1   5  -5 552.656 21.2784   9
  -1  -5  -5 582.515 20.3590   9
  -1   5  -5 573.308 16.7009  14
  -1  -5  -5 559.799 19.6357  12
   1  -5  -5 560.734 16.2345  14
   1   5  -5 427.943 26.8873   7
  -1   5  -5 573.707 19.0914  21
   1   5  -5 556.281 16.2655  14
   1   5  -5 497.302 20.6081   9
  -1   5  -3 1088.99 34.6740   7
  -1  -5  -3 1151.09 33.3595   7
   1   5  -3 1147.37 26.9617   4
  -1  -5  -3 1092.87 26.1769   4
   1  -5  -3 1168.87 26.9104   4
   1   5  -3 1032.18 34.0546   7
  -1   5  -3 1111.03 26.5324   4
   1  -5  -3 1110.66 33.4789   7
  -1   5  -1 6092.73 87.0539   4
   1  -5  -1 5767.01 92.7164   6
   1  -5  -1 5517.57 85.3513   8
   1  -5  -1 5474.98 86.3631   4
  -1  -5  -1 5336.15 85.2147   8
  -1   5  -1 5719.53 87.9101  16
  -1  -5  -1 6021.87 87.0075   4
   1   5  -1 5959.81 88.2571  16
   1   5  -1 5648.03 85.4155   3
   1   5  -1 5898.64 86.7696   4
  -1  -5  -1 5021.47 91.7715   6
  -1   5  -1 5373.67 85.0931   3
  -1  -5   1 149119. 213.803   8
   1   5   1 6637.76 184.938   3
   1  -5   1 149171. 214.676   8
  -1   5   1 6286.36 184.751   3
   1   7  -7 10.9497 3.16686  12
  -1   7  -7 22.5809 3.76826   9
  -1   7  -7 18.2928 3.42594  12
   1   7  -7 11.2127 3.21082   9
  -1   7  -5 238.463 13.8131  12
   1  -7  -5 235.160 12.7990   9
  -1  -7  -5 235.674 10.0259  14
  -1   7  -5 258.040 12.2315  21
   1   7  -5 205.892 13.3152   9
   1   7  -5 228.510 9.72449  14
   1  -7  -5 236.380 12.3439  12
   1  -7  -5 247.987 10.1619  14
  -1  -7  -5 261.411 13.3307   9
   1   7  -5 205.345 13.1426  12
  -1   7  -5 241.704 10.1079  14
  -1  -7  -5 243.257 12.6763  12
  -1   7  -5 226.364 13.8329   9
   1  -7  -3 346.880 17.6882   7
  -1  -7  -3 362.164 13.1593   4
  -1   7  -3 350.780 19.0094   7
   1   7  -3 373.487 13.4769   4
  -1  -7  -3 397.089 18.5335   7
   1  -7  -3 386.120 13.6307   4
  -1   7  -3 342.802 12.9786   4
   1   7  -3 315.363 18.7777   7
   1  -7  -1 843.970 13.2203   4
  -1   7  -1 939.971 16.6673  16
   1  -7  -1 893.110 13.8658   8
   1   7  -1 908.175 13.7033   4
  -1   7  -1 990.632 14.6547   4
   1   7  -1 941.186 16.8589  16
   1  -7  -1 961.926 21.7955   6
  -1   7  -1 3.92572 11.5179   1
   1   7  -1 872.215 13.6046   3
   1   7  -1-1.19383 11.4665   1
  -1   7  -1 841.516 13.4640   3
  -1  -7  -1 837.502 13.5908   8
  -1  -7  -1 934.666 13.9047   4
  -1  -7  -1 709.066 19.8032   6
  -1  -7   1 732.975 15.0794   8
  -1   7   1 819.967 14.9444   3
   1   7   1 781.067 14.7515   3
   1  -7   1 716.902 15.1027   8
   1   9  -7 6.21265 2.71060   9
  -1   9  -7 8.55707 2.78042   9
   1   9  -7 1.86629 2.43337  12
  -1   9  -7 6.73591 2.80130  12
  -1  -9  -5 124.537 12.9121  10
  -1   9  -5 168.218 8.00367  20
  -1   9  -5 156.901 11.6459  12
   1  -9  -5 171.836 14.5107  10
   1   9  -5 142.566 11.5225  12
  -1  -9  -5 177.060 10.6784  12
  -1   9  -5 159.161 11.7220   9
   1  -9  -5 155.871 10.2325  12
   1   9  -5 140.042 11.2952   9
  -1   9  -3 735.571 28.5009   7
  -1   9  -3-0.39794 4.88071   1
   1   9  -3-0.41549 5.42320   1
   1   9  -3 648.940 27.0734   7
  -1   9  -1 1724.91 30.1103   3
   1  -9  -1 1805.70 30.7180   8
  -1  -9  -1 1678.47 30.2728   8
   1   9  -1 1755.07 30.2721   3
   1   9  -1 1920.92 34.0192  16
   1  -9  -1 1809.21 39.6193   6
  -1   9  -1 1852.43 33.7761  16
  -1  -9   1 1635.02 28.9412   8
   1   9   1 1573.20 28.6071   3
  -1   9   1 1636.77 28.7321   3
   1  -9   1 1674.08 29.1577   8
  -1  11  -5 350.704 17.7278  12
   1  11  -5 383.426 12.5980  20
  -1 -11  -5 364.291 15.4221  12
   1  11  -5 278.228 16.6279   9
   1  11  -5 297.739 16.6274  12
   1 -11  -5 348.365 15.3735  12
   1 -11  -5 364.739 20.7390  10
  -1 -11  -5 263.668 18.4736  10
  -1  11  -5 351.085 17.6816   9
  -1  11  -5 373.493 12.3359  20
  -1  11  -3 930.690 36.5067   7
   1  11  -3 772.702 33.4701   7
   1 -11  -1 3428.19 55.3981   8
   1 -11  -1 3496.45 68.6830   6
   1  11  -1 3426.55 55.0532   3
   1  11  -1 3685.24 59.3626  16
  -1 -11  -1 3292.95 54.9017   8
  -1  11  -1 3579.45 59.4970  16
  -1  11  -1 3330.56 54.6477   3
  -1  11   1 3326.99 55.8772   3
   1  11   1 3368.86 56.0890   3
   1 -11   1 3484.63 56.7261   8
  -1 -11   1 3402.03 56.4428   8
  -1  13  -5 162.194 7.87280  20
  -1  13  -5 141.810 11.8507  12
  -1  13  -5 156.911 12.2365   9
   1 -13  -5 149.917 13.8623  10
   1  13  -5 166.419 8.09638  20
   1 -13  -5 149.222 10.3132  12
   1  13  -5 129.762 11.2959  12
   1  13  -5 126.206 11.4894   9
  -1 -13  -5 155.390 10.5954  12
   1  13  -3 169.871 11.1867  12
  -1  13  -3 284.469 20.5532   7
  -1  13  -3 244.002 12.7429   9
  -1 -13  -3 279.848 11.7775  12
   1  13  -3 189.864 17.5902   7
   1 -13  -3 265.609 11.5579  12
   1 -13  -3 275.033 9.05989  22
  -1 -13  -3 182.034 12.3631  10
  -1  13  -3 246.064 12.5775  12
   1  13  -3 198.743 11.8589   9
   1 -13  -3 228.622 13.5352  10
   1  13  -1 319.568 12.1671  16
   1 -13  -1 320.535 17.0093   6
   1 -13  -1 308.524 10.0116   8
  -1 -13  -1 291.975 9.52677   8
   1  13  -1 297.479 9.67683   3
  -1  13  -1 285.874 9.28104   3
  -1  13  -1 338.486 12.5086  16
   1  13   1 331.116 10.2624   3
  -1  13   1 321.439 9.97149   3
  -1 -13   1 330.100 10.3074   8
   1 -13   1 340.520 10.7058   8
  -1  15  -5 502.158 21.5355  12
   1  15  -5 544.873 15.2929  20
   1 -15  -5 504.386 24.8228  10
   1  15  -5 359.725 19.4694   9
   1  15  -5 349.474 18.8477  12
  -1  15  -5 512.486 22.0628   9
  -1 -15  -5 286.205 20.0724  10
  -1  15  -5 530.956 14.9107  20
   1 -15  -3 950.281 19.5521  22
  -1 -15  -3 562.042 23.7040  10
   1 -15  -3 833.101 27.4335  10
  -1  15  -3 798.327 25.1848   9
   1  15  -3 606.343 33.6693   7
  -1  15  -3 843.959 24.7022  16
   1  15  -3 587.627 22.7646  12
   1  15  -3 587.033 23.1934   9
  -1  15  -3 849.748 38.4553   7
  -1  15  -3 808.366 25.3149  12
  -1  15  -1 3167.58 57.3462   3
   1  15  -1 3490.03 58.5542   3
   1 -15  -1 3843.93 77.3860   6
   1 -15  -1 3408.74 58.8845   8
  -1 -15  -1 3199.59 57.9245   8
   1  15  -1 3759.57 64.3744  16
  -1  15  -1 3555.55 63.2838  16
  -1  15   1 3295.31 57.5506   3
   1 -15   1 3347.69 58.6551   8
   1  15   1 3374.64 58.1749   3
  -1 -15   1 3340.93 58.3542   8
   1 -15   3 1074.22 30.0040  15
   1  17  -5 97.1782 10.2154  12
   1  17  -5 97.0174 10.4035   9
  -1  17  -5 156.715 12.0804  12
   1  17  -5 163.624 7.90108  20
  -1 -17  -5 79.3698 11.4610  10
  -1  17  -5 132.096 11.4243   9
   1 -17  -5 150.739 14.0100  10
  -1  17  -5 163.165 7.78690  20
  -1  17  -3 207.522 19.9686   7
   1  17  -3 3.50032 11.4981   1
   1 -17  -3 192.542 13.7906  10
  -1 -17  -3 118.101 11.1327  10
  -1  17  -3 3.36353 10.4757   1
  -1  17  -3 196.227 12.6239   9
  -1  17  -3 195.883 12.2702  12
   1  17  -3 121.082 16.7455   7
   1  17  -3 140.302 11.1371   9
   1  17  -3 124.470 10.5352  12
  -1  17  -1 225.721 9.60118   3
  -1 -17  -1 243.951 10.2390   8
  -1 -17  -1 201.718 16.5437   6
  -1  17  -1 249.589 12.4036  16
   1 -17  -1 283.563 18.6937   6
   1  17  -1 249.269 10.0901   3
   1 -17  -1 242.609 10.1645   8
   1  17  -1 266.429 12.7253  16
   1 -17   1 245.714 10.1782   8
   1 -17   1 255.067 10.9500  15
  -1  17   1 230.847 9.66955   3
   1  17   1 239.377 9.94950   3
  -1 -17   1 250.910 10.3463   8
  -1 -17   3 223.040 12.8881  15
   1 -17   3 233.480 13.2590  15
   1 -19  -5 246.132 17.1630  10
   1  19  -5 161.118 12.5996   9
  -1  19  -5 243.506 14.4196  12
   1  19  -5 285.103 10.2499  20
  -1  19  -5 279.522 9.99807  20
   1  19  -5 155.540 12.4813  12
  -1  19  -5 247.334 14.8630   9
  -1 -19  -5 102.517 12.4287  10
  -1  19  -3 537.269 21.6708   9
   1  19  -3 314.120 26.3550   7
  -1  19  -3 507.194 31.9441   7
  -1  19  -3 80.9044 20.7612   1
  -1  19  -3 544.040 21.1075  12
   1  19  -3 359.829 18.4747   9
   1 -19  -3 511.745 22.7919  10
   1  19  -3 163.709 26.4556   1
  -1 -19  -3 268.154 17.7513  10
   1  19  -3 290.775 16.3544  12
  -1  19  -1 2908.07 59.0748  16
  -1 -19  -1 2975.33 54.2960   8
  -1  19  -1 2678.24 56.5794   9
   1 -19  -1 2750.85 55.9141  10
  -1 -19  -1 2089.45 52.8172  10
   1  19  -1 2340.17 54.9839   9
  -1  19  -1 2773.94 52.7677   3
  -1 -19  -1 2842.28 47.4435  18
   1  19  -1 2775.14 52.3212   3
   1 -19  -1 2844.70 53.0383   8
   1  19  -1 3038.58 59.6078  16
  -1 -19  -1 2643.44 70.0638   6
   1 -19  -1 3394.50 74.9988   6
   1 -19   1 2510.85 49.8052   8
  -1  19   1 2586.42 49.9342   3
   1  19   1 2482.60 49.0728   3
   1 -19   3 709.392 25.6710  15
  -1 -19   3 746.564 26.1278  15
  -1  21  -5 90.0899 8.93426   9
   1  21  -5 52.2248 7.63614  12
  -1  21  -5 96.0235 5.75491  20
  -1  21  -5 80.4244 8.50028  12
   1  21  -5 60.0825 8.12739   9
   1  21  -5 98.7594 5.96619  20
  -1 -21  -5 43.1862 8.51392  10
   1 -21  -5 76.8433 10.0361  10
  -1  21  -3 53.6271 18.1463   1
   1  21  -3 21.7730 6.16312  12
   1 -21  -3 34.4193 7.80195  10
   1  21  -3 22.6670 6.33047   9
  -1  21  -3 34.4223 6.77912  12
  -1  21  -3 31.6083 10.6312   7
   1  21  -3 53.3087 17.8211   1
  -1  21  -3 35.6062 7.33423   9
  -1 -21  -3 21.5930 7.14401  10
   1  21  -3 17.5478 9.18773   7
   1 -21  -1 150.632 9.45494   8
   1 -21  -1 170.531 10.9543  10
  -1  21  -1 172.731 11.7728  16
  -1 -21  -1 162.732 10.9711  10
   1  21  -1 149.236 10.9901   9
   1 -21  -1 197.744 17.1481   6
   1  21  -1 177.404 9.80696   3
  -1 -21  -1 170.750 10.3003   8
  -1  21  -1 174.204 11.3916   9
  -1 -21  -1 159.634 15.7881   6
  -1  21  -1 185.963 10.0798   3
   1  21  -1 159.418 11.3048  16
   1  21   1 161.869 9.42386   3
  -1 -21   1 175.397 10.3291   8
  -1  21   1 157.424 9.37249   3
   1 -21   1 163.779 9.64506   8
   1 -21   3 25.0238 5.50213  15
  -1 -21   3 22.1582 5.25897  15
   1  23  -5 231.383 8.69502  20
  -1  23  -5 241.431 8.61475  20
   1 -23  -5 206.067 14.2686  10
  -1 -23  -5 149.109 12.4247  10
   1  23  -5 151.988 10.9168   9
  -1  23  -5 204.964 11.9440  12
   1  23  -5 156.942 11.1433  12
  -1  23  -5 225.122 12.6838   9
  -1 -23  -3 515.151 24.7537  10
   1 -23  -3 691.576 28.0331  10
   1  23  -3 520.677 23.4897   9
   1  23  -3 483.791 22.6492  12
  -1  23  -3 660.660 25.0020  12
  -1  23  -3 672.135 25.8393   9
   1  23  -1 1475.47 38.4009   5
   1 -23  -1 1547.95 38.3274   8
   1 -23  -1 1675.34 54.0204   6
  -1 -23  -1 1307.89 37.2995  10
   1  23  -1 1370.92 38.4031   9
  -1 -23  -1 1471.46 51.3371   6
  -1  23  -1 1552.23 37.4335   3
  -1  23  -1 1400.06 40.4969  16
   1  23  -1 1526.40 37.0114   3
  -1  23  -1 1475.86 39.0396   9
   1 -23  -1 1510.41 38.7249  10
   1 -23   1 1502.96 36.6654   8
  -1 -23   1 1732.04 46.7496   6
  -1  23   1 1227.12 36.8976   3
   1 -23   1 1734.04 46.4155   6
   1  23   1 1577.88 38.9296   5
   1  23   1 1057.47 36.2890   3
   1  25  -5 41.7461 5.66295   9
   1  25  -5 58.3192 4.16200  20
   1 -25  -5 41.0592 6.72298  10
  -1  25  -5 49.3203 5.94717  12
  -1  25  -5 51.1339 5.95869   9
  -1  25  -5 53.8725 3.96792  20
  -1 -25  -5 42.9372 6.87749  10
   1  25  -5 36.3818 5.39639  12
  -1 -25  -3 0.36874 4.98018  10
   1 -25  -3 3.60986 5.84710  10
  -1  25  -3 6.13971 5.01966  12
   1  25  -3 4.96686 5.28630   9
   1  25  -3 5.12056 4.95677  12
  -1  25  -3 5.70533 4.75333   9
  -1  25  -1 133.526 10.5463   5
  -1  25  -1 148.448 12.1366  16
   1  25  -1 148.373 10.4940   3
  -1 -25  -1 154.969 16.6390   6
   1  25  -1 146.301 11.2225   5
  -1 -25  -1 135.203 10.9665  10
  -1  25  -1 97.8520 22.5968   1
   1 -25  -1 166.595 11.7429  10
  -1  25  -1 155.906 11.5471   9
   1 -25  -1 169.996 17.2204   6
   1  25  -1 133.726 11.0964   9
  -1  25  -1 149.255 10.7669   3
  -1 -25   1 162.824 14.6097   6
   1 -25   1 172.196 10.8037  10
  -1  25   1 142.069 10.4061   3
   1  25   1 130.096 10.9134   5
   1 -25   1 169.313 14.8217   6
  -1 -25   1 173.890 10.9635  10
   1  25   1 147.261 10.4249   3
  -1  25   1 142.581 10.9920   5
  -1  27  -5 105.505 4.76955  20
  -1 -27  -5 70.8465 6.84197  10
   1 -27  -5 103.344 7.77768  10
   1  27  -5 84.6672 6.39329  12
   1  27  -5 86.3511 6.52378   9
   1  27  -5 105.639 4.91053  20
  -1  27  -5 96.1028 6.50880  12
  -1  27  -5 97.2017 6.66388   9
  -1  27  -3 302.967 16.4674  12
   1 -27  -3 326.652 18.2607  10
  -1  27  -3 316.066 16.8898   9
   1  27  -3 282.635 16.2325  12
   1  27  -3 285.480 16.5386   9
  -1 -27  -3 269.937 17.2246  10
  -1  27  -1 812.752 27.9841   9
   1  27  -1 780.151 27.5821   9
   1 -27  -1 827.009 27.9409  10
  -1 -27  -1 777.117 27.2403  10
  -1 -27   1 1068.21 30.8454  10
   1 -27   1 1128.24 31.3897  10
   1 -27   5 193.521 8.69638  10
  -1 -27   5 192.490 8.58484  10
  -1  29  -3 51.8896 7.05535  12
   1 -29  -3 50.0658 7.77625  10
  -1  29  -3 52.4634 7.36386   9
   1  29  -3 47.7784 7.45104   9
   1  29  -3 48.9165 7.24723  12
  -1 -29  -3 42.2733 7.42567  10
  -1 -29  -1 49.7083 7.34828  10
   1  29  -1 59.6824 8.11058   9
   1 -29  -1 62.0991 8.02519  10
  -1  29  -1 42.9662 6.88030   9
   1 -29   1 69.2342 7.74655  10
  -1 -29   1 78.6777 8.27830  10
   1 -29   3 106.196 8.97586  10
  -1 -29   3 100.884 8.56579  10
   1 -31  -3 52.5215 7.10901  10
  -1 -31  -3 46.5158 6.88240  10
  -1  31  -3 52.4721 6.67872  12
   1  31  -3 45.1360 6.30323  12
  -1  31  -3 54.8792 6.82154   9
   1  31  -3 47.0283 6.54062   9
  -1 -31  -1 94.2928 9.32410  10
  -1  31  -1 123.768 10.4165   9
   1  31  -1 103.465 9.64037   9
   1 -31  -1 103.259 9.73231  10
  -1 -31   1 77.4501 8.11133  10
   1 -31   1 73.8494 7.97028  10
   1 -31   3 76.1626 7.23310  10
  -1 -31   3 68.8983 6.93448  10
  -1  33  -3 96.8484 7.29550   9
   1  33  -3 97.9203 7.40017  12
  -1  33  -3 105.512 7.58654  12
  -1 -33  -3 93.8112 7.89409  10
   1  33  -3 92.3124 7.32300   9
   1 -33  -3 100.034 8.00927  10
  -1 -33  -1 7.30684 4.27220  10
   1 -33  -1 11.2694 4.64406  10
   1  33  -1 9.87900 4.52135   9
  -1  33  -1 12.3417 4.60831   9
  -1 -33   1 9.81457 4.22537  10
   1 -33   1 9.28997 4.22513  10
   1  33   1 11.7140 4.94838   9
  -1  33   1 10.4306 4.82775   9
  -1 -33   3 108.791 7.59269  10
   1 -33   3 102.204 7.43629  10
  -1 -35  -1 147.973 9.83635  10
  -1  35  -1 180.506 8.58784  11
   1 -35  -1 153.960 9.84108  10
  -1  35  -1 149.022 9.68844   9
   1  35  -1 158.604 10.0022   9
  -1  35   1 204.339 9.09557  11
   1  35   1 192.961 11.0839   9
   1  35   1 206.986 9.17629  11
  -1 -35   1 196.546 10.9453  10
   1 -35   1 204.853 11.0040  10
  -1  35   1 205.378 11.3927   9
   1 -37  -1 9.11673 3.35116  10
  -1 -37  -1 7.37929 3.18054  10
  -1  37  -1 7.26650 3.08219  12
   1  37  -1 8.82364 3.17877  12
  -1  37  -1 9.60991 3.22356   9
   1  37  -1 9.43716 2.57175  11
  -1  37  -1 7.23437 2.50195  11
   1  37  -1 9.48238 3.34149   9
  -1  37   1 12.4696 2.62976  11
   1 -37   1 9.37114 3.20217  10
  -1 -37   1 14.0910 3.52626  10
   1  37   1 10.1550 3.31506   9
  -1  37   1 9.95941 3.43562   9
   1  37   1 11.1254 2.60479  11
   2   0  -6 271.236 13.8710  12
  -2   0  -6 345.046 15.2202   9
  -2   0  -6 349.898 12.3129  14
  -2   0  -6 337.880 14.9822  12
   2   0  -6 287.194 14.2977   9
   2   0  -6 351.123 11.9178  14
  -2   0  -4 1.56662 4.19871   7
  -2   0  -4 4.23984 3.42292   9
   2   0  -4 1.12979 1.97253  14
  -2   0  -4 0.17684 3.11258  21
  -2   0  -4 0.36452 2.28060  14
  -2   0  -4 0.83155 2.34668   4
   2   0  -4 0.55321 3.21948  12
   2   0  -4 1.61446 4.73131   7
   2   0  -4 1.51011 3.36245   9
   2   0  -4 2.06539 2.50766   4
  -2   0  -4 0.90063 3.22118  12
  -2   0  -2 7533.29 121.444   4
   2   0  -2 7850.10 121.460   4
  -2   0  -2 8053.98 128.666   7
   2   0  -2 7520.06 128.155   7
   2   0   0 0.34968 0.58862   5
  -2   0   0 0.97589 0.58106   3
   2  -2  -6 82.3905 5.69147  14
   2  -2  -6 75.8925 7.53538   9
  -2  -2  -6 83.3841 7.69935   9
  -2   2  -6 81.5324 7.57692  12
   2   2  -6 63.7176 7.13240  12
   2  -2  -6 62.1732 6.91475  12
   2   2  -6 65.0223 7.45968   9
  -2  -2  -6 76.4856 7.39134  12
  -2   2  -6 81.5059 7.82011   9
   2   2  -6 79.2410 5.55790  14
  -2   2  -6 82.4309 5.92673  14
  -2  -2  -6 80.0195 5.84242  14
  -2  -2  -4 176.206 8.23971  14
  -2   2  -4 188.601 8.41550  14
  -2   2  -4 210.663 10.5795  21
  -2  -2  -4 213.209 10.7781  21
   2  -2  -4 164.251 9.91784   9
   2   2  -4 170.877 14.3023   7
  -2  -2  -4 175.959 9.90436  12
   2   2  -4 174.552 10.2446   4
  -2  -2  -4 181.767 9.98975   9
   2  -2  -4 188.292 8.17484  14
   2   2  -4 164.494 10.0234   9
   2   2  -4 156.484 9.82920  12
  -2   2  -4 183.536 10.4310   9
   2  -2  -4 165.337 9.65742  12
   2  -2  -4 154.006 13.5774   7
  -2   2  -4 181.155 10.1666  12
   2   2  -4 189.333 8.14887  14
  -2   2  -4 183.912 14.7803   7
  -2  -2  -4 184.392 14.5281   7
  -2   2  -4 174.727 10.2859   4
  -2  -2  -4 178.804 10.4214   4
   2   2  -2 18.9970 4.53711   7
  -2  -2  -2 13.5515 2.53329   4
   2  -2  -2 12.6636 3.92573   7
  -2   2  -2 15.2249 4.20623   7
   2   2  -2 14.5691 2.49536   4
  -2   2  -2 13.9849 2.66584   4
  -2  -2  -2 14.2475 3.91633   7
   2  -2  -2 16.3596 2.80064   4
   2  -2   0 99.3804 2.55903  15
   2   2   0 94.6762 3.07985   5
  -2   2   0 101.359 2.72554   3
   2   4  -6 149.093 10.4868  12
  -2   4  -6 183.652 11.1714  12
  -2   4  -6 169.679 10.8733   9
  -2  -4  -6 180.986 8.57794  14
   2  -4  -6 154.744 9.95290  12
  -2   4  -6 169.117 8.34944  14
  -2  -4  -6 166.414 10.1074  12
   2  -4  -6 189.726 8.41087  14
   2   4  -6 141.938 10.4352   9
   2   4  -6 186.656 8.35492  14
   2   4  -4 257.741 13.0750  12
  -2   4  -4 315.880 11.2441  14
  -2  -4  -4 297.567 16.2804  10
  -2   4  -4 316.213 13.9175  12
  -2   4  -4 310.460 13.8362   9
  -2  -4  -4 347.380 19.7439   7
  -2   4  -4 364.526 13.7748  21
   2  -4  -4 279.969 12.7317  12
  -2  -4  -4 318.395 11.2577  14
  -2  -4  -4 319.211 13.3148  12
  -2  -4  -4 291.994 13.6613   4
   2  -4  -4 320.278 19.2413   7
   2  -4  -4 325.181 10.9659  14
  -2  -4  -4 306.570 13.2446   9
   2   4  -4 263.878 13.2271   9
   2  -4  -4 298.531 13.0464   9
   2  -4  -4 327.826 16.4522  10
   2   4  -4 310.167 10.8223  14
  -2   4  -4 288.529 18.8449   7
   2   4  -4 284.001 18.9411   7
  -2   4  -4 305.511 13.8650   4
  -2  -4  -2 5176.53 36.5679   4
   2  -4  -2 5352.29 49.6418   7
  -2   4  -2 5249.23 36.9252   4
  -2   4  -2 4936.78 30.8822  16
   2  -4  -2 5343.58 37.2046   4
  -2   4  -2 5264.01 53.6852   7
  -2  -4  -2 5351.23 48.9099   7
   2   4  -2 4834.55 51.8398   7
   2   4  -2 5445.34 37.0639   4
  -2   4   0 99.8496 3.18605   3
   2   4   0 110.088 3.65400  16
   2  -4   0 92.9839 2.91723  15
   2  -4   0 115.577 3.59906   8
  -2  -4   0 103.504 3.28507   8
  -2  -6  -6 79.7287 7.16729  12
  -2  -6  -6 90.9874 5.99257  14
  -2   6  -6 87.9661 8.22509   9
  -2   6  -6 87.4616 5.87627  14
   2  -6  -6 87.9339 5.75349  14
   2   6  -6 67.9014 7.74812   9
  -2   6  -6 84.1291 8.11106  12
   2   6  -6 67.8510 7.58115  12
   2  -6  -6 73.2471 7.07572  12
   2   6  -6 87.3650 5.64282  14
  -2   6  -4 160.521 14.9726   7
  -2  -6  -4 162.780 12.0990  10
  -2  -6  -4 186.826 14.7677   7
   2  -6  -4 189.665 8.12970  14
   2   6  -4 189.921 8.14137  14
  -2   6  -4 156.398 9.88458   4
  -2   6  -4 202.048 10.3229  21
   2  -6  -4 162.068 9.64741   9
  -2  -6  -4 181.447 8.21108  14
  -2   6  -4 175.709 8.16146  14
   2   6  -4 149.068 10.2939   9
  -2   6  -4 173.796 10.7373   9
  -2  -6  -4 180.101 9.95161  12
  -2  -6  -4 166.846 10.2593   4
  -2   6  -4 180.733 10.8680  12
   2  -6  -4 169.567 9.74083  12
   2   6  -4 172.756 15.8285   7
  -2   6  -4 164.894 7.19748  20
   2   6  -4 208.357 9.72521  21
   2  -6  -4 194.348 12.8271  10
  -2  -6  -4 196.468 10.3540   9
   2   6  -4 160.633 10.3987  12
   2  -6  -4 200.866 15.4703   7
   2   6  -2 1285.37 20.5901  16
  -2   6  -2 1235.34 20.6241   4
   2  -6  -2 1298.85 21.0085   4
   2   6  -2 1324.28 21.1027   4
  -2  -6  -2 1282.49 26.7387   7
  -2   6  -2 1205.07 19.6624  16
   2  -6  -2 1263.28 26.9989   7
  -2   6  -2 1253.90 29.1156   7
  -2  -6  -2 1294.13 21.0519   4
  -2  -6   0 47.2486 2.65845   8
   2  -6   0 47.6326 2.39363  15
  -2   6   0 46.4129 2.58908   3
  -2   6   0 57.0140 3.26989  16
   2  -6   0 54.6078 3.00973   8
  -2   8  -6 41.8370 6.20929  12
  -2  -8  -6 43.3319 5.79372  12
   2   8  -6 22.2002 5.48821   9
  -2  -8  -6 50.2182 4.43921  14
   2   8  -6 28.3826 5.78639  12
   2  -8  -6 49.9977 4.38179  14
  -2   8  -6 43.5606 6.23454   9
  -2   8  -6 45.7522 4.37738  14
   2  -8  -6 41.2631 5.76777  12
  -2   8  -4 616.368 30.1259   7
  -2  -8  -4 630.161 19.4369  12
   2   8  -4 575.486 15.1928  20
   2  -8  -4 579.165 19.1402  12
  -2   8  -4 599.782 20.7342  12
   2   8  -4 490.647 19.7082   9
  -2   8  -4 595.182 21.0046   9
   2   8  -4 461.841 19.1277  12
   2  -8  -4 614.335 19.8063   9
   2  -8  -4 623.229 23.8422  10
  -2  -8  -4 637.994 19.9662   9
  -2   8  -4 678.535 19.6458  21
  -2  -8  -4 513.001 22.4086  10
  -2   8  -4 571.627 14.9744  20
   2   8  -4 510.557 28.3335   7
   2   8  -4 676.762 18.8913  21
  -2   8  -2 1355.22 36.0383   7
  -2  -8  -2 1315.78 26.4164   4
  -2   8  -2 1294.70 27.2577  16
   2   8  -2 1291.20 27.4427  16
   2   8   0 2769.36 45.5629  16
  -2   8   0 2939.10 46.0657  16
   2  -8   0 2484.06 43.0166  15
  -2   8   0 2649.52 43.9935   3
  -2  -8   0 2611.13 44.2249   8
   2  -8   0 2872.21 44.9067   8
   2  10  -6 94.2895 8.68111  12
  -2 -10  -6 154.265 9.48277  12
  -2  10  -6 146.199 10.1648  12
   2 -10  -6 147.034 9.38938  12
   2  10  -6 90.3925 8.85979   9
  -2  10  -6 166.712 10.7159   9
  -2  10  -4 93.6195 7.33135  21
  -2 -10  -4 95.7433 7.55874  12
   2  10  -4 56.9009 10.6876   7
   2  10  -4 51.4247 7.39667   9
   2 -10  -4 71.1523 8.82857  10
   2  10  -4 59.1625 7.26459  12
  -2 -10  -4 65.6479 8.78035  10
  -2  10  -4 74.7808 4.98576  20
  -2  10  -4 72.3070 11.8832   7
  -2  10  -4 87.7092 8.32802  12
  -2  10  -4 76.8715 8.12973   9
   2 -10  -4 66.3123 6.61267  12
   2  10  -2 72.2345 9.00966   7
  -2 -10  -2 73.1855 8.63000   6
   2 -10  -2 102.090 9.61421   6
  -2  10  -2 101.372 9.99692   7
   2  10  -2 89.7697 6.13273  16
  -2  10  -2 86.1909 5.91336  16
   2  10   0 297.113 9.56982  16
  -2 -10   0 290.485 8.70633   8
  -2  10   0 300.625 9.67484  16
  -2  10   0 282.295 8.47952   3
   2 -10   0 293.645 8.81750   8
   2  10   0 319.728 9.13034   3
   2 -10   0 266.606 7.65360  15
  -2  12  -6 16.2279 4.66547   9
  -2  12  -6 17.0278 3.02448  20
  -2  12  -6 13.3230 4.58397  12
   2  12  -6 7.52217 4.22444  12
   2  12  -6 7.67017 4.47090   9
  -2 -12  -4 1129.70 38.0314  10
   2  12  -4 1044.58 34.1304  12
  -2  12  -4 1455.68 28.6207  20
   2  12  -4 1192.26 48.9360   7
  -2  12  -4 1531.56 37.7838  12
   2  12  -4 1061.64 35.1795   9
   2 -12  -4 1549.77 42.3692  10
  -2 -12  -4 1581.63 34.8057  12
  -2  12  -4 1616.61 39.3934   9
   2 -12  -4 1560.17 35.0307  12
  -2  12  -4 1540.38 53.1970   7
   2  12  -2-0.97985 13.0833   1
   2 -12  -2 77.4843 8.87085   6
  -2  12  -2 75.9048 9.39014   7
   2  12  -2 59.5499 8.95522   7
  -2  12  -2 2.75887 12.5386   1
   2  12  -2 79.1571 6.15055  16
  -2  12  -2 74.4496 5.85669  16
  -2 -12  -2 49.3918 7.77018   6
  -2 -12   0 8986.88 140.509   8
   2 -12   0 8542.74 138.223  15
  -2  12   0 8663.45 139.757   3
   2  12   0 9172.62 140.497   3
   2 -12   0 9172.15 140.994   8
  -2  12   0 9621.37 142.977  16
   2  12   0 9696.03 143.143  16
  -2  14  -6 127.336 6.33439  20
   2  14  -6 56.2365 7.13899  12
   2  14  -6 58.0996 7.42750   9
  -2  14  -6 117.228 8.96615   9
  -2  14  -6 116.695 8.88715  12
   2 -14  -4 113.455 11.3213  10
   2  14  -4 81.7043 13.6266   7
   2  14  -4 71.2871 8.76065  12
  -2  14  -4 115.540 10.3646   9
  -2 -14  -4 118.486 8.99585  12
   2  14  -4 77.2968 9.04315   9
  -2  14  -4 90.3302 5.67820  20
  -2  14  -4 110.338 9.76817  12
   2 -14  -4 115.308 8.99505  12
  -2  14  -4 92.8811 13.8066   7
  -2 -14  -4 71.4377 9.87816  10
  -2  14  -2 184.235 9.76879  16
  -2  14  -2 5.05446 12.4258   1
   2  14  -2 2.15675 14.4930   1
   2 -14  -2 200.598 14.7880   6
   2  14  -2 189.842 10.0415  16
   2  14  -2 138.504 13.5391   7
  -2 -14  -2 93.9044 11.1747   6
  -2  14  -2 196.477 15.3066   7
  -2 -14   0 839.801 20.0323   8
   2  14   0 877.370 21.6339  16
   2 -14   0 851.705 20.4598   8
  -2  14   0 917.883 22.3048  16
  -2  14   0 795.089 19.2792   3
   2  14   0 847.657 20.0041   3
   2 -14   4 71.0953 7.25313  15
  -2 -14   4 72.7716 7.57365  15
   2  16  -6 0.21365 3.73099   9
   2  16  -6 7.76973 2.58013  20
   2  16  -6 0.82434 3.53952  12
  -2  16  -6 5.84435 3.74668  12
  -2  16  -6 8.86754 4.10025   9
  -2  16  -6 8.94406 2.46359  20
  -2  16  -4 1166.31 32.8050  12
  -2  16  -4 1094.19 22.7552  20
   2  16  -4 653.531 27.7993   9
  -2  16  -4 1157.71 48.0002   7
  -2 -16  -4 695.808 30.9890  10
   2  16  -4 633.285 27.5089  12
   2 -16  -4 1090.35 36.0483  10
  -2  16  -4 1179.00 33.5647   9
   2  16  -4 741.636 40.9093   7
  -2  16  -2 462.120 16.9614  16
   2  16  -2 459.368 16.7809  16
  -2  16  -2 497.765 25.5218   7
  -2 -16   0 8035.95 130.499   8
   2  16   0 8011.01 132.725  16
   2 -16   0 8183.49 131.071   8
   2  16   0 8206.18 130.703   3
  -2  16   0 7803.79 129.611   3
  -2 -16   0 8309.51 140.254   6
  -2  16   0 8436.02 134.076  16
   2 -16   0 8334.93 139.987   6
   2 -16   2 588.726 19.7007  15
  -2 -16   4 1260.74 35.5512  15
   2 -16   4 1222.04 33.8970  15
  -2  18  -6 132.537 5.95002  20
   2  18  -6 55.6575 6.51707   9
   2  18  -6 126.546 6.03122  20
  -2  18  -6 113.627 7.90791   9
  -2  18  -6 123.142 8.02351  12
   2  18  -6 51.8761 6.03961  12
   2  18  -4 90.6811 10.3155  12
   2  18  -4 82.6866 10.5332   9
   2 -18  -4 196.182 15.4376  10
  -2  18  -4 184.681 13.2301   9
  -2 -18  -4 108.764 12.4536  10
  -2  18  -4 180.799 8.01290  20
  -2  18  -4 192.172 13.4753  12
  -2  18  -2 1071.25 28.6411  16
  -2 -18  -2 575.204 22.9132  10
  -2 -18  -2 1080.22 19.3517  18
   2 -18  -2 1113.40 29.0226  10
  -2 -18  -2 485.575 28.5891   6
  -2  18  -2 1086.59 27.8185   9
   2 -18  -2 1221.21 21.2382  22
   2 -18  -2 1251.29 41.9776   6
   2  18  -2 1038.96 28.1407  16
   2  18  -2 527.245 22.0214   9
  -2  18  -2-1.33026 17.9115   1
   2 -18   0 506.360 21.3431   6
  -2 -18   0 446.366 15.6486   8
   2  18   0 456.797 15.2650   3
  -2  18   0 450.442 16.6310  16
   2 -18   0 446.378 15.5041   8
  -2  18   0 443.627 14.8903   3
  -2 -18   0 481.899 20.9294   6
   2 -18   2 1338.90 34.6411  15
  -2  20  -6 31.5945 4.18321   9
   2  20  -6 19.1585 4.00204   9
  -2  20  -6 35.1596 3.12208  20
  -2  20  -6 29.9919 4.08074  12
   2  20  -6 18.3889 3.82533  12
   2  20  -6 29.8175 3.10189  20
  -2  20  -4 421.745 19.7921  12
   2  20  -4 399.011 12.7867  20
  -2  20  -4 415.000 19.7360   9
  -2 -20  -4 217.220 17.1768  10
   2 -20  -4 430.660 22.3056  10
   2  20  -4 146.018 13.8954   9
   2  20  -4 150.970 13.3938  12
  -2  20  -4 389.081 12.1125  20
  -2 -20  -2 1016.11 21.1159  18
  -2  20  -2 535.349 51.1060   1
   2  20  -2 645.805 25.6955   9
  -2 -20  -2 683.230 26.5184  10
   2 -20  -2 1209.07 43.7797   6
  -2  20  -2 992.516 29.1574   9
  -2 -20  -2 651.328 34.6968   6
   2 -20  -2 1056.68 30.7212  10
  -2  20  -2 1025.90 42.4339   7
  -2  20  -2 995.154 30.0271  16
   2 -20   0 2685.02 61.2871   6
   2 -20   0 2632.29 51.0362  10
   2  20   0 2446.87 50.0915   3
   2 -20   0 2367.69 50.2062   8
  -2 -20   0 2685.86 51.4878  10
  -2  20   0 2394.56 50.3255   3
  -2 -20   0 2502.15 60.5554   6
  -2 -20   0 2582.58 52.0743   8
   2 -20   2 1221.55 33.0954  15
  -2 -20   2 1214.90 33.7336  15
   2  22  -4 72.6777 9.66809   9
  -2 -22  -4 90.5685 11.4622  10
  -2  22  -4 144.458 11.9585   9
  -2  22  -4 145.896 11.9599  12
   2 -22  -4 151.869 13.4719  10
  -2  22  -4 136.725 7.13727  20
   2  22  -4 65.5487 9.16830  12
   2  22  -4 142.459 7.50756  20
   2 -22  -2 1095.97 31.2648  10
  -2  22  -2 1027.84 29.8180   9
  -2 -22  -2 790.369 38.0812   6
   2 -22  -2 1173.87 44.2443   6
   2  22  -2 768.042 27.2626   9
  -2  22  -2 1036.60 44.1135   7
  -2 -22  -2 849.529 28.5378  10
  -2  22  -2 957.500 30.1910  16
   2  22  -2 946.877 43.4712   7
   2  22  -2 896.611 66.0055   1
   2 -22   0 421.898 22.2928   6
   2 -22   0 472.021 17.3258  10
   2 -22   0 423.805 16.8559   8
  -2 -22   0 439.691 23.1795   6
   2  22   0 436.619 18.1004   5
   2  22   0 409.898 16.4445   3
  -2 -22   0 467.302 17.4535  10
  -2  22   0 438.080 17.1745   3
   2 -22   2 1181.30 33.7373  15
  -2 -22   2 1199.54 34.8771  15
  -2  24  -4 127.490 10.8443   9
   2  24  -4 90.1384 10.0130   9
   2  24  -4 126.739 7.04091  20
   2  24  -4 81.6047 9.67756  12
  -2 -24  -4 103.380 11.8669  10
   2 -24  -4 125.880 12.1196  10
  -2  24  -4 141.383 7.06555  20
  -2  24  -4 132.889 10.9601  12
   2  24  -2 390.638 19.2731   9
   2  24  -2 430.290 30.5199   7
  -2  24  -2 451.648 21.1271  16
  -2  24  -2 500.561 31.4051   7
   2 -24  -2 538.008 30.6190   6
   2 -24  -2 505.754 21.2750  10
  -2  24  -2 498.937 20.5483   9
  -2 -24  -2 409.288 20.0083  10
  -2 -24  -2 407.912 27.9028   6
  -2 -24   0 44.9085 6.36483  10
   2  24   0 40.4449 5.74496   3
  -2 -24   0 37.6083 8.29681   6
   2  24   0 46.8632 6.77028   5
   2 -24   0 41.3368 6.06628  10
  -2  24   0 32.4720 5.52654   3
   2 -24   0 36.4827 7.94956   6
   2 -24   0 34.0649 5.49843   8
  -2  26  -4 50.7292 6.93167  12
   2  26  -4 47.0120 7.31017  12
   2  26  -4 37.8326 6.84256   9
  -2  26  -4 62.2207 7.65428   9
  -2 -26  -4 43.7189 7.68992  10
   2  26  -4 58.2570 4.74945  20
  -2  26  -4 57.5948 4.55967  20
   2 -26  -4 62.6213 8.55160  10
  -2  26  -2 538.503 22.2875   9
   2  26  -2 486.065 22.0044   9
  -2 -26  -2 468.265 21.8718  10
   2  26   0 30.5841 6.19265   5
  -2  26   0 37.7266 6.44144   3
  -2 -26   0 33.0380 6.07289  10
   2 -26   0 49.6041 10.2832   6
  -2 -26   0 33.3914 8.83791   6
   2  26   0 28.4280 5.59479   3
   2 -26   0 39.0132 6.28892  10
  -2  26   0 32.7629 5.88929   5
  -2 -28  -4 9.68105 4.86709  10
  -2  28  -4 11.1320 4.05919  12
   2  28  -4 7.77296 4.19808   9
   2  28  -4 9.01286 4.34966  12
  -2  28  -4 12.3610 4.45832   9
   2 -28  -4 8.48499 4.72421  10
   2  28  -4 9.40518 2.54652  20
  -2  28  -2 293.333 16.0411   9
   2 -28  -2 308.428 16.7080  10
  -2 -28  -2 265.805 16.0122  10
   2  28  -2 262.170 15.6565   9
  -2 -28   0 36.4849 6.52468  10
   2 -28   0 28.5470 5.96021  10
  -2 -28   2 384.168 16.9669  10
   2 -28   2 356.693 16.4772  10
   2 -30  -4 5.41859 4.59247  10
  -2  30  -4 19.1420 4.06632   9
   2  30  -4 19.3172 4.38485   9
   2  30  -4 18.5968 4.24522  12
  -2  30  -4 18.9753 4.03439  12
  -2 -30  -4 17.0380 4.81285  10
  -2  30  -2 183.204 12.4720   9
  -2 -30  -2 175.669 12.7884  10
   2  30  -2 169.540 11.9896  12
  -2  30  -2 171.554 11.7139  12
   2  30  -2 168.009 12.2840   9
   2 -30  -2 196.572 13.1879  10
  -2 -30   0 126.772 10.3919  10
   2 -30   0 141.993 10.7821  10
   2  30   0 144.934 11.4978   9
  -2  30   0 138.905 11.2407   9
   2 -30   2 285.297 14.4522  10
  -2 -30   2 274.462 14.2471  10
   2 -30   4 8.59201 4.27683  10
  -2 -30   4 27.4785 4.33484  10
   2  32  -2 77.5872 8.09465   9
   2 -32  -2 77.2289 8.14800  10
  -2  32  -2 84.2627 8.17358   9
  -2 -32  -2 68.4459 7.94648  10
  -2  32  -2 78.5849 7.79425  12
   2  32  -2 71.9203 7.71940  12
  -2 -32   0 386.167 17.3735  10
  -2  32   0 409.117 18.1334   9
   2  32   0 403.315 18.0585   9
   2 -32   0 402.968 17.5563  10
   2 -32   2 102.657 8.56849  10
  -2 -32   2 102.854 8.63284  10
  -2 -34  -2 47.0242 6.21463  10
  -2  34  -2 46.4057 5.64311  12
   2 -34  -2 49.7920 6.18465  10
  -2  34  -2 46.5132 5.83080   9
   2  34  -2 47.6247 5.83388  12
   2  34  -2 51.4823 6.13215   9
  -2 -34   0 363.468 16.0648  10
   2  34   0 372.138 16.4728   9
   2 -34   0 376.912 16.1912  10
  -2  34   0 392.923 16.7056   9
  -2 -34   2 81.4867 7.14951  10
   2 -34   2 80.3627 7.18985  10
  -2  36  -2 10.3511 3.15799  12
   2  36  -2 10.8169 3.24946   9
   2 -36  -2 9.61029 3.38818  10
  -2  36  -2 13.9171 3.40076   9
   2  36  -2 12.1571 3.28792  12
  -2 -36  -2 10.1642 3.50923  10
   2  36   0 121.122 7.06030  11
   2 -36   0 101.138 7.75488  10
  -2 -36   0 92.0728 7.48286  10
  -2  36   0 99.7187 7.74113   9
   2  36   0 95.3458 7.60130   9
  -2  36   0 121.253 7.04228  11
   2  36   2 13.4843 3.45074   9
   2 -36   2 14.3594 3.46112  10
  -2 -36   2 15.7665 3.51361  10
  -2  36   2 15.1355 3.55095   9
   2  38   0 111.335 5.87948  11
  -2 -38   0 98.0090 6.44930  10
   2  38   0 92.5703 6.33908   9
   2 -38   0 99.9020 6.43516  10
  -2  38   0 113.325 6.01763  11
  -2  38   0 105.490 6.56505   9
   3   1  -7 64.6251 5.42937  12
  -3   1  -7 76.6099 5.58198  12
   3  -1  -7 67.1101 5.51407  12
  -3  -1  -7 80.7160 5.76000  12
   3  -1  -5 111.250 9.16648   9
   3  -1  -5 111.320 6.69509  14
  -3  -1  -5 107.557 12.8680   7
  -3   1  -5 106.329 8.81585   9
  -3   1  -5 118.490 13.5605   7
  -3  -1  -5 118.925 9.00384  21
  -3  -1  -5 116.705 8.95532  12
   3   1  -5 101.035 8.66673  12
  -3   1  -5 114.057 8.90741  12
   3   1  -5 112.107 6.71465  14
  -3  -1  -5 114.423 8.98915   9
  -3   1  -5 107.798 9.19361   4
   3  -1  -5 101.670 8.65871  12
  -3  -1  -5 108.815 7.01035  14
   3   1  -5 103.746 9.07169   9
   3  -1  -5 95.9427 12.4950   7
  -3  -1  -5 94.9139 8.83431   4
  -3   1  -5 120.908 7.35798  14
  -3   1  -5 113.587 8.72096  21
   3   1  -5 104.032 12.9174   7
  -3   1  -3 1005.96 25.0260   4
   3   1  -3 1011.75 24.9973   4
   3  -1  -3 1040.43 25.5399   4
  -3  -1  -3 1087.26 31.3962   7
   3   1  -3 998.963 31.7338   7
   3  -1  -3 983.881 30.7462   7
  -3   1  -3 1071.45 31.6745   7
  -3  -1  -3 1019.95 25.0112   4
   3  -1  -1 868.926 16.6005   4
  -3  -1  -1 949.302 17.3653   4
  -3   1  -1 944.488 17.3177   4
   3   1  -1 911.147 16.7995   4
  -3  -1  -1 910.014 19.1487   7
  -3   1  -1 996.425 20.1008   7
   3   1  -1 900.421 15.8830   5
   3   1  -1 988.244 20.5534   7
  -3   1  -1 908.868 15.9265   3
   3  -1  -1 966.632 20.0333   7
   3  -1  -1 1046.86 15.3398   5
  -3   1  -1 910.438 15.6956  16
   3  -1   1 1270.80 21.1826  15
   3  -1   1 1226.21 20.4122   5
   3   1   1 1252.15 20.1288  15
  -3   1   1 1248.11 20.7567   3
   3   3  -7 47.7154 4.76986  12
   3  -3  -7 51.1089 4.89413  12
  -3   3  -7 52.8060 4.80440  12
  -3  -3  -7 54.6923 4.96248  12
   3  -3  -5 315.575 14.8487   9
   3   3  -5 309.361 11.5452  14
  -3   3  -5 316.592 12.1460  14
   3   3  -5 295.384 15.1360   9
  -3  -3  -5 332.258 12.3965  14
  -3  -3  -5 341.520 21.9274   7
   3  -3  -5 336.756 22.1184   7
   3   3  -5 280.900 21.0314   7
  -3   3  -5 339.466 15.3786  12
  -3   3  -5 331.865 14.5930  21
   3  -3  -5 317.321 11.7171  14
  -3   3  -5 326.546 21.9408   7
   3   3  -5 290.662 14.7510  12
  -3   3  -5 329.952 15.4889   9
   3  -3  -5 319.521 14.8004  12
  -3   3  -5 281.236 15.0823   4
  -3  -3  -5 334.724 14.9630   9
  -3  -3  -5 341.561 15.3115  21
  -3  -3  -5 336.738 14.8261  12
   3   3  -3 2046.84 41.0262   4
   3  -3  -3 2043.43 48.6288   7
  -3  -3  -3 2108.36 48.2313   7
  -3   3  -3 2111.68 50.3765   7
   3  -3  -3 2116.45 41.4204   4
   3   3  -3 1930.17 49.6048   7
  -3   3  -3 1934.05 40.5570   4
  -3  -3  -3 1895.52 40.3909   4
  -3   3  -1 4476.89 69.7201   4
  -3  -3  -1 4293.14 72.0077   7
  -3  -3  -1 4430.68 69.7064   4
  -3  -3  -1 4165.90 72.8926   6
  -3   3  -1 4395.93 73.8186   7
   3   3  -1 4241.80 73.8379   7
  -3   3  -1 4546.46 67.8591   3
   3   3  -1 4267.49 68.9452   4
   3  -3  -1 4235.29 72.3327   7
  -3   3  -1 4379.18 69.2393  16
   3   3   1 3052.88 44.0960  15
  -3   3   1 2973.22 45.0526   3
  -3   5  -7 85.8631 5.65692  12
   3   5  -7 69.0686 5.56642  12
   3   5  -5 245.895 20.1298   7
   3  -5  -5 284.784 10.9953  14
   3  -5  -5 260.025 13.2841  12
  -3  -5  -5 296.083 13.9508   9
  -3   5  -5 295.547 14.6650  12
  -3  -5  -5 283.998 13.6224  12
   3   5  -5 277.257 10.7594  14
  -3   5  -5 289.967 14.8061   9
  -3   5  -5 271.559 20.6622   7
   3   5  -5 250.101 14.0711  12
  -3   5  -5 266.857 11.0866  14
  -3  -5  -5 264.642 11.0067  14
   3   5  -5 246.909 14.3329   9
  -3   5  -5 309.278 13.9133  21
   3  -5  -5 263.715 13.4264   9
  -3  -5  -3 748.210 25.4971   7
   3  -5  -3 788.015 26.6318   7
  -3   5  -3 707.884 26.6927   7
   3   5  -3 686.438 26.6921   7
  -3  -5  -3 689.560 19.5314   4
  -3   5  -3 660.625 19.5347   4
   3   5  -3 766.810 20.6486   4
   3  -5  -3 728.336 20.0755   4
   3  -5  -1 195.940 5.47482   8
  -3   5  -1 173.655 5.16994   3
   3  -5  -1 232.249 5.55334  15
   3   5  -1 195.268 5.71405   5
   3  -5  -1 201.852 8.44806   6
  -3  -5  -1 184.822 5.98896   4
  -3   5  -1 185.598 6.36844  16
  -3   5  -1 164.676 5.75941   4
   3   5  -1 205.450 6.92329  16
  -3  -5  -1 158.845 8.25086   6
   3  -5   1 65.6488 3.35424   8
   3   5   1 50.2994 3.45791   5
   3   7  -7 70.6409 5.61218   9
   3   7  -7 68.0750 5.41466  12
  -3   7  -7 80.4032 5.48396  12
  -3   7  -5 427.333 18.2479  12
   3   7  -5 411.993 13.2858  14
   3   7  -5 371.865 17.6661  12
  -3   7  -5 416.925 13.0655  20
  -3   7  -5 417.364 16.3144  21
   3  -7  -5 427.285 17.1669   9
  -3  -7  -5 422.130 16.5719  12
  -3  -7  -5 396.390 13.5965  14
   3  -7  -5 410.624 13.3353  14
  -3   7  -5 430.336 18.3160   9
  -3   7  -5 392.357 13.5965  14
   3   7  -5 348.883 17.4014   9
   3  -7  -5 375.503 16.1499  12
   3  -7  -3 3631.64 71.9411   7
  -3   7  -3 3066.02 59.5776   4
  -3  -7  -3 3465.93 70.2570   7
  -3   7  -3 3415.23 73.0938   7
   3   7  -3 3091.85 72.3952   7
   3   7  -3 3384.02 60.7207   4
  -3  -7  -3 3142.94 59.6025   4
  -3   7  -1 11725.5 43.9140   4
  -3  -7  -1 9345.18 64.4332   6
  -3  -7  -1 11598.8 40.7521   4
  -3   7  -1 11011.4 39.6144   3
   3  -7  -1 11937.8 67.2431   6
  -3   7  -1 11519.3 51.0458  16
  -3   7  -1 0.28823 14.5123   1
   3   7  -1 11467.1 53.2599  16
   3   7  -1 3.09109 14.7950   1
   3  -7  -1 11861.3 42.8816   8
  -3   7   1 12124.9 175.312   3
   3  -7   1 11339.0 176.287   8
   3   7   1 11880.0 175.820   5
  -3  -7   1 11092.3 176.135   8
   3  -7   3 3175.76 57.9694  15
   3   9  -7 10.2556 2.96457  12
   3   9  -7 13.3339 3.13662   9
  -3  -9  -5 55.1896 6.34826  12
   3   9  -5 48.5360 7.48919   9
  -3   9  -5 57.2349 4.72724  20
  -3   9  -5 65.1723 7.83443  12
   3   9  -5 38.8366 6.89041  12
  -3  -9  -5 51.7332 9.02706  10
  -3   9  -5 53.5653 7.38598   9
   3  -9  -5 55.0208 6.68272  12
   3   9  -3 3.27166 4.93036   1
  -3   9  -3 117.243 11.7494   7
   3   9  -3 130.682 12.6151   7
  -3   9  -3 1.53359 4.62315   1
  -3   9  -1 19.0814 2.16176   3
  -3   9  -1 19.8405 2.85855  16
   3  -9  -1 24.9632 4.76753   6
  -3  -9  -1 15.7740 4.48536   6
  -3  -9  -1 16.0226 2.14291   8
   3  -9  -1 25.8161 2.55611   8
   3   9  -1 27.9313 3.49295  16
   3   9  -1 25.6754 2.54470   3
   3  -9   1 11.1906 1.91392   8
  -3  -9   1 12.7587 2.07125   8
   3   9   1 11.3799 1.98074   3
  -3   9   1 13.1881 1.92533   3
   3  -9   3 64.3149 5.69135  15
  -3 -11  -5 419.045 22.7100  10
   3 -11  -5 477.957 18.0134  12
   3  11  -5 351.176 18.2954  12
  -3 -11  -5 475.071 17.7404  12
   3  11  -5 460.240 14.3336  20
  -3  11  -5 506.387 20.4287  12
  -3  11  -5 463.499 13.9827  20
  -3  11  -5 467.229 19.9485   9
   3 -11  -5 488.772 23.4434  10
   3  11  -5 345.703 18.4542   9
   3  11  -3 1872.51 45.1294   9
  -3  11  -3 2741.22 64.9170   7
   3  11  -3 1936.84 44.8888  12
  -3 -11  -3 2002.70 47.3833  10
  -3 -11  -3 2589.17 43.9277  12
   3  11  -3 2264.07 61.7890   7
   3  11  -1 4879.04 78.5999   3
  -3  11  -1 5043.52 82.0965  16
  -3 -11  -1 4857.12 78.9375   8
   3 -11  -1 4873.61 78.8451   8
   3 -11   1 5632.22 90.0836  15
   3 -11   1 5558.33 88.3614   8
   3  11   1 5571.15 88.1525   3
  -3 -11   1 5606.99 88.4817   8
  -3  11   1 5356.78 87.8079   3
   3 -11   3 2213.76 46.0025  15
   3  13  -5 10.9039 5.39867  12
   3 -13  -5 17.6794 6.68593  10
  -3  13  -5 10.9534 2.86807  20
   3  13  -5 13.3771 3.28968  20
   3  13  -5 13.2206 5.87002   9
  -3  13  -5 19.9536 5.79596   9
  -3  13  -5 18.1630 5.48540  12
  -3 -13  -5 25.0096 5.63764  12
   3 -13  -5 17.4928 5.33642  12
  -3 -13  -5 17.6138 6.84767  10
   3 -13  -3 119.516 9.77055  10
  -3  13  -3 113.075 8.64686   9
   3  13  -3 85.7338 8.11007   9
   3 -13  -3 129.923 8.31034  12
  -3  13  -3 115.418 13.4644   7
  -3 -13  -3 125.566 7.90163  12
   3  13  -3 91.4703 8.32522  12
   3 -13  -3 118.749 6.07960  22
   3  13  -3 103.132 13.1971   7
  -3 -13  -3 85.9151 8.91391  10
  -3  13  -3 108.478 8.27049  12
  -3  13  -1 225.896 10.2085  16
  -3 -13  -1 235.837 8.68161   8
  -3  13  -1 212.722 8.10130   3
   3  13  -1 225.289 8.35246   3
   3  13  -1 231.582 10.3651  16
  -3 -13  -1 192.345 13.5677   6
   3 -13  -1 219.344 8.49336   8
   3 -13   1 142.114 7.29622  15
   3  13   1 141.669 6.40199   3
  -3 -13   1 139.031 6.60753   8
   3 -13   1 144.361 6.73030   8
  -3  13   1 131.475 6.20102   3
   3 -13   3 129.304 8.96122  15
  -3 -15  -5 102.450 12.1672  10
  -3  15  -5 127.234 10.6252   9
   3 -15  -5 135.014 13.2593  10
   3  15  -5 79.6493 9.78301   9
  -3  15  -5 139.068 11.1583  12
   3  15  -5 89.3561 9.90848  12
  -3  15  -5 124.355 6.77843  20
   3  15  -5 127.758 7.25428  20
   3  15  -3 506.036 21.2900   9
  -3  15  -3 767.031 34.9561   7
  -3  15  -3 705.472 22.7693   9
   3 -15  -3 750.554 25.3871  10
   3  15  -3 508.052 20.8818  12
   3 -15  -3 775.223 17.7925  22
  -3 -15  -3 533.770 22.9534  10
  -3  15  -3 622.345 21.4280  16
   3  15  -3 698.402 35.0251   7
  -3  15  -3 693.968 22.2659  12
   3 -15  -1 1320.00 28.7308   8
   3  15  -1 1344.60 28.5150   3
  -3  15  -1 1293.43 28.0365   3
  -3  15  -1 1390.69 32.6052  16
   3  15  -1 1366.98 32.4593  16
  -3 -15  -1 1425.05 29.6639   8
   3 -15   1 1173.70 26.0092   8
   3  15   1 1154.57 25.4675   3
   3 -15   1 1244.32 27.3868  15
  -3 -15   1 1211.37 26.4283   8
  -3  15   1 1129.21 25.2248   3
   3 -15   3 728.596 23.8253  15
  -3 -17  -5 10.6353 6.38363  10
   3 -17  -5 16.6353 7.17449  10
  -3  17  -5 13.2936 2.95996  20
   3  17  -5 14.1367 5.85835  12
   3  17  -5 17.1397 3.43128  20
  -3  17  -5 18.0840 5.61778  12
  -3  17  -5 16.9180 5.35556   9
   3  17  -5 12.3741 5.67816   9
  -3  17  -3 79.0358 8.39856   9
   3  17  -3 55.5667 7.65585  12
   3 -17  -3 111.235 10.4479  10
  -3 -17  -3 76.4204 4.65889  18
  -3  17  -3 79.8017 8.21194  12
  -3  17  -3 62.0787 6.97077  16
   3  17  -3 78.1765 13.4201   7
   3 -17  -3 88.2636 5.64681  22
   3  17  -3 56.8876 7.71744   9
  -3 -17  -3 74.8440 9.09560  10
  -3  17  -3 79.9698 12.7967   7
  -3  17  -1 75.0244 7.01605  16
   3  17  -1 79.3016 5.81757   3
  -3 -17  -1 85.0867 11.1002   6
  -3  17  -1 80.1103 5.71878   3
   3 -17  -1 90.4041 10.4756   6
   3  17  -1 71.3991 6.78813  16
   3 -17  -1 69.2213 5.57027   8
   3  17   1 66.9645 5.71817   5
   3 -17   1 68.5333 5.75121  15
  -3 -17   1 70.3533 5.76897   8
  -3  17   1 60.5556 5.08598   3
   3 -17   1 69.0241 5.49962   8
   3  17   1 68.0035 5.41703   3
   3 -17   3 108.032 9.00286  15
   3 -19  -5 30.0822 7.58227  10
  -3 -19  -5 19.4587 6.90762  10
   3  19  -5 13.9859 5.67786   9
  -3  19  -5 25.5871 5.86248  12
   3  19  -5 14.3853 6.00323  12
   3  19  -5 31.3220 3.96961  20
  -3  19  -5 27.4143 3.52192  20
  -3  19  -5 27.8163 6.05059   9
   3  19  -3 136.684 24.6946   1
   3  19  -3 284.065 16.6882   9
  -3  19  -3 411.876 18.2835   9
  -3  19  -3 454.980 18.8197  12
   3 -19  -3 425.195 20.2473  10
  -3  19  -3 451.822 28.9328   7
  -3  19  -3 345.169 16.8980  16
   3  19  -3 329.443 26.7968   7
   3  19  -3 251.267 15.3990  12
  -3 -19  -3 303.879 17.9735  10
   3  19  -1 232.403 12.8948  16
   3 -19  -1 217.566 10.6336   8
   3  19  -1 228.319 10.7070   3
   3  19  -1 225.227 11.4245   5
  -3 -19  -1 246.419 8.64458  18
   3  19  -1 253.989 13.4925   9
  -3  19  -1 240.095 12.9997  16
  -3  19  -1 242.749 10.9522   3
   3 -19  -1 251.835 12.4227  10
   3 -19  -1 288.657 19.0003   6
  -3 -19  -1 255.216 18.7290   6
  -3 -19  -1 228.307 12.2847  10
  -3  19  -1 256.053 12.7889   9
   3  19   1 272.071 11.6347   3
   3 -19   1 272.198 11.7011   8
  -3  19   1 239.216 11.0994   3
   3  19   1 277.736 12.5879   5
   3 -19   3 415.491 18.5246  15
  -3 -19   3 433.374 19.2948  15
   3 -21  -5 42.5527 7.82266  10
  -3  21  -5 35.0718 6.14011   9
  -3  21  -5 42.7350 6.35879  12
  -3 -21  -5 26.5629 7.38117  10
   3  21  -5 20.5275 6.06586  12
  -3  21  -5 42.3833 3.91062  20
   3  21  -5 42.1374 4.25725  20
   3  21  -5 31.7922 6.62073   9
   3  21  -3 45.4939 17.0274   1
  -3  21  -3 43.4016 6.98651   9
  -3  21  -3 39.9011 4.01458  20
   3  21  -3 23.5444 6.42315  12
   3  21  -3 28.2214 6.96287   9
   3  21  -3 28.6597 10.5416   7
   3 -21  -3 50.0357 8.43814  10
  -3  21  -3 40.3460 7.05044  12
  -3  21  -3 45.4723 11.1326   7
  -3 -21  -3 26.6223 7.07691  10
   3 -21  -1 205.099 11.8087  10
  -3  21  -1 178.561 12.1704  16
  -3 -21  -1 182.185 16.6407   6
  -3  21  -1 181.181 11.4088   9
   3  21  -1 201.520 12.3407   9
   3  21  -1 175.972 9.86439   3
  -3 -21  -1 174.401 7.47808  18
   3 -21  -1 165.254 9.67060   8
   3  21  -1 192.708 11.2229   5
   3 -21  -1 228.984 17.4713   6
  -3 -21  -1 179.637 11.2714  10
  -3  21  -1 166.312 9.89836   3
   3 -21   1 151.472 9.28112   8
   3  21   1 159.611 10.5159   5
  -3  21   1 184.576 10.3113   3
   3  21   1 167.301 9.50142   3
  -3 -21   3 86.1274 9.16735  15
   3 -21   3 89.9962 8.91459  15
   3 -23  -5 34.9567 6.71564  10
  -3  23  -5 29.2051 5.29001  12
  -3 -23  -5 27.5497 6.50039  10
  -3  23  -5 27.9233 5.24822   9
   3  23  -5 24.6849 5.53012   9
  -3  23  -5 26.8440 3.21263  20
   3  23  -5 25.8589 5.62652  12
   3  23  -5 26.2249 3.40927  20
   3  23  -3 481.766 22.6638  12
   3  23  -3 509.060 23.4247   9
   3 -23  -3 706.981 27.3723  10
  -3 -23  -3 553.985 25.2807  10
  -3  23  -3 645.524 24.4605   9
  -3  23  -3 646.464 24.1163  12
  -3  23  -1 1423.96 65.2358   1
   3  23  -1 1175.73 33.9188   9
   3 -23  -1 1068.81 30.6771   8
  -3 -23  -1 1138.24 32.6684  10
  -3  23  -1 1160.14 31.8214   3
   3  23  -1 1109.84 30.5768   3
   3 -23  -1 1496.04 49.0949   6
  -3  23  -1 1160.12 32.7679   9
  -3  23  -1 998.078 33.6763  16
   3  23  -1 1186.58 33.7725   5
  -3 -23  -1 1251.95 46.1509   6
   3 -23  -1 1235.68 33.2502  10
  -3 -23   1 1448.24 41.9703   6
   3  23   1 1247.33 34.2701   5
   3 -23   1 1358.63 39.9091   6
   3 -23   1 1531.63 32.9550  10
   3 -23   1 1119.78 30.7331   8
   3  23   1 780.211 30.5559   3
  -3  23   1 857.562 32.4092   3
  -3 -25  -5 31.7528 6.05570  10
   3  25  -5 37.7407 3.59204  20
  -3  25  -5 29.6865 4.63733   9
   3 -25  -5 14.9196 6.19784  10
   3  25  -5 35.0959 5.36824  12
   3  25  -5 33.7319 5.16901   9
  -3  25  -5 35.4715 3.25165  20
  -3  25  -5 35.5314 4.94812  12
  -3 -25  -3 129.387 12.5918  10
   3  25  -3 112.480 10.9910  12
   3  25  -3 120.977 11.4345   9
  -3  25  -3 151.801 11.8957   9
   3 -25  -3 128.545 11.8577  10
  -3  25  -3 140.998 11.1930  12
   3 -25  -1 63.3577 7.36357   8
   3 -25  -1 80.6074 11.9709   6
  -3  25  -1 80.3143 8.70018   9
   3  25  -1 67.7034 8.34231   9
   3  25  -1 75.0624 8.31424   5
  -3 -25  -1 72.3149 12.2370   6
   3 -25  -1 72.4864 8.21162  10
  -3  25  -1 77.0110 8.92002  16
   3  25  -1 74.9437 7.72787   3
  -3  25  -1 81.9944 8.18517   3
  -3 -25  -1 73.9481 8.33237  10
  -3 -25   1 68.4702 9.91388   6
   3 -25   1 77.1226 7.48959  10
  -3 -25   1 76.4092 7.58437  10
   3 -25   1 58.1559 9.23746   6
   3 -25   1 63.4219 7.14190   8
   3  25   1 64.4387 7.09603   3
   3  25   1 57.3895 7.66455   5
  -3  25   1 64.4246 7.27168   3
  -3  27  -5 148.282 7.55991  12
   3  27  -5 141.917 8.00080  12
   3  27  -5 151.589 8.38904   9
   3 -27  -5 155.291 9.09619  10
   3  27  -5 146.677 5.95463  20
  -3  27  -5 150.933 5.63342  20
  -3  27  -5 147.308 7.57904   9
  -3 -27  -5 143.433 9.09161  10
  -3 -27  -3 514.894 23.3203  10
   3 -27  -3 574.157 23.8235  10
  -3  27  -3 539.095 21.6263   9
   3  27  -3 479.564 21.8046   9
  -3  27  -3 557.158 21.5613  12
   3  27  -3 451.662 20.8208  12
   3  27  -1 1000.55 31.6637   9
  -3  27  -1 960.287 30.3117   9
  -3 -27  -1 966.600 30.8578  10
   3 -27  -1 1027.77 31.2041  10
  -3 -27   1 1033.03 29.6856  10
   3 -27   1 990.205 29.0660  10
   3 -27   5 241.169 9.51685  10
  -3 -27   5 235.336 9.37361  10
  -3 -29  -3 113.847 10.7110  10
  -3  29  -3 122.437 9.88662   9
  -3  29  -3 121.116 9.82236  12
   3  29  -3 108.922 10.0022   9
   3 -29  -3 134.622 10.9864  10
   3  29  -3 109.171 9.80428  12
   3 -29  -1 10.5607 4.97189  10
  -3  29  -1 6.41727 4.43439   9
   3  29  -1 13.6493 5.53138   9
  -3 -29  -1 9.56632 5.10433  10
   3 -29   1 17.0053 5.04158  10
  -3 -29   1 20.4879 5.20165  10
  -3 -29   3 174.511 10.8616  10
   3 -29   3 175.859 11.0191  10
  -3 -31  -3 339.167 16.4346  10
  -3  31  -3 359.850 15.2576   9
   3  31  -3 328.422 15.5237   9
   3  31  -3 340.682 15.4538  12
   3 -31  -3 355.730 16.2168  10
  -3  31  -3 358.958 15.1528  12
  -3 -31  -1 610.468 23.3289  10
  -3  31  -1 646.769 23.4219   9
   3  31  -1 651.606 24.0131   9
   3 -31  -1 640.698 23.2411  10
   3 -31   1 703.875 23.8413  10
  -3 -31   1 733.840 24.4007  10
  -3 -31   3 523.859 18.3305  10
   3 -31   3 550.363 19.0175  10
  -3  33  -3 88.7711 6.76044   9
   3  33  -3 82.4933 6.88398  12
   3  33  -3 85.6903 7.13207   9
  -3 -33  -3 80.1112 7.22329  10
  -3  33  -3 88.4718 6.75435  12
  -3  33  -1 6.95003 4.33315   9
  -3  33  -1 4.38727 2.85018  11
  -3 -33  -1 7.94851 4.60063  10
   3 -33  -1 2.31386 3.73030  10
   3  33  -1 0.97123 3.95182   9
  -3 -33   1 1.12528 3.73098  10
  -3  33   1 0.48865 3.91942   9
   3 -33   1 1.32042 3.68134  10
  -3  33   1 0.72760 2.71188  11
   3  33   1 3.23976 4.26084   9
  -3 -33   3 108.594 7.42562  10
   3 -33   3 43.5611 7.71034  10
   3 -35  -1 405.096 15.8262  10
  -3  35  -1 405.112 15.7668   9
  -3  35  -1 405.045 15.4224  12
  -3  35  -1 453.313 13.9747  11
  -3 -35  -1 386.614 15.7610  10
   3  35  -1 382.546 15.7148   9
  -3  35   1 385.247 15.5096   9
   3  35   1 368.937 15.2918   9
  -3  35   1 380.354 12.6810  11
  -3 -35   1 381.197 15.2009  10
   3 -35   1 372.505 14.8828  10
  -3 -37  -1 15.1254 3.74658  10
  -3  37  -1 17.2035 3.09032  11
  -3  37  -1 14.7255 3.44869   9
   3  37  -1 16.7877 2.93424  11
  -3  37  -1 13.9524 3.36581  12
   3  37  -1 15.1611 3.51998  12
   3 -37  -1 12.3091 3.40445  10
   3  37  -1 17.2847 3.71373   9
   3 -37   1 12.6723 3.37884  10
  -3 -37   1 7.47996 3.17309  10
   3  37   1 6.66201 3.03611   9
  -3  37   1 10.4164 3.35579   9
  -3  37   1 9.34348 2.55337  11
   3  37   1 9.77431 2.51094  11
   4   0  -6-0.60677 2.12735  14
   4   0  -6 1.50178 3.52411   9
  -4   0  -6-0.14228 2.56420  14
  -4   0  -6-0.59178 3.76742  12
   4   0  -6 0.63255 3.75581  12
  -4   0  -6 0.19139 2.90164  21
  -4   0  -6 0.20193 3.49649   9
  -4   0  -4 498.853 14.8721  14
   4   0  -4 443.510 16.6398  12
  -4   0  -4 482.606 23.4377   7
   4   0  -4 473.734 13.9536  14
  -4   0  -4 507.800 17.1721   9
   4   0  -4 449.413 23.2480   7
  -4   0  -4 554.265 18.2987  21
   4   0  -4 455.943 16.9927   9
  -4   0  -4 494.009 16.9240  12
  -4   0  -4 444.617 17.3702   4
  -4   0  -4 507.518 14.4462  13
  -4   0  -2 2.30704 1.82350   4
   4   0  -2 1.84323 1.76863   4
  -4   0  -2 3.78379 3.29616   7
   4   0  -2-0.72976 3.28803   7
  -4   0   0 2641.29 41.8999   3
   4   0   0 2587.97 41.9545   5
   4   0   0 2565.67 41.3400  15
   4  -2  -6 40.4732 6.00046   9
  -4   2  -6 42.7454 4.65506  14
  -4   2  -6 54.9526 6.42996  12
  -4  -2  -6 50.4956 6.24246   9
   4  -2  -6 42.7931 6.03429  12
   4   2  -6 41.1539 6.14138   9
  -4   2  -6 45.5523 6.12010   9
   4   2  -6 50.1548 6.33548  12
  -4  -2  -6 42.1780 4.55853  14
   4  -2  -6 45.1315 4.32937  14
   4   2  -6 46.0396 4.34547  14
  -4  -2  -6 52.0212 6.11264  12
  -4   2  -6 45.4346 5.60769  21
  -4   2  -4 169.859 7.87601  13
  -4  -2  -4 148.090 9.68095   4
  -4   2  -4 187.879 10.3385   9
  -4   2  -4 194.234 10.5233  21
  -4  -2  -4 188.983 14.5157   7
  -4  -2  -4 190.739 10.7292  21
   4   2  -4 153.039 13.7658   7
  -4   2  -4 175.264 9.91490  12
  -4  -2  -4 169.883 8.29000  14
   4   2  -4 158.212 10.0838   9
  -4   2  -4 175.421 14.1837   7
  -4   2  -4 148.772 9.71067   4
   4  -2  -4 172.153 9.94910   9
  -4  -2  -4 178.110 9.78736   9
  -4   2  -4 173.234 8.37094  14
   4   2  -4 156.590 9.83387  12
   4  -2  -4 173.710 9.88986  12
  -4  -2  -4 175.373 9.67178  12
  -4  -2  -4 181.026 8.08834  13
   4  -2  -4 171.111 14.1589   7
   4  -2  -4 185.778 8.02975  14
   4   2  -4 169.086 7.83781  14
   4   2  -2 1471.36 34.2608   7
   4  -2  -2 1464.40 28.7044   4
  -4  -2  -2 1517.30 33.1105   7
  -4  -2  -2 1336.77 27.9733   4
   4  -2  -2 1500.12 33.8716   7
  -4   2  -2 1387.36 28.3730   4
  -4   2  -2 1540.75 34.2269   7
   4   2  -2 1462.48 28.8514   4
   4  -2   0 147.709 4.09865  15
   4   2   0 141.908 4.56484   5
   4  -2   0 155.742 4.60406   5
  -4   2   0 134.810 4.13450   3
   4  -2   2 1514.83 28.3860  15
  -4   4  -6 91.8650 6.34429  14
  -4  -4  -6 100.157 7.83507  12
  -4   4  -6 107.910 8.52099   9
  -4   4  -6 96.7645 7.63918  21
   4   4  -6 89.0882 8.36893   9
   4   4  -6 90.5767 8.23045  12
   4  -4  -6 90.8265 7.82722  12
   4  -4  -6 103.953 6.24052  14
  -4  -4  -6 98.2524 6.51895  14
  -4   4  -6 111.144 8.53483  12
   4   4  -6 101.569 6.11565  14
   4  -4  -4 167.950 11.8280  10
   4  -4  -4 157.268 9.63477   9
   4  -4  -4 158.330 13.8276   7
  -4  -4  -4 162.292 8.07720  14
  -4  -4  -4 158.241 7.60380  13
   4   4  -4 156.608 14.2953   7
  -4   4  -4 160.469 9.76592   9
  -4  -4  -4 156.721 11.8322  10
  -4   4  -4 168.635 10.0128  12
  -4  -4  -4 189.861 14.5863   7
  -4   4  -4 157.187 7.65108  13
  -4  -4  -4 164.654 9.57170   9
  -4   4  -4 179.642 10.1502  21
   4   4  -4 151.246 9.83255  12
   4   4  -4 161.430 10.1520   9
   4  -4  -4 165.923 9.67240  12
  -4  -4  -4 168.070 9.51388  12
  -4   4  -4 161.549 8.14772  14
  -4  -4  -4 194.080 11.0727  21
   4  -4  -4 166.469 7.72583  14
  -4   4  -4 143.486 9.56613   4
   4   4  -4 158.103 7.53082  14
  -4   4  -4 149.719 13.4217   7
  -4  -4  -4 140.049 9.43154   4
  -4   4  -4 163.329 7.00441  20
   4   4  -2 3669.50 44.7782   7
  -4   4  -2 3365.33 29.6044   4
  -4  -4  -2 3344.68 29.0502   4
  -4   4  -2 3153.75 24.4398  16
  -4   4  -2 0.19469 4.76695   1
  -4   4  -2 3830.02 44.5308   7
   4   4  -2 3736.96 30.8897   4
  -4  -4  -2 3866.37 41.2567   7
   4  -4  -2 3764.72 42.1566   7
   4   4  -2-0.20843 4.94730   1
   4  -4   0 735.663 13.5517  15
   4   4   0 762.989 14.8169   5
  -4   4   0 742.947 14.1181   3
   4  -4   2 3562.86 60.0371  15
   4  -6  -6 81.3326 7.20819  12
   4   6  -6 75.0307 7.83297  12
  -4   6  -6 88.4923 7.72786  12
  -4  -6  -6 79.4608 5.74055  14
  -4   6  -6 97.2934 8.17362   9
  -4   6  -6 86.8806 6.10133  14
   4  -6  -6 97.9337 5.96358  14
   4   6  -6 95.5666 5.84372  14
  -4  -6  -6 90.6144 7.37841  12
   4   6  -6 83.6082 8.16779   9
  -4  -6  -4 398.735 21.2165   7
  -4   6  -4 386.466 12.8965  14
   4   6  -4 370.090 11.9850  14
   4  -6  -4 410.561 22.1637   7
  -4  -6  -4 397.169 14.7968   9
  -4  -6  -4 398.671 12.9366  14
  -4   6  -4 378.710 12.3658  13
   4   6  -4 318.528 14.9019   9
  -4   6  -4 381.611 15.5253  12
  -4  -6  -4 424.739 16.9102  21
  -4   6  -4 355.330 15.2316   9
   4  -6  -4 382.234 12.1333  14
   4   6  -4 342.295 15.3963  12
  -4   6  -4 361.489 11.1752  20
  -4   6  -4 329.383 14.8291   4
   4  -6  -4 373.855 14.8852  12
  -4  -6  -4 378.160 18.2351  10
   4  -6  -4 372.453 14.9049   9
  -4   6  -4 396.968 15.1875  21
   4   6  -4 362.333 22.4808   7
   4  -6  -4 408.245 18.2644  10
  -4  -6  -4 362.080 15.5448   4
  -4  -6  -4 389.972 14.7446  12
  -4   6  -4 401.606 22.8240   7
  -4   6  -2 524.094 14.4500   4
  -4   6  -2 537.314 13.9492  16
   4   6  -2 580.473 14.7211   4
   4  -6  -2 569.301 19.1173   7
   4   6  -2 558.185 20.4541   7
  -4  -6  -2 569.412 14.8139   4
  -4  -6  -2 606.348 18.9416   7
  -4   6  -2 616.225 20.5608   7
  -4   6   0 458.681 10.2514   3
   4   6   0 442.380 10.5966   5
   4  -6   0 425.728 9.33564  15
   4  -6   2 778.572 18.6596  15
  -4   8  -6 369.017 12.4714  14
   4   8  -6 347.704 16.2885   9
  -4  -8  -6 395.956 15.1005  12
  -4   8  -6 405.561 16.2732   9
  -4   8  -6 417.198 16.4498  12
   4  -8  -6 398.915 15.3431  12
   4   8  -6 354.497 16.2499  12
  -4  -8  -6 381.022 12.5265  14
   4  -8  -4 18.8706 4.36569   9
  -4  -8  -4 28.7406 4.86297   9
  -4  -8  -4 23.2614 6.31032  10
   4  -8  -4 20.0291 5.77917  10
  -4   8  -4 20.0882 4.76455   9
   4   8  -4 19.2419 7.22065   7
   4   8  -4 19.0384 5.05028   9
  -4  -8  -4 29.2670 4.68546  12
   4  -8  -4 17.9143 4.39439  12
   4   8  -4 15.8541 4.59145  12
  -4   8  -4 28.1698 5.13686  12
  -4   8  -4 21.4370 2.97974  20
  -4   8  -4 25.7473 7.16979   7
  -4   8  -4 27.4124 4.60646  21
  -4  -8  -4 27.2699 5.51510  21
  -4   8  -2 7952.33 129.034   7
  -4  -8  -2 7580.90 116.724   4
  -4   8  -2 7065.32 116.190   4
  -4   8  -2 7017.18 116.577  16
   4   8  -2 7544.61 129.816   7
  -4   8   0 47.8469 3.12075   3
   4  -8   0 48.8783 3.45762   8
  -4   8   0 50.6559 3.70368  16
   4   8   0 44.4639 3.39292  16
  -4  -8   0 50.4836 3.46071   8
   4  -8   0 41.5639 2.63311  15
   4  -8   2 7752.95 124.012  15
   4 -10  -6 12.8095 4.34063  12
   4  10  -6 8.77049 4.30701   9
  -4 -10  -6 13.9890 4.27530  12
  -4  10  -6 7.84845 4.06689   9
   4  10  -6 9.79444 4.67923  12
  -4  10  -6 5.91686 3.96544  12
  -4 -10  -4 784.653 28.3598  10
  -4 -10  -4 800.100 22.7304  12
   4  10  -4 739.307 25.3442   9
  -4  10  -4 854.622 25.7407   9
  -4  10  -4 849.195 36.2193   7
   4  10  -4 699.375 24.5754  12
   4 -10  -4 836.144 23.6833  12
   4 -10  -4 839.151 28.3958  10
  -4  10  -4 735.540 18.3398  20
   4  10  -4 760.830 35.8049   7
  -4  10  -4 838.573 25.2712  12
  -4  10  -4 900.819 24.0308  21
   4 -10  -2 387.329 17.6496   6
   4  10  -2 349.091 18.3259   7
  -4  10  -2 329.787 12.0001  16
  -4 -10  -2 310.559 16.5640   6
  -4  10  -2 369.056 18.0121   7
   4 -10   0 284.339 8.05991  15
  -4  10   0 361.437 10.8582  16
  -4 -10   0 331.415 9.82790   8
   4 -10   0 341.991 10.0825   8
   4  10   0 313.612 9.97936  16
  -4  10   0 321.289 9.35543   3
   4 -10   2 261.621 10.6089  15
  -4  12  -6 369.355 15.0495   9
   4  12  -6 286.366 14.6297   9
  -4  12  -6 341.940 14.5822  12
   4  12  -6 280.743 14.3591  12
  -4  12  -6 350.964 11.1110  20
  -4  12  -4 23.8700 5.35677   9
   4  12  -4 17.2631 5.16825  12
  -4 -12  -4 23.1435 6.74494  10
   4 -12  -4 21.9506 6.30944  10
  -4  12  -4 20.2705 3.14246  20
  -4  12  -4 27.6160 7.97413   7
   4  12  -4 19.1031 5.94933   9
  -4  12  -4 22.3801 5.28869  12
  -4 -12  -4 25.9910 4.86769  12
   4  12  -4 26.5913 8.35747   7
   4 -12  -4 18.6696 4.74287  12
  -4 -12  -2 7400.72 82.2806   6
   4 -12  -2 9224.29 86.3960   6
  -4  12  -2 7884.35 59.8599  16
   4  12  -2 8102.27 89.2835   7
  -4  12  -2 8838.36 90.6299   7
   4 -12   0 73.7083 4.83754   8
  -4  12   0 82.6664 5.62784  16
  -4 -12   0 83.0957 5.09306   8
   4  12   0 82.1779 5.06986   3
   4 -12   0 70.8867 3.87838  15
   4  12   0 73.9589 5.08379  16
  -4  12   0 72.5785 4.57956   3
   4 -12   2 9137.39 147.771  15
   4  14  -6 10.0742 4.47883   9
   4  14  -6 9.16199 4.24003  12
  -4  14  -6 11.2088 2.58685  20
  -4  14  -6 14.6054 4.21757  12
  -4  14  -6 9.21298 3.84387   9
  -4  14  -4 273.554 21.9013   7
  -4  14  -4 232.158 9.13156  20
   4  14  -4 220.998 21.0704   7
  -4 -14  -4 276.368 13.3130  12
   4  14  -4 205.355 14.0137   9
  -4  14  -4 261.094 14.2712   9
  -4  14  -4 257.084 13.9333  12
   4  14  -4 205.139 13.5492  12
   4 -14  -4 286.187 13.6818  12
   4 -14  -4 266.659 16.2550  10
  -4 -14  -4 240.895 16.0274  10
   4  14  -2-1.06547 13.1027   1
  -4 -14  -2 91.6637 10.6946   6
  -4  14  -2 8.09061 12.5452   1
  -4  14  -2 97.0558 7.32083  16
   4  14  -2 100.742 11.6245   7
   4 -14  -2 119.765 11.2665   6
  -4  14  -2 122.107 11.8735   7
   4  14   0 2.89638 1.91226   3
  -4 -14   0 2.65746 1.99374   8
   4  14   0 2.01125 1.96579  16
  -4  14   0 3.01189 1.98742   3
   4 -14   0 2.46619 1.93837   8
  -4  14   0 2.83676 2.39404  16
   4 -14   2 98.7788 7.38541  15
   4 -14   4 177.427 11.0244  15
   4  16  -6 236.727 12.5034   9
  -4  16  -6 264.650 11.8461  12
  -4  16  -6 260.444 8.90660  20
  -4  16  -6 274.823 12.0960   9
   4  16  -4 0.31753 4.54488  12
   4 -16  -4 1.36936 5.13348  10
  -4  16  -4 1.65227 3.89325   9
  -4  16  -4 1.07115 3.99323  12
  -4 -16  -4 3.99623 5.41735  10
  -4  16  -4 0.68173 2.13269  20
  -4  16  -4 4.50881 6.10869   7
   4  16  -4 5.20329 5.36667   9
   4  16  -4 2.17688 6.88173   7
   4  16  -2 4078.68 73.0752   7
  -4 -16  -2 3639.07 66.2527   6
  -4  16  -2-5.44464 13.6603   1
  -4  16  -2 3811.26 46.6055  16
   4  16  -2 2.47229 14.5890   1
  -4  16  -2 4539.93 72.4661   7
   4 -16  -2 4768.20 71.6655   6
  -4 -16   0 141.469 10.3975   6
  -4  16   0 123.895 7.09145   3
  -4  16   0 120.039 7.94637  16
   4 -16   0 144.991 9.98295   6
  -4 -16   0 131.415 7.83897   8
   4  16   0 125.253 7.20002   3
   4  16   0 110.686 7.29302  16
   4 -16   0 120.760 7.23575   8
   4 -16   2 4441.20 81.4636  15
  -4 -16   4 1.67015 3.01639  15
   4 -16   4 0.25169 2.66876  15
  -4  18  -6 3.37117 2.86594   9
  -4  18  -6 2.19933 1.83936  20
   4  18  -6 1.43348 3.32736   9
   4  18  -6 2.96710 3.21746  12
  -4  18  -6 2.88395 2.87426  12
   4  18  -6 3.01459 2.06364  20
   4  18  -4 298.680 17.3694  12
   4  18  -4 301.154 17.9043   9
  -4 -18  -4 312.440 19.1591  10
   4 -18  -4 391.629 20.4342  10
  -4  18  -4 315.695 11.1942  20
  -4  18  -4 387.252 17.8890  12
  -4  18  -4 388.354 18.1559   9
  -4  18  -2 29.5371 5.29179   9
   4 -18  -2 34.5417 5.84952  10
  -4  18  -2 32.5519 8.27369   7
   4 -18  -2 33.1216 3.60648  22
   4  18  -2 24.2153 5.70036   9
  -4 -18  -2 24.9707 3.07988  18
  -4 -18  -2 24.4197 5.80316  10
   4 -18  -2 38.8840 8.28221   6
  -4 -18  -2 21.9335 7.48723   6
  -4  18  -2 19.0481 4.49930  16
  -4  18   0 643.052 19.3976   3
  -4 -18   0 816.032 27.8908   6
   4  18   0 670.254 20.9693   5
   4  18   0 697.558 20.0849   3
   4 -18   0 650.374 19.8317   8
  -4  18   0 686.136 21.7296  16
   4 -18   0 764.379 26.1586   6
   4 -18   2 20.7875 4.34441  15
  -4  20  -6 136.363 5.62035  20
   4  20  -6 132.409 7.92624   9
  -4  20  -6 137.728 7.23185   9
  -4  20  -6 145.317 7.24682  12
   4  20  -6 122.827 5.73583  20
   4  20  -6 120.310 7.51069  12
  -4  20  -4 5.44532 2.44084  20
   4  20  -4 3.46046 5.33176   9
  -4  20  -4 8.09059 4.59066   9
   4  20  -4 2.70824 5.45741  12
  -4  20  -4 4.47663 4.63893  12
  -4 -20  -4 1.52760 5.53303  10
   4 -20  -4 11.7525 6.11537  10
   4 -20  -2 1322.11 34.3039  10
   4 -20  -2 1473.11 47.2933   6
  -4 -20  -2 1095.51 32.8599  10
  -4  20  -2 1247.17 32.4893   9
   4  20  -2 1188.48 33.8712   9
  -4  20  -2 1159.17 34.1516  16
  -4  20  -2 1324.85 47.7199   7
  -4 -20  -2 1088.48 43.9658   6
  -4 -20  -2 1197.79 25.0751  18
   4 -20   0 0.96513 3.52302   6
  -4 -20   0 2.10774 4.08031   6
   4  20   0 0.19122 2.39906   3
  -4  20   0 0.19087 2.55998   3
   4  20   0-0.45101 2.64341   5
   4 -20   0 1.02767 3.21471  10
   4 -20   0-1.15819 2.47874   8
  -4 -20   0 1.96010 3.17407  10
   4 -20   2 1487.63 37.6053  15
  -4 -22  -4 502.262 24.4687  10
   4 -22  -4 640.181 26.1427  10
   4  22  -4 514.233 23.5942   9
  -4  22  -4 603.822 22.7360  12
  -4  22  -4 616.458 23.3506   9
   4  22  -4 496.050 22.8519  12
   4  22  -4 572.016 16.6283  20
  -4  22  -4 545.498 15.4713  20
  -4  22  -2 12.9130 6.87716   7
   4 -22  -2 20.4325 5.50342  10
   4 -22  -2 18.0918 7.04440   6
  -4 -22  -2 15.7812 2.99618  18
   4  22  -2 22.6067 8.80033   7
  -4  22  -2 15.4602 5.10496   9
  -4  22  -2 16.1113 17.2737   1
  -4 -22  -2 12.2364 7.49496   6
   4  22  -2 16.8577 5.82532   9
  -4  22  -2 19.5878 5.08173  16
  -4 -22  -2 12.6267 5.47787  10
   4 -22   0 2266.73 57.5635   6
   4 -22   0 2268.45 46.4029  10
   4 -22   0 1919.67 45.6037   8
   4  22   0 2197.20 50.4494   5
  -4  22   0 2098.91 47.5443   3
  -4 -22   0 2271.40 58.4071   6
  -4 -22   0 2326.91 47.3530  10
   4  22   0 2025.47 46.5705   3
   4 -22   2 5.53553 3.20137  15
  -4 -24  -4 24.6114 6.72082  10
  -4  24  -4 26.7037 3.50634  20
   4  24  -4 23.4321 3.70856  20
   4  24  -4 19.8757 6.19952   9
  -4  24  -4 27.6844 5.77673   9
   4  24  -4 27.7166 6.61342  12
  -4  24  -4 32.2845 6.15778  12
   4 -24  -4 21.1244 6.32975  10
   4 -24  -2 104.994 10.1106  10
  -4  24  -2 97.8021 10.0547  16
   4  24  -2 91.6450 14.7987   7
  -4  24  -2 105.041 14.6211   7
   4  24  -2 91.5752 9.84163   9
  -4  24  -2 101.536 9.29136   9
  -4 -24  -2 88.2794 9.79943  10
   4 -24  -2 103.834 13.8490   6
  -4 -24  -2 89.2926 13.6506   6
   4 -24   0 0.89970 4.44054   6
   4  24   0 0.61795 3.38364   5
  -4 -24   0 4.71380 5.05340   6
  -4  24   0 2.36351 3.05037   3
   4  24   0 0.72517 2.80777   3
  -4 -24   0 2.53012 3.77830  10
   4 -24   0 1.46507 2.64607   8
   4 -24   0 1.73679 3.77474  10
  -4  26  -4 490.547 19.0283   9
  -4  26  -4 502.912 18.7952  12
  -4 -26  -4 463.308 21.3861  10
   4  26  -4 473.840 14.1330  20
   4 -26  -4 530.509 21.8213  10
   4  26  -4 469.996 20.3539   9
   4  26  -4 477.464 20.0587  12
   4  26  -2 11.0167 5.35993   9
  -4  26  -2 10.2041 4.99083   9
  -4 -26  -2 4.41310 4.48597  10
   4 -26  -2 9.71308 5.01229  10
  -4  26   0 1794.53 45.9266   3
   4 -26   0 1978.04 58.5192   6
   4 -26   0 1830.15 43.0290  10
   4 -26   0 1593.83 43.2554   8
  -4 -26   0 1960.92 58.8333   6
   4  26   0 1758.38 44.6343   3
  -4 -26   0 1830.72 43.2921  10
   4  26   0 1757.13 47.7000   5
  -4 -28  -4 25.9472 5.75618  10
   4  28  -4 24.8426 5.33334   9
   4  28  -4 28.7593 5.45682  12
  -4  28  -4 27.9391 4.88037  12
   4 -28  -4 25.9078 5.67409  10
  -4  28  -4 28.6983 5.14164   9
   4  28  -4 26.2718 3.35306  20
  -4  28  -2 231.490 13.7828   9
  -4 -28  -2 226.966 14.7334  10
   4  28  -2 235.444 14.7956   9
   4 -28  -2 249.191 14.8357  10
  -4  28   0 115.204 10.1816   9
  -4 -28   0 117.275 9.91848  10
   4 -28   0 109.008 9.27825  10
  -4 -28   2 308.156 15.0877  10
   4 -28   2 325.506 15.3670  10
   4 -28   4 33.1974 5.26029  10
  -4  30  -4 206.961 9.74514   9
  -4  30  -4 198.541 9.41799  12
   4  30  -4 190.508 10.2093   9
   4  30  -4 183.298 9.85688  12
  -4 -30  -4 199.073 11.1072  10
   4 -30  -2 37.6387 6.54461  10
  -4  30  -2 29.4708 5.78816   9
  -4  30  -2 27.2381 5.50990  12
   4  30  -2 36.8323 6.57802   9
   4  30  -2 29.3640 6.23177  12
  -4 -30  -2 31.5615 6.37513  10
  -4  30   0 525.682 21.0112   9
  -4 -30   0 479.042 19.8956  10
   4  30   0 506.749 21.1484   9
   4 -30   0 498.621 19.8248  10
  -4 -30   2 33.6278 5.90248  10
   4 -30   2 42.2110 6.32560  10
  -4 -30   4 247.103 10.4710  10
   4 -30   4 108.271 10.8479  10
  -4  32  -2 219.228 12.1823   9
  -4  32  -2 194.489 11.3888  12
   4  32  -2 209.624 12.2617  12
   4 -32  -2 208.600 12.3577  10
   4  32  -2 223.433 12.9876   9
  -4 -32  -2 210.905 12.8821  10
   4  32   0 6.71687 4.32289   9
  -4  32   0 7.15502 3.41847  11
   4 -32   0 6.45110 4.35678  10
  -4  32   0 7.74686 4.32839   9
  -4 -32   0 9.95081 4.45007  10
   4 -32   2 249.230 12.7579  10
  -4 -32   2 256.221 13.1574  10
   4  34  -2 60.7138 6.43565   9
  -4 -34  -2 57.6059 6.70235  10
   4  34  -2 51.4247 6.00059  12
  -4  34  -2 62.9817 6.15969  12
  -4  34  -2 64.2489 6.28178   9
   4  34   0 391.506 16.6977   9
  -4 -34   0 369.482 16.0405  10
  -4  34   0 377.461 16.1401   9
  -4  34   0 419.211 14.4364  11
   4 -34   0 379.929 15.9239  10
  -4 -34   2 71.9122 6.61857  10
  -4  34   2 76.5176 7.23430   9
   4  36  -2 100.380 6.70268  12
   4 -36  -2 103.865 6.83879  10
  -4 -36  -2 100.440 7.04129  10
   4  36  -2 89.6176 6.46245   9
   4  36   0 83.5184 7.13999   9
  -4 -36   0 77.3624 6.93351  10
  -4  36   0 86.8826 7.17265   9
  -4  36   0 87.2635 6.11989  11
  -4 -36   2 121.533 7.19213  10
   4  36   2 117.721 7.32750   9
  -4  36   2 126.167 7.36836   9
   4 -36   2 126.906 7.35854  10
  -4 -38   0 1.16348 2.43496  10
   4  38   0-0.74974 2.20216  11
  -4  38   0-0.69767 2.39436  11
   4  38   0 2.41178 2.52995   9
  -5   1  -7 52.8588 3.93096  14
  -5  -1  -7 46.7390 3.74668  14
  -5   1  -7 43.6612 4.26961  12
   5  -1  -7 42.0955 4.42641  12
  -5  -1  -7 41.2942 4.21243  12
   5   1  -7 39.1323 4.31944  12
  -5   1  -5 103.384 8.42198   9
  -5  -1  -5 99.1188 8.26563   9
   5  -1  -5 95.5206 8.43433   9
  -5   1  -5 93.3914 11.9140   7
   5   1  -5 91.0063 6.07618  14
  -5   1  -5 97.1666 6.85092  14
  -5  -1  -5 83.8641 11.2664   7
   5  -1  -5 91.4211 6.10602  14
  -5   1  -5 100.543 8.56975  21
   5   1  -5 84.0726 11.6947   7
  -5   1  -5 76.9164 8.10620   4
   5  -1  -5 83.3318 11.5497   7
  -5  -1  -5 85.3345 6.45835  14
   5  -1  -5 95.8807 8.32601  12
  -5  -1  -5 83.1536 8.36678   4
  -5  -1  -5 103.021 8.19675  12
  -5  -1  -5 103.491 9.08069  21
   5   1  -5 93.2602 8.41064   9
  -5   1  -5 99.3782 8.29573  12
   5   1  -5 87.8757 8.15580  12
  -5  -1  -3 1478.84 37.3428   7
  -5   1  -3 1465.71 37.7304   7
  -5   1  -3 1208.76 29.5513   4
   5   1  -3 1489.93 38.8184   7
   5  -1  -3 1447.78 38.1929   7
  -5  -1  -3 1234.63 29.8141   4
   5  -1  -1 164.605 6.94749   7
   5   1  -1 164.955 7.21985   7
  -5   1  -1 173.154 5.94246   4
  -5   1  -1 168.687 6.74787   7
   5   1  -1 154.323 5.44063   5
   5  -1  -1 175.003 5.27078   5
  -5  -1  -1 174.386 5.88176   4
  -5   1  -1 161.898 5.58694   3
  -5  -1  -1 160.832 6.42017   7
   5   1   1 470.544 9.09652  15
   5  -1   1 473.321 9.55570  15
  -5   3  -7 47.6968 4.25428  12
  -5  -3  -7 54.3880 3.90528  14
  -5   3  -7 53.1249 3.90513  14
  -5  -3  -7 45.9938 4.41134  12
   5   3  -7 49.6368 4.61388  12
   5  -3  -7 51.0624 4.70828  12
  -5  -3  -5 529.486 20.2612  21
  -5   3  -5 500.878 26.7880   7
   5   3  -5 495.765 15.0678  14
  -5   3  -5 498.125 16.0746  14
   5  -3  -5 493.964 15.0200  14
   5   3  -5 472.110 19.2456   9
  -5   3  -5 441.474 19.5916   4
   5   3  -5 500.604 19.3305  12
  -5   3  -5 505.125 18.8730  12
   5  -3  -5 479.376 18.2642  12
  -5  -3  -5 518.848 18.4098  12
   5   3  -5 493.924 27.3730   7
  -5   3  -5 495.932 18.7096  21
  -5  -3  -5 457.330 19.8011   4
   5  -3  -5 495.919 18.7426   9
  -5  -3  -5 501.156 26.4402   7
  -5  -3  -5 462.916 15.5285  14
   5  -3  -5 519.265 27.3279   7
  -5   3  -5 517.179 19.1431   9
  -5  -3  -5 530.747 18.8522   9
  -5  -3  -3 1205.12 28.7460   4
   5  -3  -3 1342.40 36.5475   7
  -5   3  -3 1362.71 37.1119   7
  -5  -3  -3 1368.93 35.8007   7
  -5   3  -3 1155.54 28.5959   4
   5   3  -3 1260.30 37.1805   7
  -5  -3  -1 6246.79 101.468   6
   5  -3  -1 6338.65 100.650   7
  -5   3  -1 6370.14 96.9902   3
  -5  -3  -1 6524.69 98.2746   4
   5   3  -1 6392.54 97.5242   5
  -5  -3  -1 6047.13 99.6904   7
  -5   3  -1 6425.64 98.5357   4
  -5   3  -1 6342.54 101.318   7
   5   3  -1 6257.79 102.132   7
   5   3   1 5799.61 106.665  15
  -5   3   1 5694.57 106.857   3
   5  -3   1 5718.64 107.407  15
  -5   5  -7 69.0260 4.24048  14
   5   5  -7 63.2554 5.09470  12
  -5   5  -7 61.4598 4.63668  12
  -5  -5  -5 70.3316 5.83740  14
  -5   5  -5 70.8167 7.28416  21
   5   5  -5 72.5307 5.46038  14
  -5   5  -5 69.0408 5.80320  14
  -5  -5  -5 69.9701 7.90938  21
   5   5  -5 63.3978 7.63340   9
  -5   5  -5 76.8353 7.63493   9
  -5  -5  -5 81.4257 7.43962   9
   5  -5  -5 70.5202 7.17005   9
   5   5  -5 69.5651 7.80591  12
  -5   5  -5 81.5225 7.73057  12
   5  -5  -5 64.5162 7.14657  12
  -5  -5  -5 73.7887 7.16768  12
   5  -5  -5 69.0505 5.39886  14
   5   5  -3 952.768 32.0430   7
  -5  -5  -3 1015.42 30.5196   7
   5  -5  -3 1048.79 31.6849   7
  -5   5  -3 1007.92 31.7056   7
  -5  -5  -3 900.526 23.9746   4
  -5   5  -3 879.331 23.7850   4
  -5   5  -1 4196.90 67.0801   3
  -5   5  -1 4354.72 68.7215  16
  -5  -5  -1 4229.37 67.7217   4
  -5   5  -1 4261.18 68.2867   4
   5   5  -1 4315.16 68.0654   5
   5  -5  -1 4464.12 68.7377  15
   5  -5  -1 4231.82 71.2886   6
  -5  -5  -1 4226.23 72.8534   6
   5  -5   1 3749.35 57.3571  15
  -5   5   1 3648.41 56.0339   3
  -5   7  -7 120.309 6.09431  12
   5   7  -7 127.796 6.81745  12
   5  -7  -5 165.453 8.14495  14
  -5   7  -5 149.315 10.0493  21
  -5   7  -5 168.055 11.1329  12
   5   7  -5 166.982 11.6571  12
   5   7  -5 164.691 7.97840  14
  -5   7  -5 171.957 11.3644   9
  -5  -7  -5 177.430 11.8658  21
  -5  -7  -5 153.676 8.36803  14
   5  -7  -5 181.369 11.0234   9
   5  -7  -5 165.154 10.5375  12
  -5  -7  -5 177.866 10.5029  12
  -5   7  -5 153.975 8.44865  14
   5   7  -5 159.111 11.6628   9
  -5   7  -5 162.148 7.80999  20
  -5   7  -3 2991.92 66.3807   7
   5  -7  -3 3335.57 67.0176   7
  -5  -7  -3 2652.77 54.0603   4
  -5   7  -3 2728.56 54.7823   4
   5   7  -3 2992.19 67.6545   7
  -5  -7  -3 3263.75 64.7672   7
   5  -7  -1 7916.13 122.179   8
   5  -7  -1 8321.93 128.313   6
  -5  -7  -1 7811.41 129.552   6
  -5   7  -1 7812.73 122.301   4
  -5   7  -1 7952.33 122.123   3
   5   7  -1 7846.87 122.903   5
  -5  -7  -1 8082.84 121.984   4
  -5   7  -1 8029.72 124.551  16
   5  -7   1 6908.08 108.395  15
   5  -7   1 7031.87 107.147   8
   5   7   1 6847.00 107.849   5
  -5   7   1 6905.63 106.913   3
   5  -7   3 3035.12 56.6655  15
  -5   9  -5 1.07738 2.25489  20
   5   9  -5 2.24751 4.23613   9
  -5   9  -5 0.73646 3.66066   9
   5   9  -5 2.47646 4.45675  12
  -5   9  -5 2.41445 3.85439  12
   5  -9  -5 3.00639 3.57022  12
  -5  -9  -5 0.77429 3.43452  12
  -5   9  -5 1.50154 3.69872  21
  -5   9  -3 1187.04 34.0409   7
   5   9  -3-1.20683 5.13439   1
  -5   9  -3 1.18509 4.51169   1
   5   9  -3 1143.67 35.2881   7
  -5  -9  -1 3438.29 41.8348   6
   5  -9  -1 3854.69 42.7078   6
  -5   9  -1 3308.96 26.0339   3
   5   9  -1-0.72947 9.62944   1
   5  -9  -1 3443.44 27.2778   8
   5   9  -1 3319.36 28.0400   5
  -5   9  -1-0.33257 8.95963   1
  -5   9  -1 3209.63 30.6874  16
   5  -9   1 3324.15 54.6369   8
   5  -9   1 3228.81 55.5535  15
   5   9   1 3214.57 55.0067   5
  -5   9   1 3296.03 54.1872   3
   5  -9   3 1257.99 30.1790  15
  -5  11  -5 119.335 9.79576  12
   5  11  -5 106.774 10.0672  12
   5  11  -5 104.500 10.1539   9
   5 -11  -5 125.482 9.17120  12
  -5 -11  -5 120.803 8.85255  12
  -5 -11  -5 123.597 12.3824  10
  -5  11  -5 108.651 6.42730  20
   5 -11  -5 129.532 12.3146  10
  -5  11  -5 123.578 9.81760   9
   5  11  -3 1980.22 32.4267  12
   5  11  -3 2234.84 52.9345   7
   5 -11  -3 2134.12 34.9210  10
  -5  11  -3 2397.15 52.2868   7
   5 -11  -3 2307.22 30.3570  12
  -5 -11  -3 2199.28 28.5099  12
  -5  11  -3 2249.37 30.1989  21
  -5 -11  -3 1984.36 35.1443  10
  -5  11  -3 1955.30 21.6224  20
   5  11  -3 1929.43 32.7134   9
  -5  11  -1 2694.83 50.8229  16
   5 -11  -1 2805.74 48.5161   8
   5  11  -1 2707.05 49.1008   5
  -5  11  -1 2627.01 47.8825   3
   5 -11   1 2392.06 44.3151  15
  -5  11   1 2428.65 42.9111   3
   5  11   1 2400.89 43.8647   5
   5 -11   1 2511.39 43.4402   8
   5 -11   3 2225.37 46.8752  15
   5  13  -5 20.0119 6.10718   9
  -5 -13  -5 20.7862 6.86960  10
  -5  13  -5 25.5535 5.78895  12
   5  13  -5 16.2590 3.55413  20
   5 -13  -5 30.5617 6.02580  12
   5  13  -5 17.0962 5.69667  12
  -5  13  -5 23.6116 5.58291   9
   5 -13  -5 17.7426 6.47524  10
  -5  13  -5 19.0004 3.32338  20
   5 -13  -3 1579.16 38.5813  10
   5  13  -3 1407.72 36.4729  12
   5  13  -3 1373.55 36.5438   9
   5  13  -3 1631.33 52.4092   7
  -5 -13  -3 1454.55 38.5628  10
   5 -13  -3 1604.56 31.2912  22
  -5  13  -3 1632.47 36.5470  12
   5 -13  -3 1751.28 35.8590  12
  -5  13  -3 1418.88 29.2317  20
  -5 -13  -3 1509.94 38.2598  21
  -5  13  -3 1634.35 36.8011   9
  -5 -13  -3 1700.20 34.7790  12
  -5  13  -3 1741.41 51.2375   7
   5  13  -1 508.987 14.0323   3
   5  13  -1 481.871 14.5974   5
  -5  13  -1 454.894 15.3503  16
  -5 -13  -1 582.859 23.0303   6
   5 -13  -1 454.806 13.4362   8
  -5  13  -1 472.278 13.5197   3
   5 -13  -1 600.651 21.6468   6
  -5  13   1 623.183 15.8451   3
   5  13   1 615.195 15.7700   3
   5 -13   1 582.280 15.3814   8
   5 -13   1 567.290 15.9269  15
   5  13   1 594.805 16.5108   5
   5 -13   3 1462.87 35.2945  15
  -5 -15  -5 7.18789 6.18593  10
  -5  15  -5 5.82760 4.40610   9
   5  15  -5 2.76731 4.76255   9
   5  15  -5 2.73427 4.45396  12
  -5  15  -5 5.80020 4.43941  12
   5  15  -5 5.15716 2.74401  20
   5 -15  -5 6.71593 5.96586  10
  -5  15  -5 6.30525 2.41474  20
   5 -15  -3 1106.17 31.3423  10
  -5  15  -3 1104.03 29.3409   9
   5  15  -3 956.253 29.4750   9
  -5  15  -3 1085.35 28.7123  12
  -5 -15  -3 1014.55 31.2481  10
   5 -15  -3 1063.56 23.7497  22
   5  15  -3 980.551 29.5049  12
  -5  15  -3 971.988 21.9123  20
   5  15  -3 1156.56 45.0764   7
  -5  15  -3 1258.48 43.8393   7
   5  15  -1 989.730 23.3825   3
   5 -15  -1 992.815 23.5623   8
   5  15  -1 1041.74 25.0213   5
  -5  15  -1 947.373 23.1285   3
  -5  15  -1 961.006 25.9891  16
   5 -15   1 1186.69 26.9188  15
   5  15   1 1206.36 26.3336   3
   5 -15   1 1194.16 26.6695   8
   5  15   1 1198.26 27.8496   5
  -5  15   1 1239.30 26.8020   3
   5 -15   3 1097.29 30.2458  15
  -5 -17  -5 20.7087 7.11949  10
   5 -17  -5 34.0736 7.46736  10
   5  17  -5 20.4180 6.23458   9
   5  17  -5 21.9855 6.06904  12
  -5  17  -5 26.1947 5.48348  12
  -5  17  -5 26.8227 5.56642   9
   5  17  -5 23.0396 3.94132  20
  -5  17  -5 22.4748 3.34110  20
  -5 -17  -3 618.306 24.6467  10
  -5  17  -3 591.194 22.3362  16
  -5  17  -3 673.972 22.0425  12
   5  17  -3 633.512 23.8799   9
  -5  17  -3 608.248 15.9096  20
   5 -17  -3 679.599 17.6829  22
  -5  17  -3 658.422 22.1528   9
   5  17  -3 634.827 23.3285  12
  -5 -17  -3 573.963 15.3310  18
   5 -17  -3 733.019 25.1917  10
  -5  17  -3 714.367 34.4024   7
   5  17  -3 761.852 37.8492   7
  -5  17  -1 297.797 11.8777   3
  -5 -17  -1 328.512 19.8703   6
   5  17  -1 295.510 11.7822   3
   5 -17  -1 299.139 11.9219   8
   5  17  -1 310.336 12.8984   5
  -5  17  -1 295.755 14.0047  16
   5 -17   1 433.364 14.4781  15
  -5  17   1 447.225 14.8372   3
   5  17   1 441.512 14.5459   3
   5 -17   1 429.678 14.7217   8
   5  17   1 433.740 15.7297   5
   5 -17   3 691.849 23.6079  15
  -5 -19  -5 18.5358 6.70835  10
  -5  19  -5 20.2011 3.04390  20
  -5  19  -5 18.7127 4.98826   9
   5  19  -5 19.9976 6.08404   9
   5  19  -5 19.7598 5.83897  12
  -5  19  -5 18.8524 4.97757  12
   5 -19  -5 22.0133 6.41777  10
   5  19  -5 18.1398 3.56786  20
  -5 -19  -3 323.534 17.9992  10
   5 -19  -3 383.760 18.5381  10
   5  19  -3 303.288 16.9420   9
   5  19  -3 314.555 16.4942  12
   5 -19  -3 328.687 11.7967  22
  -5  19  -3 357.309 16.0790  12
   5  19  -3 386.467 28.2665   7
  -5  19  -3 316.874 10.7035  20
  -5  19  -3 337.332 16.0848   9
  -5 -19  -3 292.583 10.2193  18
  -5  19  -3 353.847 24.8279   7
  -5  19  -3 281.505 15.7126  16
   5  19  -1 479.105 18.0222   9
  -5 -19  -1 404.652 15.8646  10
   5 -19  -1 460.567 16.2377  10
   5 -19  -1 374.932 14.4722   8
   5  19  -1 410.071 14.8382   3
   5  19  -1 415.222 16.0730   5
  -5  19  -1 399.575 15.4110   9
  -5 -19  -1 399.917 11.5272  18
   5 -19  -1 484.560 23.2330   6
  -5 -19  -1 447.847 24.0801   6
  -5  19  -1 395.721 17.2495  16
  -5  19  -1 401.101 14.8100   3
   5 -19   1 368.414 14.1995   8
   5  19   1 354.100 13.9920   3
   5  19   1 381.194 15.5955   5
  -5  19   1 370.932 14.3227   3
   5 -19   3 357.535 16.9314  15
  -5 -21  -5 72.3300 9.24875  10
   5 -21  -5 83.5030 9.40296  10
   5  21  -5 78.6241 8.47020   9
  -5  21  -5 84.9341 7.74992   9
  -5  21  -5 72.7855 4.85847  20
   5  21  -5 87.3212 8.87211  12
  -5  21  -5 78.3111 7.43027  12
   5  21  -5 77.2778 5.60128  20
  -5  21  -3 51.6832 11.2172   7
  -5  21  -3 44.3918 6.77924  16
   5 -21  -3 68.8323 8.81784  10
   5  21  -3 67.0270 18.8521   1
   5  21  -3 63.1400 8.75685   9
  -5  21  -3 58.2663 7.60620   9
  -5 -21  -3 54.9644 8.65842  10
   5  21  -3 65.2697 8.41201  12
  -5  21  -3 58.1111 7.31333  12
   5  21  -3 59.8226 12.9144   7
  -5 -21  -1 134.173 9.57765  10
  -5  21  -1 123.941 8.64969   3
  -5  21  -1 132.649 9.34038   9
   5 -21  -1 157.040 10.0787  10
   5 -21  -1 165.977 14.6118   6
   5 -21  -1 124.680 8.57335   8
   5  21  -1 159.014 10.8279   9
   5  21  -1 130.804 8.81890   3
  -5  21  -1 130.508 10.3426  16
   5  21  -1 133.368 9.73064   5
  -5 -21  -1 149.474 14.7557   6
  -5 -21  -1 132.020 6.64630  18
   5 -21   1 80.9146 6.96427   8
   5  21   1 96.2169 7.46304   3
   5  21   1 100.808 8.55219   5
  -5  21   1 91.0629 7.40716   3
  -5 -21   3 49.1542 7.20006  15
   5 -21   3 49.6021 6.97546  15
  -5 -23  -5 60.7168 8.11959  10
   5  23  -5 62.4393 7.21179   9
   5  23  -5 58.7501 6.93612  12
  -5  23  -5 70.8460 6.69408  12
  -5  23  -5 66.2635 6.49307   9
   5 -23  -5 74.0522 8.11083  10
   5  23  -5 61.3339 4.75674  20
  -5  23  -5 64.5209 4.43052  20
   5 -23  -3 399.565 19.7730  10
  -5  23  -3 378.488 17.3443  12
   5  23  -3 353.157 18.8727   9
  -5  23  -3 372.516 17.6960   9
   5  23  -3 368.589 18.8565  12
  -5 -23  -3 351.002 19.5487  10
  -5 -23  -1 777.366 25.1980  10
  -5 -23  -1 822.831 36.1322   6
   5  23  -1 827.171 26.6053   9
  -5  23  -1 771.392 24.4964   9
   5 -23  -1 848.860 35.1884   6
  -5  23  -1 720.051 24.3105   3
   5 -23  -1 761.330 24.5024  10
   5  23  -1 675.155 22.8982   3
   5 -23  -1 655.093 22.5476   8
  -5 -23  -1 703.874 18.4809  18
   5  23  -1 748.059 26.0280   5
  -5  23  -1 697.060 26.8148  16
   5 -23   1 896.351 31.3096   6
  -5 -23   1 900.381 32.2998   6
  -5  23   1 576.374 25.7215   3
   5  23   1 831.188 27.5053   5
   5  23   1 525.576 23.9907   3
   5 -23   1 1006.28 25.3710  10
  -5 -23   1 1054.16 26.4579  10
   5 -23   1 717.942 23.6319   8
   5  25  -5 120.697 8.41833   9
  -5 -25  -5 107.214 8.95614  10
  -5  25  -5 116.041 7.33505   9
   5  25  -5 122.401 8.39719  12
  -5  25  -5 114.558 7.27415  12
   5  25  -5 110.976 5.76836  20
  -5  25  -5 112.009 5.26132  20
   5 -25  -3 42.3436 7.28714  10
  -5  25  -3 37.0459 6.23458  12
   5  25  -3 35.5212 6.96432   9
   5  25  -3 38.8365 7.10407  12
  -5  25  -3 38.3965 6.49813   9
  -5 -25  -3 33.2325 7.75426  10
  -5 -25  -1 29.0361 8.54152   6
   5 -25  -1 30.6488 5.86159  10
   5  25  -1 22.0571 4.84557   3
   5  25  -1 31.2902 6.26523   9
  -5  25  -1 29.6534 5.77421   9
  -5  25  -1 23.3726 5.05638   3
   5 -25  -1 20.9625 4.56926   8
   5  25  -1 24.6478 5.37028   5
   5 -25  -1 25.7258 7.32904   6
  -5 -25  -1 23.5237 5.51935  10
  -5  25  -1 25.3631 5.69081  16
   5 -25   1 29.6633 6.93940   6
   5  25   1 29.1745 5.07072   3
  -5  25   1 30.6343 5.46286   3
   5  25   1 36.5422 6.23804   5
   5 -25   1 25.2308 4.82673   8
  -5 -25   1 42.0838 8.29907   6
  -5 -25   1 42.9711 6.16523  10
   5 -25   1 38.7555 5.70149  10
   5  27  -5 75.1407 5.74128  12
   5  27  -5 65.9877 5.53360   9
  -5 -27  -5 72.5585 6.33645  10
   5  27  -5 66.8976 4.02720  20
  -5 -27  -3 357.986 18.9336  10
   5  27  -3 371.774 18.5792   9
  -5  27  -3 376.556 17.0193   9
   5  27  -3 361.614 18.0058  12
  -5  27  -3 351.343 16.4473  12
   5 -27  -3 368.834 18.3038  10
   5  27  -1 670.472 24.8590   9
  -5  27  -1 631.184 23.0003   9
   5 -27  -1 639.067 23.4035  10
  -5 -27  -1 671.461 24.5364  10
   5 -27   1 802.231 25.2436  10
  -5 -27   1 843.655 26.1288  10
  -5 -27   5 113.491 6.29734  10
   5 -29  -3 31.1982 6.31891  10
  -5  29  -3 35.6299 5.80155   9
   5  29  -3 32.3382 6.07153  12
   5  29  -3 37.0675 6.62311   9
  -5 -29  -3 34.7976 6.69002  10
  -5  29  -3 31.7997 5.36225  12
  -5 -29  -1 259.325 14.9337  10
   5  29  -1 275.277 15.4581   9
  -5  29  -1 258.591 14.3080   9
   5 -29  -1 259.649 14.2835  10
   5 -29   1 282.792 14.2421  10
  -5 -29   1 285.161 14.6252  10
  -5 -29   3 46.7950 6.28724  10
   5 -29   3 51.3308 6.46260  10
   5  31  -3 237.849 12.8185   9
  -5  31  -3 227.951 11.5321   9
   5  31  -3 247.105 12.8043  12
  -5  31  -3 247.188 11.8888  12
   5 -31  -3 260.462 13.1949  10
  -5 -31  -3 230.566 13.1491  10
  -5 -31  -1 548.836 21.5616  10
  -5  31  -1 571.518 21.2352   9
   5  31  -1 554.283 21.8212   9
  -5  31  -1 597.759 18.0819  11
   5 -31  -1 517.865 20.2731  10
  -5  31   1 553.752 17.3961  11
   5 -31   1 599.346 21.1485  10
  -5 -31   1 577.369 21.1068  10
   5 -31   3 248.462 12.1221  10
  -5 -31   3 232.299 11.6611  10
  -5 -33  -3 8.61563 3.58522  10
   5 -33  -3 1.15570 3.33308  10
   5  33  -3 8.53578 3.47262  12
   5  33  -3 8.15075 3.47946   9
  -5  33  -1 30.3518 5.32275   9
  -5 -33  -1 30.8151 5.76941  10
   5  33  -1 31.0532 5.75846   9
  -5  33  -1 28.8089 4.36375  11
   5 -33  -1 32.4493 5.52107  10
   5 -33   1 37.4815 5.70353  10
   5  33   1 35.7564 5.97386   9
  -5  33   1 42.3361 6.43649   9
  -5 -33   1 35.6369 5.65932  10
  -5  33   1 35.4798 4.48712  11
  -5 -33   3 9.27276 3.25823  10
   5 -33   3 2.52699 3.32391  10
  -5  35  -1 199.101 10.4651   9
  -5 -35  -1 190.855 10.6569  10
  -5  35  -1 203.184 10.3772  12
   5  35  -1 200.265 10.7741   9
  -5  35  -1 210.232 9.16123  11
  -5  35   1 280.421 12.4034   9
   5  35   1 260.736 12.0873   9
  -5 -35   1 269.577 12.0003  10
   5  37  -1 11.7559 3.24260   9
  -5 -37  -1 13.0573 3.45355  10
   5 -37  -1 16.6094 3.51801  10
  -5  37  -1 17.9751 3.02701  11
   5  37  -1 13.6743 3.24804  12
   5  37  -1 12.0728 2.60163  11
  -5  37   1 14.8998 2.77890  11
  -5 -37   1 12.7591 3.33848  10
   5  37   1 12.8432 2.60295  11
   5 -37   1 16.6786 3.46748  10
   5  37   1 16.7599 3.51927   9
   6   0  -6 583.544 16.0247  14
  -6   0  -6 597.577 19.0387  12
   6   0  -6 579.021 19.7521   9
  -6   0  -6 603.800 19.4289   9
   6   0  -6 563.079 19.3344  12
  -6   0  -6 547.360 16.9770  14
  -6   0  -6 548.161 19.4682  21
  -6   0  -4-0.12356 2.31908  13
   6   0  -4 0.93941 3.29360   9
  -6   0  -4 0.69050 3.00145   9
  -6   0  -4-1.45396 3.52076  21
   6   0  -4 1.65153 3.31981  12
  -6   0  -4 1.51659 3.09474  12
  -6   0  -4 0.54713 2.53981  14
  -6   0  -4 5.94528 4.51137   7
   6   0  -4-1.58028 4.67302   7
  -6   0  -4 1.33647 2.58725   4
   6   0  -4 0.90807 2.06135  14
  -6   0  -2 11352.0 177.840   7
   6   0  -2 11457.1 179.997   7
  -6   0  -2 10862.6 173.352   4
   6   0   0 3.19540 1.68995  15
  -6   0   0 1.35858 1.93768   3
   6   0   0 0.72845 1.71378   5
   6   2  -6 4.55807 2.14690  14
   6   2  -6 3.54501 3.91415   9
  -6   2  -6 4.39591 2.70140  14
  -6   2  -6 3.41472 3.44917  21
   6   2  -6 5.55387 3.77799  12
  -6   2  -6 1.51286 3.06325   9
   6  -2  -6 5.15719 3.68334   9
  -6   2  -6 0.55182 3.52535  12
   6  -2  -6 2.85224 3.61945  12
  -6  -2  -6-0.70656 3.60837  12
  -6  -2  -6 2.12531 3.45894  21
  -6  -2  -6 4.23743 2.70369  14
   6  -2  -6 2.71780 2.12185  14
  -6   2  -4 807.983 23.8145  21
   6  -2  -4 763.482 22.2924  12
  -6  -2  -4 772.781 21.6814  12
   6  -2  -4 764.585 18.8725  14
  -6  -2  -4 661.968 22.5814   4
   6  -2  -4 733.141 22.2052   9
  -6   2  -4 764.390 19.5114  13
  -6  -2  -4 778.841 19.5414  13
  -6  -2  -4 808.846 30.4709   7
   6   2  -4 737.650 22.6352   9
  -6   2  -4 795.866 22.4286   9
   6   2  -4 776.772 30.8940   7
  -6  -2  -4 777.550 20.1151  14
   6   2  -4 752.429 22.5295  12
  -6   2  -4 779.643 22.0468  12
   6   2  -4 775.529 18.9805  14
  -6   2  -4 755.798 29.8314   7
  -6  -2  -4 821.310 24.4628  21
   6  -2  -4 768.776 30.7362   7
  -6   2  -4 778.050 20.2110  14
  -6  -2  -4 783.253 21.9291   9
  -6   2  -4 631.329 22.2891   4
  -6  -2  -2 75.6349 5.18969   4
   6   2  -2 85.9214 7.39012   7
   6  -2  -2 89.2118 7.30457   7
  -6   2  -2 76.0746 5.20603   4
  -6   2  -2 95.4096 7.34925   7
  -6  -2  -2 82.6539 6.60472   7
   6  -2   0 51.7068 1.85626   6
   6  -2   0 56.8285 3.42391   5
   6   2   0 62.5136 3.74031   5
  -6   2   0 50.8695 3.12147   3
   6  -2   0 52.7093 3.01583  15
   6   2   0 60.9623 3.50349  15
   6  -2   2 148.678 6.09953  15
   6   4  -6 278.419 10.1846  14
  -6  -4  -6 247.022 10.5448  14
  -6   4  -6 262.835 10.9126  14
   6   4  -6 265.789 13.1887   9
  -6   4  -6 268.767 12.5446   9
   6   4  -6 277.546 13.4102  12
  -6   4  -6 259.204 12.1921  12
   6  -4  -6 266.736 12.3262  12
  -6  -4  -6 265.349 11.9094  12
  -6  -4  -6 236.431 12.6136  21
  -6   4  -6 247.659 12.3430  21
   6  -4  -4 389.784 12.2205  14
   6   4  -4 382.282 12.2082  14
   6  -4  -4 396.230 15.1450   9
  -6  -4  -4 372.929 13.0531  14
  -6   4  -4 378.065 13.1627  14
  -6  -4  -4 392.933 12.6821  13
   6  -4  -4 410.139 21.8632   7
  -6  -4  -4 344.655 15.4527   4
  -6   4  -4 348.607 15.5158   4
   6   4  -4 380.964 15.5499   9
  -6  -4  -4 420.659 21.4094   7
   6  -4  -4 396.463 17.4953  10
  -6  -4  -4 404.657 14.7786   9
  -6   4  -4 399.368 15.9368  21
   6   4  -4 377.879 15.4798  12
  -6   4  -4 378.575 14.9461  12
  -6   4  -4 381.271 14.9215   9
   6  -4  -4 405.104 15.2382  12
  -6  -4  -4 392.505 14.5672  12
  -6   4  -4 385.439 12.8144  13
   6   4  -4 377.513 21.7754   7
  -6   4  -4 417.181 21.7985   7
  -6   4  -4 386.259 11.6171  20
  -6  -4  -4 399.749 16.8945  21
  -6  -4  -4 408.283 18.5057  10
  -6  -4  -2 7585.58 46.9005   4
  -6   4  -2 7448.37 47.4873   4
  -6   4  -2 7980.54 62.8172   7
   6   4  -2 7986.46 65.4682   7
  -6  -4  -2 7829.81 58.0193   7
   6  -4  -2 8468.47 63.6266   7
  -6   4   0 229.664 6.83402   3
   6  -4   0 244.982 6.60133  15
   6   4   0 244.280 7.59798   5
   6  -4   2 9227.20 143.348  15
  -6  -6  -6 11.6794 2.99299  14
  -6   6  -6 13.4404 3.19271  14
   6   6  -6 21.0145 4.89531  12
  -6  -6  -6 17.9875 4.32267  12
  -6   6  -6 13.7507 3.98949  12
   6   6  -6 14.2560 4.61677   9
  -6   6  -6 15.9876 4.31326   9
   6  -6  -6 10.5316 3.84555  12
  -6  -6  -4 397.832 18.3792  10
   6  -6  -4 389.476 17.5689  10
   6   6  -4 375.819 11.9932  14
   6   6  -4 351.237 15.3894   9
  -6  -6  -4 344.212 12.3374  14
  -6   6  -4 283.532 14.1952   4
  -6   6  -4 335.201 10.8284  20
  -6  -6  -4 350.158 11.9975  13
  -6   6  -4 350.891 12.1069  13
  -6   6  -4 351.464 12.5652  14
  -6  -6  -4 375.243 20.4375   7
  -6  -6  -4 381.475 16.7646  21
  -6   6  -4 353.011 14.6223   9
  -6   6  -4 328.124 14.2797  21
   6  -6  -4 371.075 14.6497   9
  -6  -6  -4 384.341 14.4482   9
   6   6  -4 351.333 15.2497  12
  -6   6  -4 349.268 14.4934  12
   6  -6  -4 365.113 14.5436  12
  -6  -6  -4 366.649 13.9785  12
   6  -6  -4 414.493 22.1682   7
   6  -6  -4 373.812 11.8025  14
  -6  -6  -4 295.790 14.2209   4
   6   6  -4 391.445 23.0477   7
  -6   6  -4 342.864 20.4679   7
   6   6  -2 90.4908 8.19663   7
  -6  -6  -2 87.6430 5.38161   4
  -6   6  -2 88.8891 5.61794   4
  -6   6  -2 71.0926 4.67210  16
  -6  -6  -2 87.5066 6.99757   7
   6  -6  -2 100.141 7.84610   7
  -6   6  -2 96.2020 8.08645   7
  -6   6   0 2247.39 37.6263   3
   6   6   0 2267.91 38.5475   5
   6  -6   2 173.697 7.72378  15
  -6   8  -6 222.496 9.47123  14
  -6   8  -6 242.049 11.7650  12
   6   8  -6 244.632 12.9736   9
   6   8  -6 244.408 12.7471  12
   6  -8  -6 225.811 11.2071  12
  -6  -8  -6 239.859 11.3221  12
  -6   8  -6 234.683 11.7334   9
  -6  -8  -4 1174.62 34.3003  10
   6  -8  -4 1187.94 33.5613  10
  -6   8  -4 1172.69 30.0740   9
   6   8  -4 1083.09 30.8158   9
  -6  -8  -4 1167.67 32.6792  21
  -6   8  -4 1063.02 28.8664  21
   6  -8  -4 1247.34 30.3305   9
  -6  -8  -4 1230.90 29.5437   9
   6   8  -4 1102.94 30.5591  12
  -6   8  -4 1180.24 29.9709  12
   6  -8  -4 1177.02 29.2246  12
  -6  -8  -4 1149.73 28.2816  12
   6   8  -4 1147.56 42.4308   7
  -6   8  -4 1144.53 40.8206   7
  -6   8  -4 1033.60 23.6274  20
  -6  -8  -2 2323.57 43.1490   4
  -6   8  -2 2666.00 53.2420   7
   6   8  -2 2595.08 54.4397   7
  -6   8  -2 2330.73 43.7379   4
  -6   8  -2 2237.93 43.2129  16
   6   8   0 7114.29 110.447   5
   6  -8   0 7203.60 109.489   8
  -6   8   0 7111.28 109.290   3
   6  -8   2 2615.07 48.4284  15
   6  10  -6 14.8360 4.89492   9
  -6  10  -6 19.4473 4.25987   9
   6 -10  -6 25.9554 4.81016  12
  -6  10  -6 16.5382 4.13611  12
   6  10  -6 18.2831 4.88491  12
  -6  10  -6 17.1966 2.89755  20
   6  10  -4 596.531 30.8396   7
  -6 -10  -4 561.298 23.1897  10
   6 -10  -4 603.585 23.0557  10
   6  10  -4 543.107 20.9855   9
  -6  10  -4 610.964 29.3571   7
  -6  10  -4 567.771 19.2576  21
   6  10  -4 566.686 20.8898  12
  -6  10  -4 576.487 19.9619  12
   6 -10  -4 623.788 19.5452  12
  -6 -10  -4 570.230 18.1960  12
  -6 -10  -4 620.455 23.1426  21
  -6  10  -4 568.955 19.9941   9
  -6  10  -4 527.256 14.7471  20
  -6 -10  -2 78.6640 8.53391   6
  -6  10  -2 63.0438 5.27140  16
   6  10  -2 81.3372 9.07813   7
  -6  10  -2 84.1962 8.78704   7
  -6  10   0 2350.43 41.2414  16
   6 -10   0 2282.89 40.1750   8
   6  10   0 2190.76 40.6962   5
   6 -10   0 2095.49 37.7019  15
  -6  10   0 2216.53 39.6392   3
   6 -10   2 150.968 8.15067  15
  -6  12  -6 35.0262 4.87989   9
   6  12  -6 34.1357 5.64786  12
   6  12  -6 26.6505 5.34888   9
  -6  12  -6 32.9028 4.86878  12
  -6  12  -6 32.6406 3.51416  20
  -6 -12  -4 521.799 22.8418  10
   6  12  -4 579.715 22.2837   9
  -6  12  -4 574.788 20.3923   9
   6  12  -4 563.706 21.4079  12
  -6  12  -4 559.419 19.8865  12
   6 -12  -4 623.643 20.2089  12
  -6 -12  -4 575.062 18.9440  12
  -6 -12  -4 552.864 22.4084  21
  -6  12  -4 576.101 29.7558   7
   6  12  -4 614.981 32.2238   7
  -6  12  -4 481.470 14.2851  20
   6 -12  -4 583.995 22.9666  10
   6 -12  -2 478.904 19.6910   6
  -6 -12  -2 443.360 20.2318   6
  -6  12  -2 489.756 20.9773   7
   6  12  -2 465.010 21.5463   7
  -6  12   0 4700.33 75.7957  16
   6  12   0 4399.87 74.8440   5
   6 -12   0 4529.32 74.0703   8
  -6  12   0 4386.62 73.3876   3
   6 -12   0 4156.34 70.7911  15
   6 -12   2 353.688 13.2769  15
   6  14  -6 27.5535 5.18976   9
  -6  14  -6 21.9736 4.21141   9
   6  14  -6 23.7383 4.90776  12
  -6  14  -6 23.9321 4.21224  12
  -6  14  -6 24.6352 3.07209  20
   6 -14  -4 226.902 14.5439  10
   6  14  -4 201.902 13.4017   9
  -6  14  -4 211.822 12.4690   9
  -6 -14  -4 215.958 14.3713  21
  -6  14  -4 225.575 19.0151   7
   6  14  -4 226.397 13.7335  12
  -6  14  -4 217.468 12.1679  12
   6 -14  -4 229.502 12.6550  12
  -6  14  -4 174.924 8.01102  20
  -6 -14  -4 217.903 14.9189  10
   6  14  -4 235.027 20.9012   7
  -6  14  -2 422.853 15.2577  16
  -6 -14  -2 483.691 22.4594   6
   6  14  -2-2.18533 13.7198   1
   6  14  -2 548.851 24.7201   7
  -6  14  -2 514.249 22.7781   7
   6 -14  -2 536.406 21.8916   6
  -6  14  -2 1.86509 13.2362   1
  -6  14   0 1283.29 29.5470  16
   6 -14   0 1362.74 31.8180   6
   6  14   0 1292.37 28.1126   3
   6 -14   0 1255.45 27.8373   8
  -6  14   0 1269.63 27.6773   3
   6  14   0 1272.51 29.0507   5
   6 -14   2 488.143 16.8454  15
  -6  16  -6-0.08581 1.88910  20
   6  16  -6-0.18849 3.20881   9
  -6  16  -6 0.57601 2.73139   9
   6  16  -6 1.83379 3.30485  12
  -6  16  -6 0.14225 2.69813  12
  -6  16  -4 92.2606 8.71306   9
  -6 -16  -4 79.8556 9.94684  10
   6  16  -4 84.5840 9.39833   9
   6  16  -4 87.3489 13.8060   7
   6 -16  -4 75.4531 5.42342  22
   6 -16  -4 92.3976 10.0320  10
   6  16  -4 97.4129 9.72278  12
  -6  16  -4 93.2605 8.48626  12
  -6  16  -4 77.0610 5.33186  20
  -6  16  -4 95.1595 13.2691   7
   6  16  -2 178.018 10.8319   9
  -6 -16  -2 171.141 10.4361  10
   6  16  -2 216.651 17.3132   7
  -6 -16  -2 183.075 15.3118   6
   6  16  -2 4.73958 15.7266   1
  -6  16  -2 2.13007 12.2403   1
   6 -16  -2 208.408 15.0132   6
  -6  16  -2 156.024 10.2755  16
   6 -16  -2 182.066 7.87861  22
  -6 -16  -2 166.649 6.94800  18
  -6  16  -2 183.954 14.6732   7
   6 -16   0 749.149 21.0122   8
  -6  16   0 788.206 22.6912  16
   6  16   0 816.094 21.5265   3
  -6 -16   0 877.706 26.7130   6
   6  16   0 865.344 23.3972   5
   6 -16   0 908.072 26.4828   6
  -6  16   0 820.165 21.5397   3
   6 -16   2 189.559 10.6041  15
   6 -16   4 131.364 9.86842  15
   6  18  -6 42.6057 5.25329   9
  -6  18  -6 34.2361 3.11200  20
   6  18  -6 38.4082 4.99130  12
   6 -18  -4 91.9281 10.0733  10
  -6 -18  -4 85.7950 10.5358  10
   6  18  -4 87.4410 9.84657   9
   6  18  -4 95.6522 10.2673  12
  -6  18  -4 100.641 8.82589  12
  -6  18  -4 94.1314 9.08690   9
  -6  18  -4 77.9638 5.41495  20
   6  18  -2-1.35107 14.3595   1
  -6 -18  -2 320.343 21.1935   6
   6  18  -2 329.064 15.2781   9
   6 -18  -2 337.520 14.6005  10
   6 -18  -2 315.016 10.6925  22
  -6  18  -2 262.869 14.0540  16
  -6  18  -2 2.41943 14.0521   1
  -6 -18  -2 309.456 14.7348  10
  -6  18  -2 356.933 21.4266   7
   6  18  -2 361.597 23.4635   7
   6 -18  -2 343.206 20.1292   6
  -6 -18  -2 304.680 10.0064  18
  -6  18   0 521.294 18.6692  16
   6 -18   0 556.048 21.1837   6
  -6 -18   0 589.358 23.0826   6
   6  18   0 514.262 17.0531   3
   6 -18   0 485.411 16.8932   8
   6  18   0 534.048 18.9531   5
  -6  18   0 539.183 17.6912   3
   6 -18   2 294.384 14.0021  15
   6  20  -6 32.9061 4.35183   9
   6  20  -6 32.0240 4.04380  12
   6  20  -6 19.9422 2.63959  20
  -6  20  -6 29.0531 2.72989  20
  -6 -20  -4 54.1636 8.99702  10
   6  20  -4 63.8373 8.82556   9
  -6  20  -4 57.1573 7.15858  12
   6 -20  -4 76.6586 9.39978  10
   6  20  -4 66.3591 8.76304  12
  -6  20  -4 68.6561 7.66349   9
  -6  20  -4 54.5491 4.65731  20
  -6  20  -2 1110.92 33.7040  16
  -6 -20  -2 1353.81 47.0214   6
   6  20  -2 1356.30 35.0726   9
  -6  20  -2 1239.79 31.2669   9
   6 -20  -2 1269.31 26.2932  22
  -6  20  -2 1335.26 45.7028   7
   6 -20  -2 1425.17 33.8496  10
  -6 -20  -2 1241.47 25.4252  18
   6 -20  -2 1505.82 45.8892   6
  -6 -20  -2 1270.53 33.8183  10
   6  20  -2 1469.81 51.2888   7
   6 -20   0 131.390 11.0170   6
  -6 -20   0 132.456 11.6220   6
   6 -20   0 143.020 8.41255  10
   6 -20   0 117.560 8.44610   8
   6  20   0 125.868 8.69953   3
   6  20   0 126.570 9.65695   5
  -6 -20   0 140.094 8.76255  10
  -6  20   0 125.631 8.77041   3
   6 -20   2 1266.83 33.8594  15
   6 -22  -4 125.215 11.3567  10
   6  22  -4 125.815 11.7239   9
  -6 -22  -4 129.101 11.9905  10
   6  22  -4 132.224 11.5545  12
  -6  22  -4 126.057 9.95993   9
  -6  22  -4 113.534 6.44435  20
  -6  22  -4 131.824 10.1248  12
  -6 -22  -2 4.15260 4.35526  10
  -6 -22  -2 11.6637 6.96027   6
   6 -22  -2 10.9638 5.68133   6
   6  22  -2 8.51138 6.78699   7
  -6 -22  -2 6.75525 2.58872  18
  -6  22  -2 9.05366 6.63400   7
  -6  22  -2 2.99114 3.76357   9
   6 -22  -2 10.0683 4.80860  10
   6  22  -2 10.8167 4.84710   9
  -6  22  -2 7.30540 4.26548  16
  -6 -22   0 2.77741 3.42097  10
  -6  22   0 4.26420 3.08811   3
   6  22   0 2.07820 2.82749   3
   6 -22   0 1.11111 3.25974  10
   6 -22   0 2.96544 3.97405   6
   6  22   0 3.11453 3.25841   5
   6 -22   0 3.41333 2.78641   8
  -6 -22   0 5.12764 4.70717   6
   6 -22   2 15.0969 4.33029  15
  -6 -24  -4 41.6773 7.74171  10
   6 -24  -4 31.6655 6.62863  10
   6  24  -4 40.6852 7.24392   9
  -6  24  -4 33.3420 5.65318   9
  -6  24  -4 32.0971 5.67503  12
  -6  24  -4 33.7516 3.78024  20
   6  24  -4 35.5998 6.93385  12
   6  24  -4 33.2741 4.23197  20
   6 -24  -2 861.760 36.6446   6
  -6 -24  -2 804.810 27.7962  10
  -6 -24  -2 813.455 38.8457   6
  -6  24  -2 869.729 26.6120   9
   6  24  -2 858.041 28.6455   9
   6 -24  -2 891.130 27.7831  10
   6  24  -2 895.552 42.4691   7
  -6  24  -2 914.606 40.2716   7
  -6  24   0 35.8229 5.94402   3
   6 -24   0 42.5901 8.29245   6
  -6 -24   0 46.1002 9.09727   6
   6 -24   0 45.4411 5.85367  10
   6  24   0 39.2387 5.73863   3
   6  24   0 47.1612 7.07114   5
   6 -24   0 36.9745 5.56650   8
  -6 -24   0 44.1571 6.16543  10
  -6 -26  -4 135.995 11.2603  10
   6 -26  -4 155.117 11.2290  10
   6  26  -4 141.895 7.47928  20
  -6  26  -4 142.639 9.55374   9
   6  26  -4 155.051 10.9326  12
  -6  26  -4 155.777 9.70062  12
   6  26  -4 151.027 11.2464   9
   6 -26  -2 310.131 16.1448  10
   6  26  -2 311.885 16.8139   9
  -6 -26  -2 295.235 16.5331  10
  -6  26  -2 289.022 14.9497   9
   6 -26   0 13.0527 4.16734  10
  -6 -26   0 13.2037 4.67330  10
  -6  26   0 8.38761 4.07701   3
   6  26   0 15.4266 4.65322   3
   6 -26   0 9.01673 3.66897   8
  -6 -26   0 22.1107 7.91388   6
   6  26   0 13.3393 4.84040   5
   6 -26   2 356.924 15.9446  10
  -6 -28  -4 9.24602 4.54500  10
   6 -28  -4 3.81760 4.22888  10
   6  28  -4 9.06847 4.29158   9
   6  28  -4 8.14105 4.07103  12
   6  28  -4 9.45421 2.61998  20
  -6  28  -2 736.416 24.6517   9
   6  28  -2 765.557 27.0296   9
   6 -28  -2 791.200 26.2517  10
  -6  28  -2 769.705 24.7059  12
  -6 -28  -2 737.385 26.6232  10
  -6  28   0 370.578 17.4781   9
  -6 -28   0 391.227 17.4547  10
   6 -28   0 379.151 16.7368  10
  -6 -28   2 956.066 28.0430  10
   6 -28   2 930.152 27.7081  10
   6 -28   4 15.1238 5.23939  10
  -6 -28   4 28.4951 4.74320  10
  -6 -30  -4 117.415 8.40343  10
   6  30  -4 120.525 7.66204  12
   6  30  -4 120.948 7.89964   9
  -6 -30  -2 481.015 20.1523  10
   6 -30  -2 455.946 18.8838  10
   6  30  -2 470.638 19.7447   9
  -6  30  -2 444.918 17.9608   9
  -6  30  -2 461.645 18.0389  12
   6  30  -2 463.171 19.2058  12
  -6 -30   0 603.393 22.2581  10
   6  30   0 627.124 23.3573   9
  -6  30   0 594.798 22.0636   9
   6 -30   0 614.689 21.9182  10
  -6  30   0 640.519 19.5931  11
   6 -30   2 588.237 20.6583  10
  -6 -30   2 583.703 20.5580  10
  -6 -30   4 120.942 7.22088  10
   6 -32  -2 222.338 12.3077  10
  -6 -32  -2 225.197 12.8530  10
   6  32  -2 237.875 12.9197   9
   6  32  -2 225.043 12.3514  12
  -6 -32   0 36.3177 6.07136  10
  -6  32   0 32.6727 5.78779   9
  -6  32   0 39.0771 5.08686  11
   6 -32   0 36.6622 5.91001  10
   6  32   0 40.9439 6.44100   9
   6 -32   2 280.409 13.3394  10
  -6 -32   2 284.663 13.3448  10
  -6 -34  -2 143.945 9.28900  10
   6  34  -2 143.934 8.98818   9
   6  34  -2 142.033 8.81549  12
  -6  34   0 505.712 16.0655  11
   6  34   0 466.322 17.9609   9
  -6 -34   0 486.569 18.0488  10
   6 -34   0 489.577 17.7272  10
   6  34   2 159.660 9.69402   9
  -6 -34   2 151.506 8.85286  10
  -6 -36  -2 30.5944 4.23862  10
   6  36  -2 37.2007 4.33221   9
   6  36  -2 33.9067 4.17096  12
   6  36   0 38.6186 5.06628   9
  -6 -36   0 37.3437 4.99742  10
  -6  36   0 47.9678 4.72860  11
   6  36   2 44.5433 4.68607   9
  -6 -36   2 45.1198 4.57419  10
   6  38   0 351.468 11.8274   9
   6  38   0 346.150 10.5655  11
  -6  38   0 367.318 11.2490  11
  -7  -1  -7 69.9689 4.45093  14
  -7   1  -7 70.8981 4.50807  14
   7   1  -7 72.9263 5.00471  12
   7  -1  -7 72.3137 5.07028  12
   7  -1  -5 105.868 8.51984   9
  -7   1  -5 96.5823 7.16729  14
   7  -1  -5 107.219 6.53574  14
   7   1  -5 90.6460 6.08618  14
  -7  -1  -5 86.2150 8.62632  21
   7  -1  -5 108.385 12.5665   7
  -7   1  -5 107.214 12.3912   7
  -7   1  -5 90.1803 8.67569  21
  -7  -1  -5 83.5840 11.0727   7
   7   1  -5 111.578 8.90469   9
   7   1  -5 95.4735 12.0955   7
  -7   1  -5 95.6232 7.83545   9
  -7  -1  -5 97.0914 7.92646   9
   7   1  -5 99.9138 8.46879  12
  -7   1  -5 96.9915 8.08176  12
   7  -1  -5 108.187 8.59111  12
  -7  -1  -5 90.4171 7.50809  12
  -7  -1  -5 81.7446 8.61413   4
  -7   1  -5 80.9744 8.47294   4
  -7  -1  -5 88.5692 6.81217  14
  -7  -1  -3 1121.76 28.5290   4
  -7   1  -3 1178.45 29.0358   4
  -7  -1  -3 1353.02 35.2308   7
  -7   1  -3 1306.39 34.8972   7
   7   1  -3 1262.75 35.6378   7
   7  -1  -3 1305.04 35.6323   7
  -7   1  -1 2695.33 46.4262   3
   7  -1  -1 2891.01 47.4635   7
  -7  -1  -1 2681.07 45.7754   4
   7  -1  -1 2799.97 45.9004   5
  -7  -1  -1 2534.79 45.7121   7
   7   1  -1 2710.32 46.4656   5
  -7   1  -1 2760.87 46.0318   4
   7   1  -1 2934.18 48.2522   7
  -7   1  -1 2674.88 46.6154   7
  -7   1   1 3055.27 51.5175   3
   7  -1   1 2909.74 51.4604   5
   7   1   1 2766.73 52.0412   5
   7  -1   1 3216.35 49.6212  15
   7   1   1 3250.09 49.4348  15
  -7  -3  -7 28.2063 3.04804  14
  -7   3  -7 25.6562 2.97955  14
   7   3  -7 21.9559 3.23598  12
   7  -3  -7 28.1102 3.63528  12
   7   3  -5 110.777 6.69458  14
  -7  -3  -5 108.275 7.53513  14
  -7   3  -5 114.580 7.70472  14
  -7   3  -5 104.024 9.11706  21
   7   3  -5 126.502 9.56359   9
  -7   3  -5 107.584 8.44947   9
   7  -3  -5 112.373 8.74201   9
  -7  -3  -5 123.815 8.81424   9
   7   3  -5 121.295 9.34675  12
  -7   3  -5 122.615 8.90942  12
   7  -3  -5 125.361 9.10850  12
  -7  -3  -5 119.898 8.61629  12
  -7  -3  -5 115.330 10.0352  21
   7  -3  -5 111.082 6.72057  14
  -7   3  -3 840.003 23.6000   4
  -7   3  -3 1008.46 30.5292   7
  -7  -3  -3 845.460 23.6638   4
  -7  -3  -3 969.407 29.2555   7
   7   3  -3 1042.93 31.8500   7
   7  -3  -3 1043.97 30.8364   7
   7  -3  -1 3693.22 57.2492   5
   7  -3  -1 3650.12 59.2456   7
  -7   3  -1 3487.76 57.8532   4
   7   3  -1 3605.58 60.6244   7
  -7  -3  -1 3358.96 57.8986   7
   7   3  -1 3576.89 58.2568   5
  -7   3  -1 3455.87 57.4722   3
  -7   3  -1 3519.07 59.5367   7
  -7  -3  -1 3472.96 57.5917   4
   7   3   1 4112.14 63.7825  15
   7  -3   1 3811.87 63.9560   5
   7   3   1 3886.48 65.9396   5
  -7   3   1 4081.68 64.1797   3
   7  -3   1 4033.48 63.8520  15
  -7  -5  -7 17.0938 2.43731  14
  -7   5  -7 20.1999 2.61711  14
   7   5  -7 18.0292 2.93466  12
   7   5  -5 123.573 6.94185  14
  -7  -5  -5 102.586 7.21422  14
  -7   5  -5 104.914 7.38546  14
  -7   5  -5 106.185 6.31602  20
   7   5  -5 118.791 9.60497   9
  -7   5  -5 131.601 9.33908   9
   7  -5  -5 141.068 9.58947   9
  -7  -5  -5 137.500 9.20430   9
   7   5  -5 123.241 9.65137  12
  -7   5  -5 128.998 9.17993  12
   7  -5  -5 129.775 9.15805  12
  -7  -5  -5 132.230 8.89876  12
   7  -5  -5 117.836 6.87076  14
  -7   5  -5 104.323 8.86886  21
  -7  -5  -5 123.806 10.4244  21
  -7   5  -3 1862.70 45.7739   7
   7  -5  -3 2074.18 47.2610   7
  -7  -5  -3 1851.19 44.0385   7
   7   5  -3 1868.57 46.9481   7
  -7  -5  -3 1588.93 36.7797   4
  -7   5  -3 1600.20 37.1217   4
  -7  -5  -1 7110.50 38.2010   4
   7  -5  -1 6958.61 44.0127   6
   7   5  -1 1.50438 14.9660   1
  -7   5  -1 7091.56 39.0443   4
   7   5  -1 6815.57 38.2918   5
  -7   5  -1 0.89464 14.9255   1
   7  -5  -1 5972.42 40.4898  15
  -7  -5  -1 7234.49 48.9089   6
  -7   5  -1 6968.27 37.0224   3
  -7   5  -1 6781.85 45.9756   7
  -7   5   1 6599.27 102.135   3
   7   5   1 6666.98 103.465   5
   7  -5   1 6496.82 102.669  15
   7  -7  -5 155.863 7.91029  14
   7   7  -5 151.425 7.66954  14
  -7  -7  -5 135.759 8.07536  14
  -7   7  -5 143.305 8.36467  14
   7   7  -5 154.836 11.0474   9
  -7   7  -5 151.540 10.1720   9
  -7   7  -5 135.694 9.80273  21
   7   7  -5 149.865 10.8442  12
  -7   7  -5 156.397 10.1326  12
   7  -7  -5 154.117 9.83568  12
  -7  -7  -5 154.390 9.52051  12
  -7   7  -5 137.551 7.21643  20
  -7  -7  -5 154.260 11.8472  21
  -7  -7  -3 36.4201 4.56021   4
   7   7  -3 54.7532 8.28284   7
  -7   7  -3 42.6702 4.79779   4
  -7   7  -3 47.3025 7.39044   7
   7  -7  -1 747.788 18.9846   6
  -7   7  -1 711.167 17.2641  16
   7  -7  -1 694.796 16.9292  15
  -7   7  -1 719.343 15.8408   3
  -7   7  -1 745.584 16.2893   4
  -7  -7  -1 736.891 15.8249   4
   7   7  -1 716.977 16.7087   5
   7  -7   1 919.106 19.5414  15
  -7   7   1 914.717 18.8921   3
   7   7   1 972.244 20.3290   5
   7  -7   3 73.2158 5.82843  15
   7   9  -5 529.644 21.2291   9
  -7   9  -5 535.912 19.4910   9
   7   9  -5 551.995 21.1247  12
  -7   9  -5 535.210 19.4329  12
   7  -9  -5 533.516 18.6742  12
  -7  -9  -5 538.491 18.3157  12
  -7   9  -5 490.849 18.8521  21
  -7  -9  -5 521.204 21.9682  21
  -7   9  -5 506.389 14.8306  20
  -7   9  -3-2.73256 4.70777   1
   7   9  -3 2.51455 5.42971   1
  -7   9  -3 306.514 17.1630   7
   7   9  -3 303.708 18.0788   7
   7  -9  -1 1885.44 28.7935   6
  -7  -9  -1 1957.78 31.9832   6
   7   9  -1 1736.79 23.0455   5
   7  -9  -1 1756.33 22.0699   8
  -7   9  -1 1696.22 24.6191  16
  -7   9  -1 1685.51 21.5646   3
  -7   9   1 1383.06 26.7198   3
   7  -9   1 1326.93 26.9231  15
   7   9   1 1372.93 27.7372   5
   7  -9   1 1404.78 26.9843   8
   7  -9   3 303.190 12.5405  15
   7  11  -5 167.345 12.0740   9
  -7  11  -5 170.429 10.8845   9
   7  11  -5 179.068 12.2209  12
  -7  11  -5 163.667 10.7186  12
   7 -11  -5 181.316 10.7159  12
  -7 -11  -5 177.485 10.5603  12
  -7 -11  -5 164.982 13.4095  10
  -7  11  -5 154.793 7.62065  20
  -7 -11  -5 172.852 12.6802  21
  -7 -11  -3 558.413 18.3867  10
  -7  11  -3 499.614 14.7868  21
   7  11  -3 494.846 16.4770   9
  -7  11  -3 535.070 23.7035   7
  -7  11  -3 453.065 10.7510  20
   7  11  -3 625.397 27.6829   7
  -7 -11  -3 405.108 16.2628  21
   7 -11  -3 538.428 12.9919  22
   7  11  -3 518.842 16.4994  12
   7 -11  -3 614.251 15.8552  12
  -7 -11  -3 508.146 13.9094  12
  -7  11  -1 1040.47 17.8179   3
  -7  11  -1 1032.41 20.4166  16
  -7 -11  -1 1229.65 28.0319   6
   7 -11  -1 1024.70 17.9573   8
   7  11  -1 1030.29 18.8146   5
   7 -11  -1 1194.03 25.5734   6
  -7  11   1 1260.61 26.1090   3
   7 -11   1 1229.38 26.2869  15
   7  11   1 1276.60 27.2196   5
   7 -11   1 1309.28 26.7314   8
   7 -11   3 351.839 14.3231  15
   7  13  -5 556.959 22.0523   9
  -7  13  -5 492.019 19.0410   9
   7 -13  -5 543.705 23.0536  10
  -7 -13  -5 524.355 23.5633  10
   7  13  -5 481.993 15.6003  20
   7  13  -5 542.433 21.6188  12
  -7  13  -5 516.332 19.1696  12
  -7  13  -5 459.438 14.1096  20
  -7 -13  -3 125.185 9.84591  10
  -7  13  -3 137.836 13.5784   7
  -7 -13  -3 87.8144 8.89576  21
   7  13  -3 145.703 14.5525   7
   7  13  -3 124.779 9.30197   9
   7  13  -3 132.357 9.28543  12
   7 -13  -3 156.388 8.97689  12
  -7 -13  -3 125.996 7.87689  12
   7 -13  -3 132.817 6.93062  22
  -7  13  -3 111.609 5.80187  20
  -7  13  -1 2668.03 29.6945   3
  -7  13  -1 2653.33 34.3680  16
  -7 -13  -1 3353.04 49.4514   6
   7 -13  -1 3228.82 44.2096   6
   7 -13  -1 2700.69 30.2092   8
   7  13  -1 2822.34 32.5273   5
  -7  13   1 2682.54 48.2739   3
   7 -13   1 2594.98 48.0708  15
   7 -13   1 2637.12 48.3437   8
   7  13   1 2648.35 49.6953   5
   7 -13   3 96.9292 7.69558  15
   7  15  -5 408.390 18.7858   9
  -7  15  -5 405.288 16.6903   9
   7  15  -5 411.379 18.8432  12
  -7  15  -5 401.249 16.6148  12
   7 -15  -5 422.785 20.2100  10
  -7 -15  -5 409.499 20.5921  10
  -7  15  -5 345.676 11.7768  20
   7  15  -5 361.962 13.3115  20
   7 -15  -3 2036.58 43.8386  10
   7  15  -3 1960.25 43.7549   9
   7  15  -3 2005.65 43.6773  12
   7 -15  -3 1888.96 36.1969  22
  -7 -15  -3 1964.47 44.6437  10
  -7  15  -3 1700.55 33.2243  20
  -7  15  -3 2059.79 56.7091   7
   7  15  -3 2208.02 62.4671   7
  -7 -15  -3 1664.48 32.9181  18
  -7 -15  -1 5434.22 69.5614   6
  -7  15  -1 4181.97 40.1123   3
  -7  15  -1 3992.45 44.9520  16
   7 -15  -1 5029.99 60.1548   6
   7  15  -1 4457.98 41.7096   3
   7 -15  -1 3938.73 38.1091   8
   7  15  -1 4306.42 43.5951   5
   7 -15   1 4777.68 81.2477  15
   7  15   1 4977.06 81.7257   3
   7  15   1 4801.70 83.2445   5
  -7  15   1 4876.13 81.5968   3
   7 -15   3 1816.14 42.4536  15
   7 -17  -5 263.652 15.7637  10
   7  17  -5 255.534 14.7088   9
  -7  17  -5 238.416 12.4300   9
   7  17  -5 271.356 15.0792  12
  -7  17  -5 243.185 12.5555  12
  -7 -17  -5 241.774 15.7102  10
   7  17  -5 216.192 10.0096  20
  -7  17  -5 207.889 8.71475  20
  -7 -17  -3 109.831 10.0062  10
  -7  17  -3 96.0536 8.86913  16
   7 -17  -3 109.621 9.49457  10
  -7 -17  -3 94.1347 5.52908  18
   7  17  -3 116.934 10.0143   9
   7  17  -3 125.759 9.85847  12
   7 -17  -3 109.587 6.67080  22
  -7  17  -3 96.8734 5.56910  20
  -7  17  -3 119.486 13.6409   7
   7  17  -3 128.560 15.5025   7
  -7  17  -1 113.920 8.51480  16
   7 -17  -1 154.227 11.8556   6
  -7  17  -1 118.045 7.48349   3
  -7 -17  -1 141.155 12.4771   6
   7 -17  -1 108.591 7.10385   8
   7  17  -1 121.238 8.15791   5
   7  17  -1 113.351 7.22621   3
  -7  17   1 66.8451 5.74757   3
   7  17   1 63.0373 5.43878   3
   7 -17   1 58.2158 5.30541   8
   7  17   1 60.6244 5.93867   5
   7 -17   1 62.9021 5.48852  15
   7 -17   3 138.219 10.1618  15
  -7 -19  -5 469.127 21.1979  10
   7  19  -5 463.432 19.5526   9
   7  19  -5 504.266 19.9690  12
   7 -19  -5 476.016 20.4443  10
   7  19  -5 401.014 13.7909  20
  -7  19  -5 398.120 12.3367  20
  -7 -19  -3 1182.02 34.5669  10
  -7  19  -3 944.107 31.4040  16
   7 -19  -3 1223.72 33.3440  10
   7  19  -3 1240.44 34.3820   9
   7 -19  -3 1120.27 25.2758  22
  -7  19  -3 1210.10 44.6752   7
   7  19  -3 1246.81 33.6914  12
   7  19  -3 1344.82 51.3032   7
  -7 -19  -3 981.837 22.8200  18
  -7  19  -1 3003.84 41.7773   3
  -7  19  -1 2925.65 47.6829  16
   7 -19  -1 3438.88 59.0683   6
   7  19  -1 3473.31 47.0078   9
  -7 -19  -1 3480.73 64.1634   6
   7  19  -1 3060.32 41.8602   3
   7 -19  -1 2826.22 40.8573   8
   7  19  -1 3113.38 45.4889   5
  -7 -19  -1 3075.17 42.5830  10
  -7 -19  -1 3162.66 33.8038  18
  -7  19   1 2772.46 55.1691   3
   7  19   1 2805.81 54.7921   3
   7 -19   1 2727.53 54.6693   8
   7  19   1 2849.67 57.7045   5
   7 -19   3 1222.17 35.1486  15
  -7 -21  -5 72.6846 8.71212  10
   7  21  -5 69.6710 7.72248   9
   7  21  -5 74.1266 7.80086  12
   7 -21  -5 75.0884 8.26341  10
   7  21  -5 57.6577 5.05158  20
  -7  21  -5 65.2801 4.57074  20
  -7 -21  -3 139.288 11.7053  10
  -7  21  -3 95.7292 9.71886  16
   7  21  -3 131.219 11.2052   9
   7  21  -3 144.104 11.4004  12
   7 -21  -3 138.336 11.1179  10
  -7 -21  -3 112.926 6.48943  18
  -7 -21  -3 76.8395 9.98449  21
   7  21  -3 131.544 16.9452   7
  -7 -21  -1 3.87210 3.59891  10
   7 -21  -1 3.76012 4.28011   6
  -7 -21  -1 5.64412 5.25723   6
   7  21  -1 1.73180 2.75927   3
   7  21  -1 3.73266 3.70633   9
  -7  21  -1 4.71849 2.85714   3
   7 -21  -1 2.33291 2.61885   8
  -7 -21  -1 3.92176 2.33556  18
   7  21  -1 4.58574 3.14563   5
  -7  21  -1 6.87633 3.72142  16
   7  21   1 5.27408 3.28552   3
  -7  21   1 4.73336 3.13679   3
   7 -21   1 7.34063 3.11128   8
   7  21   1 9.17533 3.67142   5
   7 -21   3 154.052 11.7141  15
  -7 -23  -5 160.330 11.2054  10
   7  23  -5 167.457 10.3150   9
   7  23  -5 176.740 10.4825  12
  -7  23  -5 150.469 6.39002  20
   7  23  -5 142.565 7.16162  20
  -7 -23  -3 888.893 30.8298  10
   7 -23  -3 929.478 30.0541  10
   7  23  -3 886.926 30.3744   9
   7  23  -3 924.113 30.0516  12
  -7  23  -1 1379.15 41.8076  16
   7  23  -1 1635.10 71.5092   1
   7 -23  -1 1820.17 51.8276   6
  -7 -23  -1 1920.39 57.3343   6
   7  23  -1 1838.49 42.2617   9
  -7  23  -1 1566.30 39.7704   3
   7 -23  -1 1464.13 38.3796   8
  -7 -23  -1 1665.26 39.9921  10
   7  23  -1 1622.60 42.2503   5
   7  23  -1 1602.32 39.6134   3
  -7 -23  -1 1606.07 32.9837  18
  -7 -23   1 1605.12 44.4736   6
  -7  23   1 1003.60 35.7066   3
   7 -23   1 1285.34 34.1297   8
   7  23   1 1469.27 38.5986   5
   7  23   1 979.619 34.6890   3
  -7 -23   1 1797.86 36.1642  10
  -7  25  -5 3.03530 1.70375  20
   7  25  -5 4.43306 3.11458   9
   7  25  -5 4.37106 3.33672  12
  -7 -25  -5 1.36500 3.37674  10
   7  25  -5 3.15291 1.97798  20
  -7 -25  -3 35.8455 7.08087  10
   7 -25  -3 31.6972 6.14729  10
   7  25  -3 34.1408 6.68685   9
   7  25  -3 33.0746 6.47160  12
  -7  25  -1 99.2388 10.4283  16
  -7 -25  -1 153.729 15.7103   6
  -7  25  -1 126.035 9.98909   3
   7  25  -1 136.141 10.6927   9
   7  25  -1 118.611 9.54954   3
   7 -25  -1 98.2123 8.66195   8
   7  25  -1 116.423 10.4416   5
   7 -25  -1 122.126 9.43445  10
  -7 -25  -1 128.432 10.0772  10
  -7 -25  -1 125.207 7.14155  18
   7 -25   1 98.9903 8.10549  10
  -7 -25   1 91.6731 11.0330   6
   7 -25   1 66.6257 7.18049   8
   7  25   1 77.6213 8.64045   5
  -7  25   1 66.6814 7.52810   3
   7  25   1 75.3168 7.54546   3
  -7 -25   1 102.189 8.41716  10
   7  27  -5 31.0300 2.88824  20
   7 -27  -3 279.203 15.0774  10
   7  27  -3 301.690 15.9762  12
   7  27  -3 328.326 16.7503   9
  -7 -27  -3 292.992 16.3939  10
   7  27  -1 310.130 15.9034   9
  -7 -27  -1 275.449 14.9696  10
   7 -27  -1 267.336 14.1295  10
  -7 -27   1 307.942 14.7216  10
   7 -27   1 313.703 14.6080  10
  -7 -29  -3 83.3247 8.75666  10
   7 -29  -3 90.8025 8.36870  10
   7  29  -3 100.924 9.15027   9
   7  29  -3 105.947 9.10175  12
   7 -29  -1 102.107 8.85250  10
   7  29  -1 101.368 9.35773   9
  -7  29  -1 104.793 7.33371  11
  -7 -29  -1 96.9077 9.33623  10
  -7  29   1 130.581 8.15375  11
   7 -29   1 156.597 10.3481  10
  -7 -29   1 144.055 10.4181  10
  -7 -29   3 126.344 9.05713  10
   7 -29   3 119.668 8.89370  10
   7  31  -3 14.8461 4.35337   9
   7  31  -3 15.2471 4.33040  12
  -7 -31  -3 11.7685 4.30736  10
  -7 -31  -1 4.50286 4.29539  10
   7 -31  -1 1.34837 3.40726  10
   7  31  -1 4.07717 4.18598   9
  -7  31  -1 1.73794 2.93390  11
   7 -31   1 1.09709 3.51990  10
  -7 -31   1 2.53864 3.99609  10
  -7  31   1 1.07576 2.85362  11
  -7 -31   3 18.6127 4.27256  10
  -7 -33  -3 22.5806 4.23292  10
   7  33  -3 18.8433 3.94224   9
   7  33  -3 16.9063 3.69714  12
   7  33  -1 186.748 11.1993   9
  -7 -33  -1 180.119 11.0793  10
  -7  33  -1 208.704 9.71138  11
   7  33   1 191.873 11.4387   9
  -7 -33   1 191.490 11.0176  10
  -7  33   1 188.197 9.11914  11
  -7 -33   3 15.3504 3.56682  10
   7  35  -1 129.091 8.43689   9
   7  35  -1 123.135 8.11179  12
  -7  35  -1 130.491 7.28847  11
  -7 -35  -1 112.748 8.04801  10
   7  35   1 131.613 8.40358   9
  -7 -35   1 130.240 8.25264  10
  -7 -37  -1 22.1289 3.64270  10
   7  37  -1 22.4772 3.61132   9
   7  37  -1 18.4966 3.36284  12
   7  37  -1 23.1270 3.03444  11
  -7  37  -1 21.2794 3.16802  11
  -7 -37   1 19.0790 3.47925  10
   7  37   1 19.2234 3.52343   9
   7  37   1 17.6627 2.78926  11
  -7  37   1 14.6302 2.82285  11
  -8   0  -6-0.15438 2.53588  14
  -8   0  -6 1.31603 3.23373  21
   8   0  -6 0.55960 3.24322   9
  -8   0  -6 0.84612 2.99053   9
   8   0  -6-1.09341 3.50424  12
  -8   0  -6-2.91638 3.37813  12
  -8   0  -4 2399.41 45.6303  13
  -8   0  -4 2398.02 51.4107  21
  -8   0  -4 2331.47 58.5007   7
   8   0  -4 2419.47 49.1662   9
   8   0  -4 2507.24 61.1687   7
   8   0  -4 2407.73 44.2627  14
   8   0  -4 2495.41 48.8951  12
  -8   0  -4 2337.21 46.3808  14
  -8   0  -2 2.96273 2.84263   7
   8   0  -2 5.66191 3.48839   7
  -8   0  -2 0.37271 2.12433   4
   8   0   0 11778.3 180.555  15
  -8   0   0 12076.4 181.608   3
   8   0   0 11693.2 181.492   5
  -8  -2  -6 177.926 9.13036  14
  -8   2  -6 177.883 9.15573  14
   8   2  -6 189.452 10.6353   9
  -8   2  -6 184.679 9.80073   9
   8  -2  -6 206.406 10.7808   9
   8   2  -6 193.857 10.5543  12
  -8   2  -6 192.962 9.84698  12
   8  -2  -6 192.177 10.2317  12
  -8  -2  -6 178.957 9.45143  12
  -8  -2  -6 164.320 10.7669  21
  -8   2  -6 161.123 10.3252  21
  -8  -2  -4 38.9521 7.22606   7
  -8   2  -4 34.2020 7.18185   7
   8  -2  -4 30.9885 3.72896  14
   8   2  -4 27.4738 3.40633  14
  -8  -2  -4 29.8572 4.17827  14
   8   2  -4 33.5860 5.00337   9
  -8  -2  -4 35.0463 4.19072  13
   8  -2  -4 30.9280 5.13268   9
  -8   2  -4 32.6069 4.24900  14
   8  -2  -4 35.2901 7.34489   7
   8   2  -4 30.9993 4.98465  12
   8  -2  -4 31.2240 4.84087  12
   8   2  -4 33.2552 7.43543   7
  -8  -2  -4 26.0442 4.82783   4
  -8  -2  -4 31.7661 5.80931  21
  -8   2  -4 33.8231 5.61295  21
  -8   2  -4 33.8559 3.64797  20
  -8   2  -4 30.5559 5.21531   4
  -8   2  -4 33.4989 4.13327  13
  -8  -2  -2 1050.03 24.6428   4
  -8   2  -2 1131.99 27.8251   7
  -8  -2  -2 1104.76 26.6036   7
   8   2  -2 1149.88 28.9116   7
  -8   2  -2 1043.45 24.7472   4
   8  -2  -2 1201.87 28.6857   7
   8  -2   0 2749.62 46.2218  15
   8   2   0 2715.48 46.7481  15
  -8  -2   0 2706.43 42.4479   6
   8  -2   0 2710.43 46.8235   5
   8   2   0 2794.88 47.7809   5
  -8   2   0 2789.86 46.7689   3
   8  -2   2 1006.78 21.3028  15
  -8  -4  -6 21.9180 3.72639  14
  -8   4  -6 20.1951 3.65773  14
   8   4  -6 24.4009 4.85988   9
  -8   4  -6 21.8652 4.26578   9
  -8  -4  -6 24.9251 4.31501  12
   8   4  -6 19.1091 4.42986  12
  -8   4  -6 23.8420 4.21072  12
   8  -4  -6 18.7179 4.20473  12
  -8  -4  -6 18.1428 4.80636  21
  -8   4  -6 23.3084 4.80522  21
   8   4  -4 1196.94 25.8358  14
  -8   4  -4 1175.64 27.6633  14
  -8  -4  -4 1179.38 26.8242  13
  -8   4  -4 1168.96 27.0467  13
  -8  -4  -4 1287.13 39.1389   7
   8   4  -4 1209.83 30.5029   9
   8  -4  -4 1246.07 29.8561   9
  -8  -4  -4 1252.67 29.1564   9
   8   4  -4 1208.97 30.3392  12
   8  -4  -4 1247.82 29.7635  12
  -8  -4  -4 1191.61 28.4894  12
   8  -4  -4 1201.26 25.8314  14
  -8   4  -4 1186.94 38.3312   7
  -8   4  -4 1148.53 30.8698  21
   8   4  -4 1168.80 39.6244   7
  -8  -4  -4 1137.88 32.5851  21
   8  -4  -4 1361.84 41.7536   7
  -8  -4  -4 1181.21 27.5602  14
  -8   4  -4 1175.46 24.9833  20
  -8  -4  -4 1265.06 34.8196  10
  -8  -4  -4 1025.61 30.7770   4
  -8   4  -4 1054.69 31.4364   4
  -8  -4  -2 476.667 12.6716   4
  -8   4  -2 498.976 13.1436   4
   8   4  -2 479.895 16.3333   7
  -8  -4  -2 502.278 14.8444   7
   8  -4  -2 523.175 16.1773   7
  -8   4  -2 501.551 15.7498   7
   8  -4   0 18097.4 273.869   6
   8  -4   0 18867.8 277.353   5
   8  -4   0 18370.1 275.975  15
  -8   4   0 18311.4 276.648   3
   8   4   0 19037.2 278.079   5
   8  -4   2 423.714 12.3325  15
  -8  -6  -6 90.7267 6.30989  14
  -8   6  -6 95.6653 6.61820  14
  -8  -6  -6 86.5051 8.17804  21
   8   6  -6 123.295 8.81607   9
  -8   6  -6 99.0950 7.36944   9
   8   6  -6 120.203 8.53690  12
  -8   6  -6 106.906 7.47534  12
   8  -6  -6 111.070 7.65230  12
  -8  -6  -6 106.317 7.29347  12
  -8  -6  -4 103.526 9.63130  10
  -8   6  -4 89.6968 5.48367  20
   8  -6  -4 96.6794 5.99578  14
   8   6  -4 92.1457 5.78254  14
  -8  -6  -4 99.7510 6.70797  14
  -8   6  -4 95.0513 6.64846  14
  -8   6  -4 94.2952 8.13080  21
  -8  -6  -4 98.1535 6.31508  13
  -8   6  -4 94.2194 6.31635  13
  -8   6  -4 106.483 11.2876   7
   8   6  -4 102.207 8.30600   9
  -8  -6  -4 97.5118 9.24091  21
   8  -6  -4 114.096 8.14718   9
  -8  -6  -4 105.842 7.60560   9
   8   6  -4 93.1386 7.84293  12
   8  -6  -4 104.460 7.91362  12
  -8  -6  -4 107.034 7.56551  12
   8   6  -4 102.659 11.7493   7
  -8   6  -4 80.1007 7.69458   4
   8  -6  -4 120.575 12.4015   7
  -8  -6  -4 91.4879 7.95249   4
  -8   6  -2 381.937 15.5964   7
  -8   6  -2 337.344 11.4137  16
   8   6  -2 398.084 16.4175   7
  -8  -6  -2 358.951 12.2103   4
  -8   6  -2 357.909 12.3968   4
   8  -6   0 463.650 11.3046  15
  -8   6   0 482.108 12.1975   3
   8   6   0 498.878 13.1188   5
   8  -6   2 265.789 9.78491  15
  -8   8  -6 69.9330 5.53125  14
  -8  -8  -6 59.1264 7.00534  21
   8   8  -6 77.5449 7.27434   9
   8   8  -6 77.3889 7.19662  12
   8  -8  -6 71.1666 6.49106  12
  -8  -8  -6 73.1763 6.37875  12
  -8  -8  -4 1225.87 34.8862  10
   8  -8  -4 1249.25 33.9212  10
  -8   8  -4 1161.90 40.1309   7
  -8   8  -4 1128.11 30.5125  21
   8  -8  -4 1367.02 31.8162   9
   8   8  -4 1220.74 31.7368  12
   8  -8  -4 1307.55 30.6363  12
  -8  -8  -4 1235.20 29.0755  12
   8   8  -4 1189.58 31.9076   9
  -8  -8  -4 1107.14 33.7122  21
   8   8  -4 1214.85 42.9275   7
  -8   8  -4 1107.12 24.8651  20
  -8   8  -2 271.246 10.7159   4
  -8   8  -2 289.414 13.8982   7
   8   8  -2 277.661 14.4062   7
   8   8   0 3820.28 63.2554   5
  -8   8   0 3701.01 61.5082   3
   8  -8   0 3634.47 59.9411  15
   8  -8   2 107.428 6.55258  15
  -8  10  -6 142.409 6.85774  20
   8  10  -6 168.748 10.1467   9
   8  10  -6 169.461 10.1050  12
  -8 -10  -4 350.273 17.8223  10
   8 -10  -4 384.773 17.4622  10
   8  10  -4 381.221 16.6735   9
  -8  10  -4 372.256 22.2255   7
  -8  10  -4 330.587 14.5580  21
   8  10  -4 348.105 15.7254  12
   8 -10  -4 386.064 15.0281  12
  -8 -10  -4 365.826 14.1445  12
   8  10  -4 392.896 24.0516   7
  -8 -10  -4 332.422 17.3586  21
  -8  10  -4 329.700 11.1202  20
  -8 -10  -2 1184.92 33.0841   6
   8  10  -2 1187.10 34.0808   7
   8 -10   0 1042.75 22.8544   6
  -8  10   0 1021.01 22.1542   3
   8  10   0 1034.20 23.1743   5
   8 -10   0 1015.76 22.1130   8
   8 -10   2 927.002 23.1146  15
  -8  12  -6 75.3742 4.88297  20
   8  12  -6 73.9672 6.98999   9
   8  12  -6 72.8096 6.74385  12
  -8 -12  -4 196.826 13.4744  10
   8 -12  -4 221.283 13.3917  10
   8  12  -4 216.217 13.1126   9
   8  12  -4 235.856 19.6088   7
  -8 -12  -4 201.758 14.3364  21
   8 -12  -4 243.060 12.2231  12
  -8 -12  -4 232.036 11.4355  12
   8  12  -4 235.060 13.2578  12
  -8  12  -4 185.601 8.20773  20
  -8 -12  -2 1323.96 37.4432   6
   8 -12  -2 1248.10 34.3794   6
   8  12  -2 1329.75 38.5184   7
  -8  12  -2 1291.38 36.6885   7
  -8  12   0 117.391 6.43028   3
   8 -12   0 110.018 6.70992   6
   8  12   0 126.138 7.09696   5
   8 -12   0 118.851 6.52248   8
  -8  12   0 126.397 7.17377  16
   8 -12   0 117.192 5.31117  15
   8 -12   2 1232.19 29.1269  15
   8  14  -6 195.439 10.4501   9
   8  14  -6 191.526 10.2641  12
  -8 -14  -4 267.472 15.7050  10
   8 -14  -4 274.467 15.1655  10
   8  14  -4 275.400 15.0592   9
   8  14  -4 260.895 14.2502  12
  -8  14  -4 222.486 9.08630  20
  -8 -14  -4 208.703 14.9068  21
   8  14  -4 296.654 22.4753   7
   8 -14  -2 3725.88 54.9874   6
  -8 -14  -2 3738.36 59.5074   6
   8  14  -2 3920.60 63.7649   7
  -8  14  -2 3713.00 58.3927   7
  -8  14   0 2176.61 43.2089   3
  -8  14   0 2196.77 44.9513  16
   8 -14   0 2340.37 46.4296   6
  -8 -14   0 2245.02 47.2236   6
   8 -14   0 2175.30 43.3665   8
   8  14   0 2273.85 45.1147   5
   8 -14   2 3838.71 70.5253  15
   8  16  -6 103.134 7.33494   9
   8  16  -6 95.1817 7.05973  12
  -8  16  -6 83.6980 4.75919  20
  -8 -16  -4 101.477 10.3813  10
   8 -16  -4 116.769 10.2620  10
  -8 -16  -4 69.9632 9.55961  21
   8  16  -4 116.035 10.3875   9
   8  16  -4 123.110 10.3421  12
   8 -16  -4 92.0896 6.17038  22
  -8  16  -4 92.8187 5.80639  20
   8 -16  -2 974.888 31.3224   6
  -8  16  -2 793.846 24.8108  16
  -8 -16  -2 999.255 34.1810   6
   8  16  -2 941.396 24.7289   9
   8 -16  -2 966.435 20.4376  22
  -8 -16  -2 848.855 18.3184  18
  -8 -16  -2 858.611 23.5637  10
  -8  16  -2 969.905 32.6145   7
   8  16  -2 1046.88 36.8501   7
   8 -16   0 861.055 24.7417   6
  -8 -16   0 840.007 25.8082   6
  -8  16   0 765.106 22.9534  16
   8  16   0 839.252 22.4553   3
   8 -16   0 759.621 21.5731   8
   8  16   0 820.976 23.5823   5
  -8  16   0 776.824 21.7973   3
   8 -16   2 1169.24 30.3682  15
   8  18  -6 132.837 7.70262   9
   8  18  -6 147.838 7.89493  12
  -8 -18  -4 472.192 21.5542  10
   8 -18  -4 518.775 21.3573  10
   8  18  -4 540.515 22.0624   9
  -8  18  -4 415.573 13.1712  20
   8 -18  -4 432.646 14.1097  22
  -8 -18  -4 333.657 19.2438  21
   8  18  -4 547.644 21.6971  12
   8 -18  -2 1307.17 38.1375   6
  -8  18  -2 1086.75 30.7974  16
  -8 -18  -2 1380.47 42.6075   6
   8  18  -2 1291.65 30.5247   9
  -8  18  -2 1231.05 39.2081   7
  -8 -18  -2 1182.64 29.0920  10
   8  18  -2 1438.97 45.8366   7
   8 -18  -2 1241.74 23.9864  22
  -8 -18  -2 1186.32 22.4357  18
  -8  18   0 1203.69 30.1883   3
  -8  18   0 1126.92 31.1351  16
  -8 -18   0 1328.72 36.1029   6
   8  18   0 1254.32 30.3830   3
   8 -18   0 1119.05 29.2071   8
   8  18   0 1295.95 32.8489   5
   8 -18   0 1269.25 33.9119   6
   8 -18   2 1221.63 32.4069  15
  -8  20  -6 49.3650 3.25123  20
  -8 -20  -4 664.134 25.5681  10
   8 -20  -4 656.617 24.4901  10
   8  20  -4 697.404 25.6593   9
   8  20  -4 696.146 25.1573  12
  -8  20  -2 371.038 18.3351  16
  -8 -20  -2 449.107 25.6466   6
  -8 -20  -2 415.431 17.4496  10
   8  20  -2 417.655 17.9656   9
   8 -20  -2 393.531 13.2078  22
   8  20  -2 457.332 45.5381   1
  -8 -20  -2 408.580 13.0594  18
   8  20  -2 494.304 28.0013   7
  -8  20   0 3236.69 63.6314   3
   8 -20   0 3265.25 68.9213   6
  -8 -20   0 3355.57 71.3202   6
   8  20   0 3234.13 63.0434   3
   8  20   0 3294.14 66.4974   5
  -8 -20   0 3251.43 60.2672  10
   8 -20   2 496.588 19.7112  15
  -8 -22  -4 243.442 15.2479  10
   8  22  -4 257.185 15.0998   9
   8  22  -4 257.796 14.6984  12
   8 -22  -4 238.678 14.2324  10
  -8  22  -4 207.758 8.71549  20
  -8 -22  -2 551.937 21.1813  10
  -8  22  -2 482.069 22.3185  16
  -8 -22  -2 639.505 31.4998   6
   8  22  -2 650.854 22.9269   9
   8 -22  -2 572.916 16.3111  22
   8  22  -2 690.023 34.5747   7
  -8 -22  -2 557.117 15.8617  18
  -8  22   0 446.594 18.4162   3
  -8 -22   0 494.775 23.5654   6
   8 -22   0 408.362 17.3588   8
   8  22   0 463.574 18.6901   3
   8  22   0 467.961 20.2250   5
  -8 -22   0 480.148 17.0531  10
   8 -22   2 843.490 27.9561  15
   8  24  -4 693.535 24.4118   9
   8  24  -4 658.490 23.4290  12
   8  24  -2 230.488 20.6724   7
  -8 -24  -2 210.952 18.8471   6
   8  24  -2 209.547 13.2442   9
  -8 -24  -2 201.520 12.8953  10
  -8 -24  -2 182.231 8.77999  18
  -8  24   0 2836.00 62.0123   3
  -8 -24   0 3167.51 74.4031   6
   8  24   0 3031.28 66.0413   5
   8  24   0 2873.18 61.6696   3
  -8 -24   0 3030.74 58.8556  10
  -8 -26  -4 67.2385 7.87751  10
   8  26  -4 76.5944 7.91210   9
   8  26  -4 76.3817 7.61878  12
   8  26  -4 65.3024 5.27868  20
  -8 -26  -2 52.9922 7.47771  10
   8  26  -2 63.6467 8.08200   9
   8  26   0 192.061 12.6278   3
  -8  26   0 194.295 13.0213   3
   8 -26   0 170.633 11.8008   8
   8  26   0 205.230 14.6029   5
  -8 -26   0 234.032 19.5079   6
  -8 -26   0 203.462 11.8090  10
  -8 -26   2 153.650 10.4129  10
  -8 -28  -4 236.194 12.3744  10
   8  28  -4 259.445 12.0994  12
   8  28  -4 225.345 8.93063  20
   8  28  -4 276.517 12.7701   9
  -8 -28  -2 75.6196 8.39329  10
   8  28  -2 68.6526 8.15063   9
   8  28  -2 72.7909 7.92593  12
   8  28   0 1062.05 31.2378   9
  -8  28   0 1001.33 26.1504  11
  -8 -28   0 978.725 29.1282  10
  -8 -28   2 75.5371 7.69947  10
  -8 -28   4 326.641 12.7489  10
  -8 -30  -4 0.48911 2.84645  10
   8  30  -4 1.04336 1.86024  20
   8  30  -4 2.73840 2.88167   9
   8  30  -4 2.07760 2.80373  12
  -8 -30  -2 336.338 16.1182  10
   8  30  -2 332.750 15.8517   9
   8  30  -2 328.104 15.4149  12
  -8 -30   0 7.45134 4.12803  10
   8  30   0 4.79993 4.15070   9
  -8  30   0 5.89510 3.37997  11
  -8 -30   2 411.627 16.6644  10
  -8 -30   4 6.90430 2.82218  10
   8  32  -2 2.74136 3.41603   9
   8  32  -2 6.43977 3.79101  12
  -8 -32  -2 4.19296 3.88478  10
  -8  32   0 88.9103 6.84929  11
   8  32   0 97.8525 8.60205   9
  -8 -32   0 95.4572 8.31736  10
  -8 -32   2 4.39305 3.63597  10
  -8 -34  -2 175.277 9.79507  10
   8  34  -2 177.934 9.46912  12
   8  34  -2 182.568 9.69303   9
  -8 -34   0 6.12940 3.75189  10
   8  34   0 8.33055 3.57624   9
  -8  34   0 7.60347 3.07445  11
   8  34   2 250.725 11.6981   9
  -8 -34   2 237.133 10.8654  10
  -8 -36  -2 3.82610 2.53454  10
   8  36  -2 4.16294 2.40824   9
   8  36  -2 3.44639 2.35423  12
  -8 -36   0 12.8190 3.64044  10
   8  36   0 9.75081 3.41078   9
  -8  36   0 8.94753 2.94490  11
  -8 -36   2 1.61674 2.21346  10
   8  36   2 4.01928 2.40776   9
  -9   1  -7 29.6903 3.10817  14
  -9  -1  -7 25.8287 2.95689  14
   9  -1  -5 985.442 23.2223  14
   9   1  -5 980.078 23.2882  14
  -9  -1  -5 948.228 25.5569  14
  -9   1  -5 902.875 25.1739  14
   9   1  -5 1006.39 27.5860   9
   9  -1  -5 995.129 27.2607   9
   9   1  -5 1002.21 27.3726  12
   9  -1  -5 1013.04 27.1399  12
  -9   1  -5 876.462 28.5486  21
  -9  -1  -5 853.866 28.8487  21
  -9  -1  -3 1117.60 29.3164   4
  -9   1  -3 1166.30 29.8045   4
   9   1  -3 1318.02 35.8755   7
  -9   1  -3 1259.53 33.9374   7
  -9  -1  -3 1284.80 34.0339   7
   9  -1  -3 1388.79 36.7715   7
  -9   1  -1 3726.96 61.2777   3
   9  -1  -1 3512.41 60.2625   5
  -9  -1  -1 3876.60 60.7961   4
  -9   1  -1 3828.06 60.9538   4
   9   1  -1 3617.74 61.0201   5
  -9  -1  -1 3307.10 57.8944   7
  -9   1  -1 3521.13 58.9712   7
   9  -1   1 3993.62 63.2846  15
   9   1   1 4098.17 63.7525  15
  -9   1   1 3825.47 65.5754   3
   9  -1   1 3686.90 65.3622   5
   9   1   1 3933.14 66.4978   5
  -9  -3  -7 4.03831 1.70438  14
  -9   3  -7 3.56674 1.81670  14
   9  -3  -5 946.671 22.6204  14
   9   3  -5 902.965 22.0718  14
  -9  -3  -5 885.869 24.3875  14
  -9   3  -5 883.193 24.5475  14
  -9   3  -5 779.607 26.3221  21
   9   3  -5 929.936 26.8984   9
   9  -3  -5 962.244 26.3331   9
  -9  -3  -5 957.526 25.5543   9
   9   3  -5 915.017 26.3029  12
   9  -3  -5 962.446 26.1716  12
  -9  -3  -5 798.993 28.1747  21
  -9  -3  -3 608.030 19.7521   4
  -9   3  -3 642.290 20.3100   4
  -9  -3  -3 741.037 24.4606   7
   9  -3  -3 773.368 26.1992   7
   9   3  -3 718.095 25.9559   7
  -9   3  -3 721.951 24.7194   7
  -9   3  -1 8121.01 126.777   3
   9  -3  -1 8060.25 125.544   5
  -9  -3  -1 7901.48 125.900   4
  -9  -3  -1 8217.89 129.173   2
   9   3  -1 7831.96 126.882   5
  -9   3  -1 7977.62 126.213   7
   9  -3   1 8610.73 132.633  15
   9   3   1 8913.34 133.481  15
   9  -3   1 8477.37 134.088   5
   9   3   1 8723.19 136.009   5
  -9   3   1 8404.88 134.573   3
   9  -5  -5 229.438 9.73080  14
   9   5  -5 239.685 9.85613  14
  -9  -5  -5 213.756 10.6289  14
  -9   5  -5 215.063 10.8230  14
  -9   5  -5 211.262 8.98938  20
  -9   5  -5 192.813 12.1315  21
   9   5  -5 225.224 12.5705   9
   9  -5  -5 226.403 11.9967   9
  -9  -5  -5 239.556 11.8878   9
   9   5  -5 229.369 12.4988  12
   9  -5  -5 241.312 11.9786  12
  -9  -5  -5 224.233 11.1851  12
  -9  -5  -5 187.772 13.3427  21
  -9  -5  -3 594.366 19.8704   4
  -9   5  -3 617.430 19.9656   4
  -9   5  -3 701.723 24.9268   7
   9  -5  -3 811.610 27.0892   7
  -9  -5  -3 745.240 24.6189   7
   9   5  -3 708.477 26.4136   7
   9  -5  -1 4641.81 84.0919  15
  -9  -5  -1 5229.47 81.9564   4
   9   5  -1 5129.01 84.8259   7
  -9  -5  -1 5289.00 84.6321   6
  -9   5  -1 4843.73 81.2289   3
   9   5  -1 5216.33 83.3915   5
  -9   5  -1 5065.02 83.7831   7
  -9   5  -1 5322.26 83.0811   4
   9  -5   1 5937.03 90.3686  15
   9   5   1 5979.77 92.7921   5
   9   7  -5 649.786 17.3422  14
  -9  -7  -5 580.655 18.2039  14
  -9   7  -5 612.607 18.9625  14
   9   7  -5 617.069 21.7059   9
  -9   7  -5 519.984 20.1754  21
   9   7  -5 651.816 21.8883  12
   9  -7  -5 636.147 19.9241  12
  -9  -7  -5 600.145 19.1710  12
  -9  -7  -5 543.513 23.0510  21
  -9   7  -5 576.983 16.1483  20
  -9  -7  -3 360.570 14.3636   4
  -9   7  -3 359.844 14.5556   4
  -9   7  -3 385.875 18.5842   7
  -9  -7  -1 2103.45 39.7421   6
   9  -7  -1 2053.55 37.5893  15
   9  -7  -1 1835.84 36.4995   6
  -9  -7  -1 1942.46 34.9603   4
  -9   7  -1 1944.68 35.7873   4
  -9   7  -1 1858.03 35.0528   3
   9   7  -1 1803.20 35.5105   5
  -9   7   1 1086.93 22.7195   3
   9   7   1 1067.18 23.5717   5
  -9  -9  -5 113.734 11.0963  21
   9   9  -5 133.067 10.1847   9
  -9   9  -5 111.249 8.96388  21
   9   9  -5 141.884 10.3016  12
   9  -9  -5 128.687 8.97696  12
  -9  -9  -5 136.840 8.92677  12
  -9   9  -5 111.632 6.46589  20
  -9  -9  -3 42.0263 6.04823  21
   9   9  -3 61.0670 8.53259   7
  -9   9  -3 53.2469 3.89258  20
  -9   9  -3 58.1197 7.92038   7
   9  -9  -1 631.471 17.8854   6
  -9  -9  -1 676.479 19.8134   6
  -9   9  -1 544.305 14.7817   3
   9   9  -1 592.235 15.9234   5
  -9   9  -1 577.760 16.4077  16
   9  -9   1 623.359 15.8160  15
  -9   9   1 624.411 15.6468   3
   9   9   1 606.693 16.4304   5
   9  -9   3 119.490 7.88063  15
  -9 -11  -5 101.543 10.5841  21
   9  11  -5 122.862 9.80369   9
   9  11  -5 127.257 10.0145  12
   9 -11  -5 136.791 9.40730  12
  -9 -11  -5 115.772 8.63501  12
  -9  11  -5 100.530 6.12071  20
   9  11  -3 160.452 14.0642   7
   9  11  -3 159.895 9.42489   9
  -9 -11  -3 129.511 9.90029  21
  -9  11  -3 171.671 13.1854   7
   9  11  -3 160.442 9.32393  12
  -9  11  -3 143.926 8.43513  21
  -9  11  -3 149.668 6.36697  20
  -9  11  -1 1023.47 21.2417  16
   9 -11  -1 1089.76 22.9670   6
  -9 -11  -1 1168.58 26.2088   6
  -9  11  -1 949.766 17.7183   3
   9  11  -1 1066.36 20.0727   5
   9 -11  -1 1062.44 19.2060   8
   9 -11   1 836.973 20.0681  15
  -9  11   1 838.557 19.6430   3
   9  11   1 802.962 20.6907   5
   9 -11   1 828.930 19.9774   8
   9 -11   3 244.923 12.0840  15
  -9 -13  -5 70.3246 9.09198  10
   9  13  -5 75.3958 8.09789   9
   9  13  -5 77.0783 8.16610  12
  -9 -13  -5 48.7223 8.02655  21
  -9  13  -5 60.8181 4.78272  20
  -9 -13  -3 87.7407 8.16855  10
   9  13  -3 117.890 8.76382   9
   9  13  -3 114.619 8.26804  12
   9  13  -3 107.095 12.3737   7
   9 -13  -3 105.280 6.54497  22
  -9 -13  -3 72.2752 8.52740  21
  -9  13  -3 85.6478 5.12212  20
  -9  13  -1 12.2255 3.39281  16
   9 -13  -1 25.0824 4.68622   6
  -9 -13  -1 17.1026 4.75641   6
   9  13  -1 17.7184 3.14927   5
  -9  13  -1 12.8030 2.73358   3
   9 -13  -1 21.0735 3.28932   8
   9 -13   1 18.5159 3.10518  15
   9  13   1 18.3508 3.29119   5
   9 -13   1 18.0801 3.10434   8
   9 -13   3 146.224 9.71543  15
   9  15  -5 225.531 13.1796   9
  -9 -15  -5 156.451 12.6577  21
   9  15  -5 239.870 13.3649  12
  -9 -15  -5 194.343 13.6747  10
   9  15  -5 184.037 9.37264  20
  -9  15  -5 184.797 8.11370  20
  -9 -15  -3 729.717 23.6853  10
   9  15  -3 742.999 23.5249   9
   9  15  -3 810.859 34.8521   7
   9 -15  -3 696.071 18.8145  22
   9  15  -3 740.627 22.9478  12
  -9 -15  -3 640.110 16.5302  18
  -9  15  -3 646.511 16.5478  20
  -9 -15  -3 564.191 23.7072  21
  -9  15  -1 1766.75 40.9379  16
  -9  15  -1 1801.35 37.7927   3
   9 -15  -1 1783.96 38.0555   8
   9  15  -1 1846.48 39.7291   5
  -9  15   1 1763.58 37.1049   3
   9 -15   1 1713.27 36.8960   8
   9  15   1 1782.49 38.5933   5
   9 -15   1 1853.40 37.2637  15
   9 -15   3 652.367 22.7311  15
  -9 -17  -5 43.5858 7.52968  10
   9  17  -5 52.8446 6.99778   9
   9  17  -5 47.1711 6.50474  12
   9  17  -5 36.0502 4.58597  20
  -9  17  -5 39.8794 3.89942  20
   9  17  -3 29.4002 8.43599   7
  -9 -17  -3 23.5744 5.70220  10
   9  17  -3 29.9435 5.66955   9
  -9 -17  -3 19.6962 6.19771  21
   9  17  -3 25.6003 5.41160  12
   9 -17  -3 20.9939 3.63081  22
  -9 -17  -3 15.2787 2.92725  18
  -9  17  -3 17.9777 2.96397  20
  -9  17  -1 264.714 13.4536  16
  -9  17  -1 282.683 12.1554   3
   9  17  -1 295.032 12.7111   3
   9 -17  -1 259.239 11.4918   8
   9  17  -1 279.876 13.1847   5
  -9  17   1 304.624 12.8475   3
   9 -17   1 324.512 13.0556  15
   9  17   1 346.809 13.5632   3
   9 -17   1 296.503 12.3450   8
   9  17   1 324.783 13.9921   5
   9 -17   3 11.4477 3.90597  15
  -9 -19  -5 394.727 18.1744  10
   9  19  -5 434.174 17.5832   9
   9  19  -5 451.566 17.7774  12
   9  19  -5 357.016 13.0068  20
  -9  19  -5 347.635 11.1460  20
  -9 -19  -3 890.847 28.4083  10
  -9  19  -3 713.235 27.6127  16
   9  19  -3 928.665 28.3873   9
  -9 -19  -3 643.920 27.1032  21
   9 -19  -3 837.608 21.8017  22
   9  19  -3 968.141 28.2922  12
   9  19  -3 1029.41 42.6420   7
  -9 -19  -3 774.540 19.8450  18
  -9  19  -1 2282.80 44.7403  16
  -9  19  -1 2297.24 39.5937   3
  -9 -19  -1 2835.06 57.5784   6
   9  19  -1 2809.92 42.8786   9
  -9 -19  -1 2498.39 39.6128  10
   9  19  -1 2454.36 40.8547   3
   9 -19  -1 2373.69 40.0940   8
   9  19  -1 2471.35 43.7727   5
  -9 -19  -1 2519.61 33.7345  18
  -9  19   1 2334.27 49.5092   3
   9 -19   1 2513.03 49.5247  15
   9  19   1 2395.23 49.1529   3
   9 -19   1 2275.56 48.7791   8
   9  19   1 2443.85 51.9642   5
   9 -19   3 1110.80 33.3962  15
  -9  21  -5 35.9436 3.47446  20
  -9 -21  -5 44.9756 6.80939  10
   9  21  -5 48.8112 6.19688   9
   9  21  -5 50.5094 6.18629  12
   9  21  -5 37.0451 4.26227  20
  -9 -21  -3 65.6936 8.25692  10
   9  21  -3 81.1938 8.69755   9
   9 -21  -3 62.0568 5.50468  22
   9  21  -3 73.5970 8.21637  12
  -9 -21  -3 55.1496 8.85227  21
  -9 -21  -3 59.8889 4.90239  18
  -9  21  -1 453.710 19.9840  16
  -9 -21  -1 627.482 28.2851   6
  -9  21  -1 483.671 17.5848   3
   9  21  -1 593.833 19.2296   9
  -9 -21  -1 526.849 17.5420  10
   9 -21  -1 465.829 17.3950   8
   9  21  -1 540.675 18.8122   3
   9  21  -1 508.525 19.6263   5
  -9 -21  -1 523.752 14.0518  18
   9 -21   1 502.746 18.2805   8
   9  21   1 375.556 18.9652   3
   9  21   1 536.234 20.3861   5
  -9  21   1 366.220 18.7625   3
  -9 -23  -5 205.525 11.5090  10
  -9  23  -5 184.322 7.04104  20
   9  23  -5 229.937 11.1789   9
   9  23  -5 237.416 11.2725  12
   9  23  -5 188.212 8.27188  20
  -9 -23  -3 122.389 10.8590  10
   9  23  -3 145.922 11.2428   9
   9  23  -3 133.767 10.6366  12
  -9 -23  -3 103.996 10.9081  21
  -9 -23  -3 98.3217 6.33014  18
  -9  23  -1 1023.14 34.8669  16
  -9 -23  -1 1243.54 43.6089   6
  -9  23  -1 1082.50 31.4211   3
   9  23  -1 1247.19 32.7173   9
   9 -23  -1 1026.78 30.9466   8
   9  23  -1 1137.24 34.3859   5
   9  23  -1 1102.85 32.1381   3
  -9 -23  -1 1169.82 31.1129  10
  -9 -23  -1 1141.73 26.1197  18
  -9  23   1 1014.16 30.4266   3
  -9 -23   1 1201.75 37.9653   6
   9 -23   1 947.226 29.5847   8
   9  23   1 1115.43 33.7735   5
   9  23   1 1098.44 31.1466   3
  -9 -23   1 1293.99 30.2264  10
   9  25  -5 102.496 6.79937   9
   9  25  -5 110.254 6.80834  12
  -9 -25  -5 87.0824 6.90029  10
   9  25  -5 73.1717 4.77820  20
  -9 -25  -3 18.4322 5.59109  10
   9  25  -3 28.1711 5.80185   9
   9  25  -3 27.2865 5.82759  12
  -9 -25  -3 20.6055 6.34759  21
  -9  25  -1 177.628 13.8599  16
  -9 -25  -1 212.826 17.7445   6
  -9  25  -1 200.658 12.7574   3
  -9  25  -1 210.677 9.84077  11
  -9 -25  -1 210.507 12.3961  10
   9 -25  -1 173.059 11.6692   8
   9  25  -1 194.987 13.5809   5
   9  25  -1 204.450 12.6623   3
   9  25  -1 227.402 13.0402   9
  -9 -25  -1 201.065 9.14325  18
  -9 -25   1 232.258 16.7738   6
  -9  25   1 198.527 12.7053   3
   9 -25   1 181.337 11.8023   8
   9  25   1 205.255 13.9307   5
  -9  25   1 213.558 9.93137  11
   9  25   1 210.853 12.6916   3
  -9 -27  -3 166.837 11.7878  10
   9  27  -3 191.928 12.2515   9
   9  27  -3 170.679 11.4692  12
   9  27  -1 574.722 21.6140   9
  -9  27  -1 537.250 17.0873  11
  -9 -27  -1 541.381 20.6979  10
  -9  27   1 448.032 15.4504  11
  -9 -27   1 509.046 18.6707  10
  -9 -27   3 215.652 11.6343  10
  -9 -29  -3 65.6248 7.38195  10
   9  29  -3 65.9960 7.13169   9
   9  29  -3 69.6501 7.19038  12
   9  29  -1 53.0453 7.07416   9
  -9  29  -1 57.2718 5.65804  11
  -9 -29  -1 51.2602 6.76811  10
  -9 -29   1 86.3672 7.96831  10
  -9  29   1 73.0840 6.22496  11
  -9 -29   3 67.3317 6.62987  10
  -9 -31  -3 157.665 9.85876  10
   9  31  -3 175.403 9.78106   9
   9  31  -3 166.557 9.61683  12
  -9 -31  -1 279.481 13.9425  10
   9  31  -1 281.105 14.2321   9
  -9  31  -1 287.872 11.8608  11
  -9  31   1 311.124 12.4049  11
  -9 -31   1 363.306 15.5574  10
  -9 -31   3 139.798 8.45644  10
  -9 -33  -3 81.9869 6.29715  10
   9  33  -3 85.0977 6.10648   9
   9  33  -3 91.0787 6.20637  12
  -9 -33  -1 53.6995 6.23145  10
  -9  33  -1 57.2456 5.34607  11
   9  33  -1 52.8078 6.18345   9
   9  33   1 32.9304 5.31816   9
  -9  33   1 32.2510 4.30150  11
  -9 -33   1 35.7061 5.26268  10
  -9 -33   3 94.4766 6.20806  10
  -9 -35  -1 183.378 9.71429  10
   9  35  -1 190.995 9.74147   9
  -9  35  -1 199.609 8.86684  11
   9  35  -1 193.106 9.59200  12
   9  35   1 240.810 11.9013   9
  -9 -35   1 237.783 11.8040  10
   9  37  -1 27.6429 3.49713   9
   9  37  -1 28.1073 3.47666  12
   9  37  -1 33.9057 3.26797  11
  -9  37  -1 34.4066 3.63301  11
   9  37   1 45.5426 4.31668   9
   9  37   1 33.5214 3.22555  11
 -10   0  -6 94.1737 6.88688  14
  10   0  -6 88.1887 7.03133   9
  10   0  -6 92.6236 7.08945  12
  10   0  -4 0.46776 1.97357  14
 -10   0  -4 1.28209 2.89934  14
 -10   0  -4 4.05524 4.02580  21
 -10   0  -4-0.81422 2.81313   4
 -10   0  -4 0.29329 2.53920  13
 -10   0  -4 1.49617 2.08264  20
 -10   0  -2 147.911 8.06774   4
  10   0   0 1.61347 2.22029  15
  10   0   0 2.31921 2.52383   5
 -10   0   0 2.94595 2.72704   3
 -10  -2  -6 56.3206 5.47735  14
 -10   2  -6 61.3964 5.61570  14
  10   2  -6 67.7965 6.26075   9
  10   2  -6 62.1423 6.14274  12
  10  -2  -6 55.8922 5.61729  12
 -10   2  -6 57.2578 6.62278  21
 -10  -2  -6 53.3152 6.75385  21
  10   2  -4 649.186 16.7604  14
 -10  -2  -4 608.595 17.9296  13
 -10   2  -4 601.613 17.8957  13
  10  -2  -4 631.486 16.6989  14
 -10  -2  -4 586.741 21.9058  21
 -10   2  -4 565.172 20.9262  21
 -10  -2  -4 604.086 18.3545  14
 -10  -2  -4 577.741 22.1068   4
 -10   2  -4 600.699 15.8905  20
 -10   2  -4 619.627 18.5875  14
 -10   2  -4 561.635 21.9885   4
 -10  -2  -2 244.240 10.3706   4
 -10   2  -2 246.852 10.5815   4
 -10  -2  -2 242.630 10.6239   7
  10  -2   0 5179.73 82.3590  15
  10   2   0 4830.33 82.5368  15
  10  -2   0 4960.43 83.0502   5
 -10   2   0 5138.62 83.3539   3
  10   2   0 5215.44 84.5627   5
  10  -2   2 248.952 8.86484  15
 -10  -4  -6 6.46961 3.00997  14
 -10   4  -6 7.77643 2.90021  14
  10   4  -6 6.31684 3.33954   9
  10   4  -6 8.92156 3.42966  12
  10  -4  -6 5.98174 3.14681  12
 -10   4  -6 6.94661 3.73978  21
 -10  -4  -6 7.91700 4.06664  21
  10  -4  -4 785.650 19.0798  14
  10   4  -4 779.195 18.7606  14
 -10  -4  -4 728.009 20.4868  14
 -10  -4  -4 605.498 23.4069  21
 -10  -4  -4 744.470 19.8910  13
 -10   4  -4 723.656 20.0197  13
 -10   4  -4 676.884 23.0193  21
 -10   4  -4 714.959 17.7756  20
 -10   4  -4 712.907 20.4573  14
 -10  -4  -4 626.623 23.5427   4
 -10   4  -4 667.149 24.3701   4
 -10  -4  -2 693.734 19.2584   4
 -10   4  -2 728.240 19.9281   4
 -10  -4  -2 749.862 20.3950   7
  10  -4   0 3181.37 54.1244  15
  10  -4   0 3139.50 54.9656   5
  10   4   0 3310.60 56.4953   5
 -10   4   0 3190.08 54.8026   3
  10  -4   2 771.579 18.9878  15
 -10  -6  -6 91.6554 6.44369  14
 -10   6  -6 97.1169 6.72989  14
  10   6  -6 108.323 7.76978   9
  10   6  -6 108.627 7.63295  12
  10  -6  -4 423.787 12.9742  14
  10   6  -4 414.576 12.7695  14
 -10  -6  -4 374.644 13.8159  14
 -10   6  -4 382.765 14.0975  14
 -10  -6  -4 372.118 13.3458  13
 -10   6  -4 367.733 13.4077  13
  10   6  -4 393.363 15.6345   9
  10   6  -4 411.089 15.6693  12
 -10   6  -4 343.852 15.4545  21
 -10  -6  -4 326.070 16.8057  21
 -10   6  -4 368.730 11.8640  20
 -10  -6  -4 338.502 16.3268   4
 -10   6  -4 375.028 17.4830   4
 -10   6  -2 73.1501 5.48452  16
 -10  -6  -2 79.4027 5.85534   4
 -10   6  -2 76.4769 5.92030   4
 -10   6   0 3080.64 52.4154   3
  10   6   0 2987.11 53.1942   5
  10  -6   0 3024.26 51.0259  15
  10  -6   2 147.103 7.52270  15
 -10   8  -6 21.7567 3.61264  14
 -10  -8  -6 14.6276 4.84554  21
  10   8  -6 30.9779 4.73442   9
  10   8  -6 23.8735 4.23225  12
 -10   8  -6 24.2435 3.21406  20
  10  -8  -4 2799.49 46.5871  14
  10   8  -4 2558.33 51.7337   9
  10   8  -4 2546.39 51.3308  12
 -10  -8  -4 1963.81 53.1952  21
 -10   8  -4 2346.90 44.1358  20
 -10   8  -4 2205.57 49.9925  21
 -10   8  -2 181.224 8.97069  16
 -10   8  -2 205.407 9.75718   4
  10   8  -2 197.075 11.9844   7
 -10   8   0 12710.0 192.303   3
  10   8   0 12794.2 193.702   5
  10  -8   2 246.632 10.3867  15
 -10  10  -6 118.477 6.11124  20
  10  10  -6 136.556 8.48285   9
  10  10  -6 146.396 8.67277  12
  10  10  -4 18.9893 5.06091   9
  10  10  -4 16.1466 4.63198  12
 -10 -10  -4 11.5925 5.77816  21
 -10  10  -4 8.42529 4.01311  21
 -10  10  -4 10.9072 2.86190  20
 -10  10  -2 640.811 19.7607  16
  10  10  -2 853.498 27.1247   7
  10 -10   0 126.516 5.94660  15
 -10  10   0 135.189 6.95050   3
 -10 -10   0 139.230 7.19382   6
  10  10   0 137.521 7.54120   5
  10 -10   2 858.638 22.6490  15
  10  12  -6 5.98886 3.34611   9
  10  12  -6 2.38564 2.93228  12
 -10 -12  -6 5.05611 3.82628  21
 -10  12  -6 3.98583 2.03089  20
 -10 -12  -4 1540.48 39.3621  10
  10  12  -4 1605.32 37.9038   9
  10  12  -4 1634.98 37.4796  12
 -10  12  -4 1395.35 29.0886  20
 -10  12  -4 1416.03 35.1095  21
 -10 -12  -2 31.4509 5.87322   6
 -10  12  -2 24.4958 4.02829  16
  10  12  -2 33.9395 6.53782   7
 -10  12   0 6264.93 101.170  16
 -10  12   0 5946.02 98.8046   3
 -10 -12   0 6056.61 100.533   6
  10  12   0 6240.89 101.559   5
  10 -12   0 5845.50 99.0782   8
  10 -12   0 5773.03 95.9052  15
  10 -12   2 48.0023 5.18373  15
  10  14  -6 142.249 8.23407   9
  10  14  -6 134.403 7.89703  12
 -10 -14  -4 205.342 12.9969  10
  10  14  -4 210.887 12.7017   9
  10 -14  -4 175.029 8.66295  22
  10  14  -4 208.366 12.0596  12
 -10  14  -4 171.388 7.85347  20
 -10 -14  -2 685.001 26.2409   6
 -10  14  -2 591.443 20.6930  16
 -10  14   0 400.727 15.1755  16
 -10 -14   0 416.788 15.5285   6
  10  14   0 380.216 14.5438   5
  10 -14   0 383.384 13.7857   8
 -10  14   0 381.386 13.7089   3
  10 -14   2 968.327 26.4666  15
 -10  16  -6 31.7810 3.03305  20
  10  16  -6 40.4499 4.58565   9
  10  16  -6 39.5079 4.49017  12
 -10 -16  -4 498.883 20.8193  10
  10  16  -4 524.447 20.4560   9
  10 -16  -4 445.575 14.6824  22
  10  16  -4 521.683 19.7869  12
 -10  16  -4 455.548 13.5337  20
 -10 -16  -2 520.199 23.3548   6
 -10  16  -2 443.497 18.1921  16
  10  16  -2 584.457 26.1949   7
  10  16  -2 532.807 17.3467   9
  10 -16  -2 489.935 14.3756  22
 -10 -16  -2 531.299 14.2356  19
 -10 -16  -2 475.519 13.0365  18
 -10  16   0 4604.82 83.8909  16
 -10  16   0 4411.70 80.9493   3
  10  16   0 4619.65 84.1584   5
  10 -16   0 4493.50 80.9920   8
  10 -16   2 448.470 17.5245  15
  10  18  -6 125.742 6.72832   9
  10  18  -6 118.652 6.36692  12
 -10 -18  -4 117.728 10.3960  10
 -10  18  -4 102.316 6.15119  20
  10  18  -4 137.084 10.7880   9
  10 -18  -4 102.002 6.72481  22
  10  18  -4 140.776 10.4227  12
 -10 -18  -2 607.681 26.9795   6
  10  18  -2 577.286 19.3318   9
 -10 -18  -2 553.312 15.0351  18
  10 -18  -2 561.435 15.9039  22
  10  18  -2 631.849 28.9135   7
 -10  18   0 977.189 28.8848  16
 -10  18   0 1026.25 27.7739   3
 -10 -18   0 1112.75 31.6992   6
  10  18   0 1119.29 28.7874   3
  10 -18   0 936.655 26.4622   8
  10  18   0 1053.60 29.9181   5
  10 -18   2 611.353 21.7076  15
  10  20  -4 438.514 18.3407  12
  10  20  -4 472.046 19.4035   9
 -10  20  -4 376.338 11.9914  20
 -10 -20  -4 388.735 18.1577  10
  10  20  -2 731.227 23.1448   9
  10 -20  -2 673.428 18.4871  22
 -10 -20  -2 716.602 22.4774  10
 -10 -20  -2 677.542 17.9471  18
 -10  20   0 742.009 23.9145   3
  10  20   0 776.610 24.3860   3
  10 -20   0 736.031 23.4467   8
  10  20   0 803.427 26.7468   5
 -10 -20   0 838.159 28.9080   6
  10 -20   2 852.914 27.5660  15
 -10 -22  -4 142.658 11.1790  10
  10  22  -4 165.549 11.4134   9
  10  22  -4 169.188 11.2279  12
 -10  22  -4 136.155 6.81805  20
  10 -22  -2 551.557 16.5735  22
 -10 -22  -2 558.348 20.5652  10
 -10 -22  -2 523.164 15.9896  18
 -10  22   0 482.566 19.5819   3
 -10 -22   0 549.651 24.7680   6
  10  22   0 510.488 20.1099   3
  10 -22   0 458.768 18.9460   8
  10  22   0 564.590 22.8287   5
 -10 -22   0 532.455 17.6338  10
  10 -22   2 382.499 17.8504  15
 -10 -24  -4 73.7823 8.07539  10
  10  24  -4 78.4640 7.98025   9
  10  24  -4 74.0596 7.52803  12
 -10 -24  -2 273.221 14.4387  10
 -10 -24  -2 255.256 10.6857  18
 -10 -24   0 187.949 15.7480   6
 -10  24   0 173.644 12.0073   3
  10 -24   0 154.234 11.0371   8
  10  24   0 186.731 13.4996   5
 -10  24   0 180.288 9.27637  11
  10  24   0 162.035 11.7628   3
 -10 -24   0 178.335 10.4992  10
 -10 -26  -4 33.7459 5.58278  10
  10  26  -4 45.2188 5.75533  12
  10  26  -4 47.9208 6.16384   9
 -10 -26  -2 627.595 22.8459  10
 -10 -26  -2 601.263 17.7699  18
 -10  26   0 244.070 11.3679  11
 -10 -26   0 254.637 12.8781  10
 -10 -26   2 739.137 23.0140  10
 -10 -28  -4 14.4821 4.07269  10
  10  28  -4 16.0937 3.76801   9
  10  28  -4 17.0878 3.94753  12
  10  28  -4 13.5418 2.83173  20
 -10 -28  -2 67.0740 7.61186  10
  10  28  -2 71.2453 7.90570   9
 -10 -28  -2 69.1044 8.43132  21
  10  28  -2 66.5474 7.28620  12
 -10 -28   0 1.14719 3.55335  10
  10  28   0 2.46630 4.07002   9
 -10  28   0 1.38313 3.00614  11
 -10 -28   2 101.068 8.30281  10
 -10 -28   4 23.4802 3.89584  10
  10  30  -4 1.93639 2.28791   9
  10  30  -4 3.52037 2.39728  12
  10  30  -4 2.94529 1.86648  20
 -10 -30  -2 456.566 18.2052  10
  10  30  -2 471.002 18.2646   9
  10  30  -2 480.124 17.9122  12
 -10 -30  -2 469.793 19.4007  21
  10  30   0 37.3248 5.94995   9
 -10  30   0 40.4902 5.26831  11
 -10 -30   0 38.1213 5.81124  10
 -10 -30   2 580.518 19.5466  10
 -10 -30   4 3.57330 2.19817  10
 -10 -32  -2 3.76828 3.65602  10
  10  32  -2 1.31809 3.16405   9
  10  32  -2 2.86819 3.20590  12
 -10 -32  -2 1.90715 3.68456  21
 -10 -32   0 16.4951 4.44730  10
  10  32   0 15.2906 4.46039   9
 -10  32   0 19.3351 4.02029  11
 -10 -32   2 6.35255 3.39446  10
 -10 -34  -2 124.285 7.86196  10
  10  34  -2 139.488 7.97320   9
  10  34  -2 135.062 7.77539  12
 -10 -34   0 0.72373 3.08021  10
  10  34   0 0.72206 3.00612   9
 -10  34   0 0.88195 2.84559  11
  10  34   2 147.149 8.43988   9
 -10 -34   2 139.647 7.95644  10
 -10 -36   0 112.827 7.09645  10
  10  36   0 126.583 7.40237   9
 -10  36   0 137.667 7.26278  11
 -11  -1  -7 45.9491 3.59345  14
 -11   1  -7 47.8737 3.62405  14
 -11  -1  -5 89.6222 7.19168  13
 -11  -1  -5 72.8384 6.97548  14
 -11   1  -5 83.7563 7.30572  14
 -11   1  -5 87.9625 6.98553  13
 -11   1  -5 63.9022 8.00631  21
 -11  -1  -5 63.6310 8.27276  21
 -11   1  -3 1782.84 41.0165   4
 -11  -1  -3 1764.38 40.8068   4
 -11   1  -1 2258.10 41.8872   3
  11  -1  -1 2119.54 41.0409   5
  11   1  -1 2174.95 41.3652   5
  11  -1   1 1956.31 35.2521  15
  11   1   1 1942.33 36.2031  15
 -11   1   1 1872.48 38.2093   3
  11  -1   1 1910.65 37.8396   5
  11   1   1 1988.46 38.5190   5
 -11  -3  -5 416.339 15.8696  14
 -11   3  -5 436.358 16.3479  14
 -11   3  -5 355.661 16.9751  21
 -11   3  -5 454.914 15.9736  13
 -11  -3  -5 342.458 17.8241  21
 -11   3  -5 389.431 12.8900  20
 -11  -3  -3 2027.14 45.0139   4
 -11   3  -3 2146.76 46.4640   4
  11  -3  -1 6364.08 103.882   5
  11   3  -1 6319.20 105.321   5
 -11   3  -1 6396.71 105.142   3
 -11  -3   1 5852.04 94.4500   2
  11  -3   1 5436.89 87.9754  15
  11   3   1 5811.38 89.2715  15
  11  -3   1 5308.13 89.7731   5
 -11   3   1 5183.36 90.2656   3
  11   3   1 5477.17 92.1212   5
 -11  -5  -5 31.4795 4.84534  14
 -11   5  -5 23.8261 4.67239  14
 -11   5  -5 26.7682 5.46667  21
 -11  -5  -5 22.4442 6.47901  21
  11   5  -5 32.5361 5.20695  12
 -11   5  -5 30.7381 3.80987  20
 -11  -5  -3 560.677 19.3051   4
 -11   5  -3 625.990 21.1233   4
  11  -5  -1 93.7610 6.74805  15
  11  -5  -1 93.9779 5.61839   5
 -11  -5  -1 100.414 5.82092   4
  11   5  -1 102.451 6.33121   5
 -11   5  -1 102.831 6.08877   3
  11  -5   1 128.131 6.04892  15
  11  -5   1 122.362 6.42571   5
  11   5   1 120.047 7.01447   5
 -11   5   1 124.338 6.63016   3
 -11  -7  -5 683.269 20.2383  14
 -11   7  -5 699.773 20.9801  14
 -11   7  -5 636.445 17.2251  20
  11   7  -5 714.918 22.4714   9
  11   7  -5 713.717 22.2728  12
 -11   7  -5 601.794 21.9621  21
 -11  -7  -3 1361.68 34.0317   4
 -11   7  -3 1338.31 34.4970   4
 -11  -7  -3 1352.12 34.7769  21
  11  -7  -1 4344.71 69.2527  15
 -11  -7  -1 3931.77 65.5813   4
 -11   7  -1 4018.26 67.0603   4
 -11   7  -1 3520.73 64.9327   3
  11   7  -1 3744.41 66.6526   5
  11  -7   1 3576.67 59.1236  15
  11   7   1 3505.79 61.1696   5
 -11   9  -5 156.773 10.6509  21
 -11  -9  -5 138.011 12.2050  21
  11   9  -5 191.191 11.2792   9
  11   9  -5 203.566 11.5029  12
 -11   9  -5 171.166 7.92261  20
 -11   9  -3 27.2776 4.49077  21
 -11  -9  -3 24.8620 5.45818  21
 -11   9  -3 27.4626 3.18059  20
 -11   9  -1 436.043 13.3229   3
  11   9  -1 425.639 13.5489   5
  11  -9   1 423.182 12.6685  15
 -11   9   1 409.995 12.7047   3
  11   9   1 394.422 13.1600   5
  11  -9   3 27.1106 4.46261  15
  11  11  -5 239.663 12.8157   9
  11  11  -5 244.596 12.7412  12
 -11  11  -5 209.081 8.72818  20
 -11 -11  -3 464.141 17.8697  21
 -11  11  -3 462.665 11.0369  20
 -11  11  -1 3106.24 57.5485  16
 -11  11  -1 2957.18 54.3560   3
  11  11  -1 2906.41 55.1691   5
  11 -11  -1 3098.05 54.8743   8
 -11  11   1 3161.67 57.5810   3
  11  11   1 3193.57 58.7110   5
  11 -11   1 3244.22 57.9915   8
  11 -11   1 3346.92 57.8502  15
  11 -11   3 464.470 17.7884  15
  11  13  -5 354.214 15.4974   9
  11  13  -5 344.939 15.0572  12
  11 -13  -3 503.654 13.9979  22
 -11 -13  -3 491.817 19.3476  21
 -11  13  -3 480.582 11.6024  20
 -11 -13  -3 526.309 12.9720  19
 -11  13  -1 1173.58 24.6021  16
 -11  13  -1 1153.16 20.9529   3
  11  13  -1 1242.94 23.2303   5
  11 -13  -1 1204.48 22.1046   8
 -11 -13  -1-0.18788 2.94014   2
  11  13  -1 5.40779 7.17873   1
  11 -13   1 1173.52 20.8275  15
 -11  13   1 1143.30 20.9327   3
  11  13   1 1190.34 22.6527   5
  11 -13   1 1153.04 21.3692   8
  11 -13   3 632.731 22.0216  15
  11  15  -5 180.070 11.0053   9
  11  15  -5 171.521 10.7482  12
 -11  15  -5 148.991 7.07642  20
  11 -15  -3 21.4476 3.70116  22
 -11 -15  -3 23.7072 6.50180  21
 -11  15  -3 24.9914 3.38360  20
 -11 -15  -3 21.6262 3.21696  18
 -11  15  -1 724.819 21.0301  16
 -11  15  -1 682.335 17.4484   3
  11  15  -1 720.542 19.2552   5
  11 -15  -1 730.596 18.4220   8
  11 -15   1 928.791 23.2903  15
 -11  15   1 883.002 23.5754   3
  11  15   1 862.539 24.3999   5
  11 -15   1 900.473 23.8943   8
  11 -15   3 11.2501 3.86079  15
  11  17  -5 170.133 10.4613   9
  11  17  -5 174.808 10.4750  12
  11  17  -5 124.612 7.74755  20
 -11  17  -5 127.729 6.36685  20
  11  17  -3 397.656 16.7992   9
  11 -17  -3 354.976 13.2877  22
  11  17  -3 423.388 16.7615  12
 -11 -17  -3 405.612 19.7209  21
 -11 -17  -3 343.372 11.9309  18
 -11  17  -1 1515.39 32.3285  16
 -11  17  -1 1563.24 28.3304   3
  11  17  -1 1636.91 31.2263   5
 -11  17  -1 1560.65 21.6008  11
  11 -17  -1 1577.49 28.8063   8
 -11  17   1 1176.71 30.3334   3
  11  17   1 1366.53 31.9711   3
  11  17   1 1289.23 32.6890   5
 -11  17   1 1247.23 25.9933  11
  11 -17   1 1262.08 30.9642   8
  11 -17   1 1278.73 30.0280  15
  11 -17   3 369.372 17.6624  15
  11  19  -5 116.223 8.51309   9
  11  19  -5 124.570 8.69101  12
  11  19  -5 88.6023 6.38473  20
 -11  19  -5 91.4867 5.22021  20
  11  19  -3 46.4292 6.44050   9
  11  19  -3 51.0065 6.55736  12
  11 -19  -3 42.1680 4.82749  22
 -11 -19  -3 51.3360 8.25638  21
 -11 -19  -3 40.7780 4.41127  18
 -11  19  -1 47.2255 6.47139  16
 -11  19  -1 44.8129 5.52469   3
  11  19  -1 49.4494 5.87219   3
  11  19  -1 50.4502 6.33746   5
  11 -19  -1 46.6205 5.63703   8
 -11  19  -1 54.1446 4.62221  11
 -11 -19  -1 54.3740 4.81543  18
 -11  19   1 71.5407 6.73185   3
  11  19   1 76.6038 7.00513   3
  11  19   1 80.2991 7.76974   5
  11 -19   1 77.2089 6.86080   8
 -11  19   1 76.7211 5.34499  11
  11 -19   1 87.7043 6.91653  15
  11 -19   3 100.914 9.33379  15
  11  21  -5 22.9638 4.35423   9
  11  21  -5 23.4961 4.38785  12
 -11  21  -5 16.8611 2.58092  20
  11  21  -5 15.4951 3.34885  20
 -11 -21  -3 604.596 22.1722  10
  11  21  -3 655.072 22.6938   9
  11  21  -3 638.521 22.1574  12
 -11 -21  -3 612.456 25.6125  21
  11 -21  -3 556.630 17.4353  22
 -11 -21  -3 535.020 16.1800  18
 -11  21  -1 614.721 24.9335  16
  11  21  -1 768.884 22.3593   9
 -11  21  -1 641.009 22.1317   3
  11  21  -1 727.926 23.5230   3
  11 -21  -1 637.987 22.0718   8
  11  21  -1 677.118 24.2192   5
 -11  21  -1 677.509 17.8549  11
 -11 -21  -1 716.678 18.4719  18
  11 -21   1 709.905 25.2884   8
  11  21   1 780.420 27.6270   5
 -11  21   1 772.608 21.4471  11
  11  23  -5 12.4038 3.39322   9
  11  23  -5 13.5147 3.60344  12
  11  23  -5 7.88877 2.63936  20
 -11  23  -5 9.57984 2.10512  20
 -11 -23  -3 205.838 12.6971  10
  11  23  -3 243.489 13.5232   9
  11  23  -3 223.694 12.8751  12
 -11 -23  -3 213.400 14.8161  21
 -11  23  -1 111.324 10.9357  16
 -11 -23  -1 146.636 9.59103  10
  11  23  -1 154.662 10.1934   9
 -11  23  -1 123.669 9.85842   3
  11 -23  -1 127.983 9.94250   8
  11  23  -1 141.371 11.1046   5
  11  23  -1 153.690 10.9610   3
 -11  23  -1 124.716 7.43182  11
 -11 -23  -1 127.904 7.56880  18
 -11  23   1 85.4914 8.23906   3
  11 -23   1 70.1177 7.45758   8
  11  23   1 84.5854 8.75871   5
  11  23   1 84.6309 8.11330   3
 -11  23   1 86.2791 6.24679  11
  11  25  -5 1.68229 2.14224   9
  11  25  -5 2.76697 1.87925  20
 -11 -25  -3 240.175 13.6693  10
  11  25  -3 286.460 14.5399   9
  11  25  -3 288.856 14.4382  12
 -11 -25  -3 263.115 15.8461  21
 -11  25  -1 138.252 12.3051  16
  11  25  -1 165.268 10.7900   9
 -11  25  -1 162.571 11.7264   3
  11 -25  -1 135.962 10.5740   8
  11  25  -1 157.426 12.0749   5
 -11  25  -1 169.757 8.89836  11
  11  25  -1 170.237 11.8926   3
 -11 -25  -1 173.509 8.66040  18
 -11 -25  -1 165.464 10.5297  10
 -11  25   1 169.595 11.9379   3
  11 -25   1 146.246 10.8010   8
  11  25   1 163.685 12.3907   5
 -11  25   1 174.687 9.06129  11
  11  25   1 162.783 11.5501   3
 -11 -25   1 194.017 10.7605  10
 -11 -27  -3 249.130 13.5034  10
  11  27  -3 262.980 13.5614   9
  11  27  -3 269.239 13.4078  12
 -11 -27  -3 244.370 14.5648  21
  11  27  -1 486.390 18.8605   9
 -11  27  -1 447.122 15.3145  11
 -11 -27  -1 432.195 17.7476  10
 -11  27   1 545.122 17.2282  11
 -11 -27   1 594.442 20.2427  10
 -11 -27   3 298.452 13.2797  10
 -11 -29  -3 142.514 9.61054  10
  11  29  -3 163.405 9.86912   9
 -11 -29  -3 150.557 10.4680  21
  11  29  -3 176.180 10.0321  12
 -11 -29  -1 59.6808 6.91755  10
  11  29  -1 57.8079 6.80509   9
 -11  29  -1 63.7664 5.94499  11
 -11  29   1 79.7574 6.52290  11
 -11 -29   1 92.1088 8.03696  10
 -11 -29   3 216.272 10.7086  10
 -11 -31  -3 258.243 11.6577  10
  11  31  -3 277.054 11.6230   9
  11  31  -3 274.897 11.4566  12
 -11 -31  -1 479.698 18.0633  10
  11  31  -1 520.902 18.6321   9
 -11  31  -1 514.517 16.4807  11
 -11 -31   1 550.086 19.0795  10
  11  31   1 588.709 20.3039   9
 -11  31   1 524.952 16.7212  11
 -11 -31   3 287.557 11.5189  10
  11  33  -3 13.2560 2.88230   9
  11  33  -3 16.3499 2.97716  12
 -11 -33  -1 4.18431 3.13832  10
  11  33  -1 6.80368 3.45578   9
 -11  33  -1 8.36859 3.08365  11
 -11 -33   1 2.99585 3.26076  10
  11  33   1 4.71561 3.44055   9
 -11  33   1 3.42722 2.69826  11
 -11 -35  -1 213.654 9.89112  10
  11  35  -1 205.362 9.50725   9
  11  35  -1 204.519 9.36952  12
 -11  35  -1 219.916 9.23935  11
 -11 -35  -1 211.122 10.3011  21
  11  35   1 289.700 11.1314   9
 -11 -35   1 293.104 11.0524  10
 -12   0  -6 0.32844 2.58268  14
 -12   0  -6 1.32146 3.49860  21
  12   0  -4 536.377 15.1681  14
 -12   0  -4 503.131 17.0383  14
 -12   0  -4 420.730 18.4978  21
 -12   0  -4 495.875 16.3190  13
 -12   0  -4 486.253 14.2504  20
 -12   0  -4 418.835 19.5236   4
 -12   0  -2 2.79408 2.66221   4
  12   0   0 2336.83 43.0455  15
  12   0   0 2255.97 44.3663   5
 -12  -2  -6 152.170 8.61242  14
 -12   2  -6 146.877 8.54398  14
 -12   2  -6 113.251 8.79860  21
 -12  -2  -6 111.435 9.06471  21
 -12   2  -4 5.83040 4.34634  21
  12  -2  -4 10.2567 2.69237  14
  12   2  -4 8.64936 2.64538  14
 -12  -2  -4 8.62610 3.41053  14
 -12   2  -4 11.7855 3.52778  14
 -12  -2  -4 14.9163 5.23379  21
 -12  -2  -4 7.39829 3.74441   4
 -12   2  -4 10.7484 4.19664   4
 -12  -2  -4 7.92650 3.21672  13
 -12   2  -4 8.64441 3.08574  13
 -12   2  -4 7.85385 2.60374  20
 -12  -2  -2 3348.88 62.9240   4
 -12   2  -2 3418.32 63.7654   4
  12  -2   0 537.532 15.0450  15
  12   2   0 532.649 15.6141  15
  12  -2   0 509.255 15.6063   5
  12   2   0 554.444 16.8020   5
 -12   2   0 525.182 15.8471   3
  12  -2   2 3804.94 65.5128  15
 -12  -4  -6 111.301 7.31100  14
 -12   4  -6 121.177 7.69618  14
 -12   4  -6 94.7938 7.89867  21
 -12   4  -4 421.170 15.5005  14
  12   4  -4 447.605 13.5791  14
 -12  -4  -4 432.145 15.4770  14
 -12  -4  -4 407.290 14.7220  13
 -12   4  -4 406.104 14.6089  13
 -12   4  -4 369.386 16.6941  21
 -12  -4  -4 369.432 17.8959  21
 -12   4  -4 397.101 12.5344  20
 -12  -4  -4 363.882 18.0334   4
 -12   4  -4 357.305 18.1430   4
 -12  -4  -2 2185.85 45.6304   4
 -12   4  -2 2353.50 47.0179   4
  12  -4   0 1831.70 36.7308  15
  12  -4   0 1878.08 37.4203   5
  12   4   0 2047.24 39.6077   5
 -12   4   0 2014.61 38.3348   3
 -12  -4   0 1865.92 40.9743   2
  12  -4   2 2759.52 50.2079  15
 -12  -6  -6 149.792 8.06219  14
 -12   6  -6 160.039 8.49822  14
 -12   6  -6 153.582 7.03147  20
 -12  -6  -4 243.645 11.4210  14
 -12   6  -4 245.465 11.5799  14
 -12  -6  -4 249.217 11.0201  13
 -12   6  -4 245.727 11.1342  13
 -12   6  -4 211.345 12.2628  21
 -12  -6  -4 212.553 13.7168  21
 -12   6  -4 230.046 9.18492  20
 -12  -6  -4 217.635 13.6545   4
 -12   6  -4 209.543 13.6695   4
 -12   6  -2 1809.77 37.8303  16
 -12  -6  -2 1862.80 39.3261   4
  12  -6   0 712.669 18.3220   5
  12  -6   0 671.639 17.1589  15
  12   6   0 700.382 19.1783   5
 -12   6   0 689.164 17.9934   3
  12  -6   2 1641.62 34.4026  15
 -12   8  -6 233.485 9.82639  14
 -12   8  -6 223.709 8.37369  20
 -12   8  -4 641.988 22.2090  21
 -12  -8  -4 672.337 25.7596  21
 -12   8  -4 724.831 18.1421  20
 -12   8  -2 5065.75 90.5859  16
 -12   8  -2 5526.89 92.6096   4
  12  -8   0 2344.18 43.5706  15
 -12   8   0 2461.48 45.2912   3
  12   8   0 2492.40 46.4199   5
  12  -8   2 5520.45 93.5111  15
 -12 -10  -6 41.7825 6.26576  21
 -12  10  -6 94.8848 5.22953  20
 -12  10  -4 247.346 12.7087  21
 -12  10  -4 252.521 9.69127  20
 -12  10  -2 891.245 24.9024  16
 -12  10   0 1030.42 24.1436   3
  12 -10   0 954.940 21.6266  15
  12  10   0 1024.35 24.8112   5
  12 -10   2 1289.04 30.6724  15
 -12 -12  -6 40.1288 5.96219  21
 -12  12  -6 106.110 5.30241  20
 -12  12  -4 291.339 13.9576  21
  12 -12  -4 300.334 11.8964  22
 -12 -12  -4 268.564 16.9322  21
 -12  12  -4 282.609 10.4052  20
 -12  12  -2 3809.00 72.3873  16
  12 -12   0 319.726 11.0059  15
 -12  12   0 363.616 13.1541   3
  12  12   0 362.368 13.7328   5
  12 -12   0 339.191 12.7311   8
  12 -12   2 4969.20 88.3936  15
 -12  14  -6 43.4188 3.39753  20
 -12 -14  -6 12.6144 3.94805  21
 -12  14  -4 297.362 10.6961  20
  12 -14  -4 303.239 11.9577  22
 -12  14  -2 175.287 11.0221  16
 -12 -14  -2 196.362 8.70602  19
 -12  14   0 1171.03 29.9652  16
 -12  14   0 1185.39 28.5019   3
  12  14   0 1232.72 30.1387   5
  12 -14   0 1180.86 28.9030   8
  12 -14   2 201.487 11.2450  15
 -12  16  -6 57.1351 3.68243  20
 -12 -16  -4 74.4761 10.0866  21
  12 -16  -4 77.8337 6.16951  22
 -12  16  -4 90.2652 5.79357  20
  12 -16  -2 985.509 23.9088  22
 -12 -16  -2 1024.16 23.5051  19
 -12  16   0 156.890 10.2936  16
 -12  16   0 176.082 9.93368   3
  12  16   0 174.670 10.5742   5
  12 -16   0 165.111 9.90561   8
  12 -16   2 1265.67 32.9540  15
 -12  18  -6 3.67085 1.56024  20
  12  18  -4 38.3730 5.95809   9
  12  18  -4 45.4951 6.10900  12
  12 -18  -4 35.3634 4.40868  22
 -12 -18  -4 35.7364 7.78492  21
 -12  18  -4 35.7220 3.92377  20
 -12  18  -2 95.0458 9.23094  16
  12 -18  -2 100.872 6.78441  22
 -12 -18  -2 99.4724 6.39177  18
 -12  18   0 48.9371 6.41936  16
 -12  18   0 53.9692 6.15023   3
  12  18   0 66.6879 6.74089   3
  12  18   0 63.4534 7.02172   5
 -12  18   0 56.1204 4.76115  11
  12 -18   0 55.5748 6.09287   8
  12 -18   2 76.2077 7.45028  15
  12  20  -4 142.885 10.3328   9
  12  20  -4 132.079 9.54480  12
  12 -20  -4 101.513 6.71172  22
 -12 -20  -4 103.377 11.1147  21
 -12  20  -4 110.054 6.22864  20
  12 -20  -2 470.415 15.2741  22
 -12 -20  -2 482.277 14.9051  18
 -12  20   0 31.1262 5.34502   3
  12  20   0 25.6423 5.38556   5
  12  20   0 35.3282 5.65894   3
  12 -20   0 29.3925 4.86362   8
 -12  20   0 32.4150 4.01038  11
  12 -20   2 496.309 20.0439  15
  12  22  -4 188.442 11.3249   9
  12  22  -4 186.209 10.9469  12
 -12  22  -2 172.735 13.7980  16
  12 -22  -2 196.235 9.46393  22
 -12 -22  -2 202.594 9.56903  18
  12  22   0 304.523 15.4487   3
  12  22   0 301.054 16.6537   5
  12 -22   0 263.411 14.2159   8
 -12  22   0 300.928 11.8159  11
 -12  22   0 268.573 14.8538   3
  12 -22   2 214.004 13.3127  15
  12  24  -4 157.541 9.95012   9
  12  24  -4 156.971 9.61123  12
 -12 -24  -4 139.537 11.3572  21
  12 -24  -2 72.4757 5.80751  22
 -12 -24  -2 79.8951 6.15919  18
 -12  24   0 457.729 20.4263   3
  12 -24   0 437.577 19.4185   8
  12  24   0 474.727 21.9805   5
  12  24   0 485.766 20.8263   3
 -12  24   0 485.225 16.0353  11
  12  26  -4 265.123 11.8426   9
  12  26  -4 260.797 11.4756  12
  12  26  -2 644.141 21.9425   9
  12  26  -2 635.725 21.3087  12
 -12 -26  -2 579.078 17.3726  18
  12  26   0 1098.70 30.0425   9
 -12  26   0 1028.55 26.5549  11
 -12 -26   2 911.812 25.7731  10
  12  28  -4 149.088 7.92481   9
  12  28  -4 118.992 6.37356  20
  12  28  -2 236.343 12.5437   9
 -12 -28  -2 259.781 14.6602  21
  12  28  -2 238.232 12.3510  12
  12  28   0 349.132 15.4792   9
 -12  28   0 348.504 13.8769  11
 -12 -28   0 326.645 14.6572  10
 -12 -28   2 272.807 12.8964  10
  12  30  -4 133.142 5.63714  20
 -12 -30  -2 307.554 15.1101  21
  12  30  -2 291.746 13.3277   9
  12  30  -2 296.499 13.1284  12
  12  30   0 715.223 22.7833   9
 -12  30   0 757.235 21.5168  11
 -12 -30   0 700.673 22.3509  10
 -12 -30   2 359.588 14.4987  10
  12  32  -2 163.943 9.08323   9
 -12 -32  -2 180.734 10.7491  21
  12  32  -2 158.391 8.81170  12
  12  32   0 146.265 9.37801   9
 -12  32   0 157.469 8.89894  11
 -12 -32   0 142.139 9.11427  10
  12  34  -2 117.957 6.81910   9
 -12 -34  -2 107.219 7.19557  21
  12  34   0 151.755 8.72966   9
 -12  34   0 165.491 8.64221  11
 -12  36   0 122.485 6.86535  11
 -13  -1  -5 45.5645 5.90473  14
 -13   1  -5 47.3380 6.09138  14
 -13  -1  -5 40.0209 5.41891  13
 -13   1  -5 45.9538 5.64493  13
 -13   1  -5 34.5244 4.17168  20
 -13   1  -5 31.7861 6.21979  21
 -13  -1  -5 26.5833 6.32088  21
 -13  -1  -3 237.017 13.3647   4
 -13   1  -3 254.915 13.9163   4
  13  -1  -1 671.778 18.6631   5
  13   1  -1 670.552 18.8346   5
  13  -1   1 697.729 17.9605  15
  13   1   1 727.183 18.5079  15
  13  -1   1 734.164 20.2886   5
  13   1   1 771.034 20.7984   5
 -13  -3  -5 21.5048 4.68000  14
 -13   3  -5 24.0083 4.66988  14
 -13  -3  -5 29.3409 4.64719  13
 -13   3  -5 25.5159 4.73521  13
 -13   3  -5 18.3595 5.19678  21
 -13  -3  -5 17.9924 5.77590  21
 -13   3  -5 20.7355 3.59089  20
 -13  -3  -3 198.664 12.2087   4
 -13   3  -3 222.063 13.0437   4
 -13   3  -3 211.099 8.07113  20
  13   3  -1 261.650 11.1390   5
 -13  -3  -1 280.290 12.9721   2
 -13   3  -1 272.638 11.1710   3
 -13   3   1 334.522 12.8339   3
  13  -3   1 352.766 11.2518  15
  13   3   1 418.931 12.6686  15
  13  -3   1 351.426 12.8400   5
  13   3   1 402.290 14.5030   5
 -13  -3   1 399.647 15.3218   2
 -13  -5  -5 2.76876 3.24885  14
 -13   5  -5 2.10246 3.30677  14
 -13  -5  -5 3.46690 2.81138  13
 -13   5  -5 4.34514 3.06009  13
 -13   5  -5 1.25834 3.53586  21
 -13  -5  -5 4.03080 4.85181  21
 -13   5  -5 1.47315 2.28804  20
 -13  -5  -3 349.960 15.9370   4
 -13   5  -3 371.072 17.0994   4
 -13   5  -3 384.259 13.4243  14
 -13   5  -3 378.584 13.0408  13
 -13  -5  -3 357.613 15.5958  21
 -13   5  -3 376.131 11.2982  20
  13  -5  -1 1156.70 26.3853   5
 -13  -5  -1 1168.51 26.8121   4
 -13   5  -1 1156.81 27.4081   3
  13   5  -1 1147.83 27.5332   5
  13  -5   1 1402.84 28.6574  15
  13  -5   1 1361.91 29.8684   5
  13   5   1 1452.55 32.2664   5
 -13   5   1 1376.45 30.7145   3
 -13  -7  -5 51.3631 5.69762  14
 -13   7  -5 55.2358 6.26246  14
 -13   7  -5 56.8894 5.78815  13
 -13  -7  -5 45.5281 7.91753  21
 -13   7  -5 44.8919 6.42513  21
 -13   7  -5 45.7823 4.44783  20
 -13   7  -3 1390.89 37.1703   4
 -13   7  -3 1445.08 31.3231  14
 -13   7  -3 1421.79 28.1261  20
 -13  -7  -3 1426.45 35.6047  21
 -13  -7  -1 1777.51 36.5007   4
  13   7  -1 1767.12 37.5924   5
 -13   7  -1 1760.42 37.3191   3
  13  -7   1 1904.65 36.5569  15
  13   7   1 1893.93 39.1250   5
 -13   7   1 1837.07 37.8077   3
 -13   9  -5 14.5527 4.60896  21
 -13  -9  -5 13.4189 5.76566  21
 -13   9  -5 18.0097 3.16345  20
 -13  -9  -3 1269.92 33.6027  21
 -13   9  -3 1263.36 26.0187  20
 -13   9  -1 973.603 23.6919   3
  13   9  -1 1046.03 25.4984   5
 -13   9   1 1121.24 26.1275   3
  13   9   1 1171.63 28.2254   5
  13  -9   3 1366.35 33.6344  15
 -13 -11  -5 1.65476 4.79453  21
 -13  11  -5 2.57775 2.18435  20
 -13 -11  -3 1314.80 35.2158  21
 -13  11  -3 1256.52 26.5153  20
 -13 -11  -3 1335.20 28.1728  19
 -13  11  -1 1781.59 38.8448  16
 -13  11  -1 1753.38 36.4781   3
  13  11  -1 1666.17 36.4610   5
 -13  11   1 1997.61 40.4414   3
  13  11   1 1874.01 40.7575   5
  13 -11   3 1356.68 34.5191  15
 -13  13  -5 71.8369 5.02585  20
 -13 -13  -5 60.5476 9.02105  21
 -13  13  -3 1627.22 32.5829  20
 -13 -13  -3 1678.57 34.3507  19
 -13  13  -1 714.279 23.1122  16
 -13  13  -1 727.114 20.6641   3
  13  13  -1 695.055 20.8477   5
  13 -13  -1 755.751 21.1691   8
  13 -13   1 813.992 21.0916  15
 -13  13   1 749.209 21.3475   3
  13  13   1 746.538 21.8167   5
  13 -13   1 782.841 21.7976   8
  13 -13   3 1851.65 43.6043  15
 -13 -15  -5 85.9575 10.0396  21
 -13  15  -5 108.847 5.91395  20
  13 -15  -3 1989.48 40.9686  22
 -13 -15  -3 2030.06 39.4876  19
 -13  15  -1 1890.08 44.1341  16
 -13  15  -1 1775.33 39.8320   3
  13  15  -1 1807.82 41.0610   5
  13 -15  -1 1908.52 41.0723   8
  13 -15   1 1795.92 38.1296  15
 -13  15   1 1748.92 38.8851   3
  13 -15   1 1845.24 39.8389   8
  13 -15   3 2246.90 51.1843  15
 -13 -17  -5 54.5406 8.12167  21
  13  17  -5 60.8054 5.70420  20
 -13  17  -5 77.2252 4.87321  20
  13 -17  -3 745.461 21.2183  22
 -13 -17  -3 737.776 19.3715  18
 -13  17  -1 786.028 26.9029  16
 -13  17  -1 811.318 24.2316   3
  13  17  -1 805.425 24.9744   5
 -13  17  -1 823.449 19.6616  11
  13 -17  -1 827.438 24.6721   8
  13 -17   1 755.074 21.8260  15
 -13  17   1 704.272 22.3507   3
  13  17   1 691.829 22.6747   5
 -13  17   1 713.340 17.7619  11
  13 -17   1 715.389 22.3690   8
  13 -17   3 909.527 29.0145  15
  13  19  -5 153.416 8.27709  20
 -13 -19  -5 140.319 11.1817  21
  13 -19  -3 810.196 22.2235  22
 -13 -19  -3 773.639 20.5550  18
 -13  19  -1 1427.89 40.2911  16
 -13  19  -1 1473.96 37.5574   3
  13  19  -1 1679.40 39.8015   3
  13  19  -1 1524.82 39.0557   5
  13 -19  -1 1404.77 36.3181   8
 -13  19  -1 1544.25 31.6468  11
 -13 -19  -1 1661.27 32.8705  18
  13 -19   1 1496.49 34.5139  15
 -13  19   1 1035.24 35.5221   3
  13  19   1 1133.02 36.8448   3
  13  19   1 1435.98 36.5426   5
  13 -19   1 1324.01 33.6992   8
 -13  19   1 1452.76 29.1010  11
  13 -19   3 840.661 28.4118  15
 -13 -21  -5 82.5141 8.14386  21
  13  21  -5 85.2295 5.87541  20
 -13  21  -5 105.673 5.19224  20
  13 -21  -3 388.400 14.1905  22
 -13 -21  -3 382.675 13.2995  18
 -13  21  -1 458.961 21.7286  16
 -13  21  -1 500.882 20.0529   3
  13  21  -1 563.248 20.9633   3
  13  21  -1 544.371 21.6223   5
  13 -21  -1 499.636 19.7061   8
 -13  21  -1 519.754 15.6455  11
 -13 -21  -1 557.316 16.4071  18
 -13  21   1 471.938 22.3224   3
  13  21   1 422.696 21.5045   3
  13  21   1 590.134 22.5419   5
  13 -21   1 552.712 20.6444   8
 -13  21   1 630.284 16.9940  11
  13  23  -5 102.331 5.81823  20
  13 -23  -3 215.194 10.1752  22
 -13 -23  -3 222.734 9.77225  18
 -13  23  -1 721.631 29.1387  16
 -13  23  -1 757.733 26.3262   3
  13  23  -1 765.074 27.3469   5
  13 -23  -1 722.634 25.4916   8
  13  23  -1 844.033 27.7059   3
 -13  23  -1 778.634 20.8155  11
 -13 -23  -1 838.106 21.3788  18
 -13  23   1 802.861 27.2607   3
  13  23   1 792.467 28.0670   5
  13 -23   1 760.595 26.2582   8
  13  23   1 860.034 27.5462   3
 -13  23   1 869.455 21.9926  11
  13  25  -5 29.4647 2.98619  20
 -13 -25  -3 23.0066 6.05229  21
 -13  25  -1 419.564 14.8508  11
 -13 -25  -1 460.593 15.0005  18
 -13  25   1 474.154 15.8156  11
 -13 -27  -3 117.857 10.1236  21
 -13  27  -1 328.060 12.9842  11
 -13  27   1 234.537 10.8420  11
 -13 -29  -3 109.839 8.86959  21
  13  29  -1 161.376 10.0968   9
 -13  29  -1 141.874 8.55189  11
 -13  29   1 101.571 7.26082  11
 -13 -31  -3 86.7822 7.07929  21
  13  31  -1 140.913 9.07737   9
 -13  31  -1 148.322 8.54144  11
  13  31   1 185.815 10.5550   9
 -13  31   1 177.058 9.23440  11
 -13  33  -1 129.928 7.64643  11
 -13  33   1 73.9482 5.85081  11
 -13 -35  -1 104.807 7.15676  21
 -13  35  -1 113.682 6.56098  11
 -13  35   1 12.8563 5.58629  11
 -14   0  -6 164.954 9.19529  14
 -14   0  -6 143.964 9.78128  21
 -14   0  -4 0.59664 3.23650  14
 -14   0  -4 0.67591 3.20512   4
 -14   0  -4 0.72958 2.95422  13
 -14   0  -4 0.12250 2.32353  20
 -14   0  -4 4.93074 4.03996  21
 -14   0  -2 5072.12 91.4367   4
  14   0   0 1.89716 2.64958  15
  14   0   0 2.06821 2.67329   5
 -14  -2  -6 46.4544 5.20221  14
 -14   2  -6 55.7457 5.56966  14
 -14   2  -6 43.6267 5.78195  21
 -14  -2  -6 49.2857 6.34976  21
 -14  -2  -4 548.319 18.7801  14
 -14   2  -4 559.325 19.1910  14
 -14  -2  -4 568.885 18.5170  13
 -14   2  -4 582.141 18.8044  13
 -14  -2  -4 528.468 15.6769  20
 -14   2  -4 530.092 20.7231  21
 -14   2  -4 539.127 15.4638  20
 -14  -2  -4 510.395 20.9722  21
 -14  -2  -4 499.332 22.3053   4
 -14   2  -4 523.984 23.1771   4
 -14  -2  -2 1276.72 32.5081   4
 -14   2  -2 1282.91 32.8487   4
 -14   2   0 632.168 19.0113   3
  14  -2   0 654.146 17.8240  15
  14   2   0 639.886 18.2581  15
  14  -2   0 636.675 18.8906   5
  14   2   0 675.601 20.0777   5
 -14  -4  -6 215.402 10.0775  14
 -14   4  -6 226.094 10.4644  14
 -14   4  -6 203.109 10.9782  21
 -14  -4  -6 191.776 11.5825  21
 -14  -4  -4 93.2920 7.52544  14
 -14   4  -4 84.4165 7.28480  14
 -14  -4  -4 84.7038 6.88966  13
 -14   4  -4 87.6017 7.27766  13
 -14   4  -4 80.1505 8.33859  21
 -14  -4  -4 87.6603 9.16759  21
 -14   4  -4 81.4578 5.66057  20
 -14  -4  -4 82.5151 8.98358   4
 -14   4  -4 78.7435 9.00460   4
 -14  -4  -2 3615.03 68.9490   4
 -14   4  -2 3675.54 70.2652   4
  14  -4   0 95.5533 6.28480  15
  14  -4   0 89.8920 6.53907   5
 -14  -4   0 100.707 8.40101   2
  14   4   0 102.071 7.45920   5
 -14   4   0 93.9653 6.90787   3
  14  -4   2 4268.19 74.1890  15
 -14  -6  -6 89.3607 6.31237  14
 -14   6  -6 97.3764 6.73192  14
 -14   6  -6 89.5583 5.25621  20
 -14  -6  -6 75.3526 7.64963  21
 -14  -6  -4 391.764 15.2485  14
 -14   6  -4 407.530 15.8918  14
 -14  -6  -4 404.346 15.0277  13
 -14   6  -4 407.034 15.2062  13
 -14  -6  -4 359.430 17.9897  21
 -14   6  -4 326.399 17.9386   4
 -14   6  -4 395.475 12.5450  20
 -14  -6  -4 346.242 18.1486   4
 -14   6  -4 373.528 16.4719  21
 -14  -6  -2 3020.73 58.1939   4
 -14   6  -2 3123.32 60.2246   4
  14  -6   0 425.540 13.9278  15
  14  -6   0 436.158 14.6270   5
  14   6   0 443.237 15.5401   5
 -14   6   0 454.351 15.1261   3
  14  -6   2 3764.06 67.4871  15
 -14   8  -6 114.332 6.92609  14
 -14  -8  -6 99.3574 8.62232  21
 -14   8  -6 112.561 5.75203  20
 -14   8  -4 164.272 9.81029  14
 -14   8  -4 127.114 7.60803  17
 -14   8  -4 139.252 9.91740  21
 -14  -8  -4 143.480 11.6894  21
 -14   8  -4 144.431 7.30302  20
 -14   8  -2 3234.04 63.0826  16
 -14   8  -2 3422.10 65.6958   4
  14  -8   0 134.831 7.32005  15
  14   8   0 153.636 8.79583   5
 -14   8   0 135.979 7.97334   3
  14  -8   2 3580.36 65.8763  15
 -14 -10  -6 84.4181 7.87376  21
 -14  10  -6 100.587 5.28540  20
 -14  10  -4 227.776 12.4985  21
 -14 -10  -4 261.893 15.9710  21
 -14  10  -4 233.318 9.38896  20
 -14  10  -2 2464.01 51.9882  16
 -14  10   0 1379.29 31.0388   3
  14  10   0 1435.98 32.6345   5
  14 -10   2 3009.24 58.0989  15
 -14 -12  -6 36.8538 5.54329  21
 -14  12  -6 49.7990 3.71585  20
  14 -12  -4 125.043 7.92751  22
 -14  12  -4 134.975 9.61507  21
 -14 -12  -4 141.513 12.4196  21
 -14  12  -4 135.688 7.07782  20
 -14  12  -2 118.725 9.22099  16
 -14 -12  -2 129.580 7.34589  19
  14 -12   0 93.6173 6.16156  15
 -14  12   0 94.0691 7.05053   3
  14  12   0 93.8359 7.13959   5
  14 -12   2 72.6012 6.70425  15
 -14  14  -6 63.1893 3.88289  20
 -14 -14  -6 41.8308 5.48189  21
  14 -14  -4 253.728 11.3615  22
 -14 -14  -4 276.437 17.1481  21
 -14  14  -4 263.107 10.0310  20
 -14  14  -2 1307.06 36.9380  16
 -14 -14  -2 1510.25 31.1167  19
 -14  14   0 437.991 17.1606  16
  14 -14   0 405.578 13.9239  15
 -14  14   0 428.849 16.1154   3
  14  14   0 438.864 16.7577   5
  14 -14   0 414.642 15.8573   8
  14 -14   2 1459.60 35.9824  15
 -14 -16  -6 1.88818 2.98479  21
 -14  16  -6 3.00928 1.55525  20
  14 -16  -4 68.7059 6.07323  22
 -14 -16  -4 72.2667 9.80897  21
 -14  16  -4 81.2828 5.48083  20
 -14  16  -2 118.519 9.98669  16
 -14 -16  -2 135.397 7.76830  19
  14 -16  -2 134.398 7.88210  22
 -14  16   0 201.546 12.2599  16
 -14  16   0 211.142 11.4933   3
  14  16   0 185.696 11.3725   5
 -14  16   0 203.976 8.58841  11
  14 -16   0 196.286 11.2000   8
  14 -16   2 167.496 10.7275  15
  14 -18  -4 122.544 7.64113  22
 -14  18  -4 115.218 6.48232  20
  14 -18  -2 547.901 17.0575  22
 -14 -18  -2 556.004 16.2603  18
 -14  18   0 710.557 25.3111  16
 -14  18   0 699.877 23.5935   3
  14  18   0 724.979 24.9491   5
 -14  18   0 735.495 18.9859  11
  14 -18   0 719.813 23.5332   8
  14 -18   2 594.901 22.0012  15
  14 -20  -4 10.9463 2.86814  22
 -14 -20  -4 16.7463 6.48481  21
  14 -20  -2 817.373 22.0947  22
 -14 -20  -2 857.750 21.9625  18
 -14  20   0 115.545 9.54645   3
  14  20   0 129.722 10.0071   3
  14  20   0 113.476 9.87412   5
  14 -20   0 107.463 8.81600   8
 -14  20   0 114.308 7.03367  11
  14 -20   2 937.360 29.6055  15
 -14 -22  -4 41.3093 7.14296  21
 -14 -22  -2 8.54903 3.00396  18
 -14  22  -2 15.7209 5.23752  16
  14 -22  -2 15.0248 3.34379  22
  14  22   0 4.21773 3.35647   3
  14  22   0 4.88757 3.64272   5
 -14  22   0 5.49740 3.68805   3
  14 -22   0 3.76832 3.00950   8
 -14  22   0 9.34042 3.17522  11
  14 -22   2 3.89088 3.50891  15
 -14 -24  -4 43.6237 7.12076  21
  14 -24  -2 595.044 17.8495  22
 -14 -24  -2 648.989 18.5850  18
 -14  24   0 145.818 11.8465   3
  14  24   0 146.341 12.3295   5
  14  24   0 148.927 11.6158   3
  14 -24   0 132.710 10.8396   8
 -14  24   0 160.769 9.10167  11
 -14 -26  -4 71.8704 7.56265  21
 -14 -26  -2 24.7560 5.77800  21
 -14 -26  -2 22.5276 3.68912  18
 -14  26   0 130.965 8.44423  11
 -14 -28  -4 176.474 9.57768  21
  14  28  -4 153.093 6.92585  20
 -14 -28  -2 318.578 15.7992  21
 -14  28   0 466.834 16.4983  11
 -14 -30  -2 52.1072 6.75331  21
 -14  30   0 289.367 12.6160  11
 -14 -32  -2 150.328 9.57838  21
 -14  32   0 417.505 14.9341  11
 -14 -34  -2 77.0978 5.83494  21
 -14  34   0 399.611 13.7311  11
 -14  36   0 52.5287 4.70067  11
 -15  -1  -5 171.125 10.9727  14
 -15   1  -5 177.305 11.2182  14
 -15  -1  -5 170.293 10.2605  13
 -15   1  -5 178.072 10.6746  13
 -15   1  -5 147.194 11.2590  21
 -15  -1  -5 149.437 11.6686  21
 -15   1  -5 131.454 7.49400  20
 -15   1  -3 2244.99 44.1739  17
 -15  -1  -3 2223.58 43.8499  17
 -15  -1  -3 2558.50 57.6602   4
 -15   1  -3 2608.93 58.3430   4
 -15  -1  -3 2580.72 48.7467  14
 -15   1  -3 2530.80 48.7349  14
 -15  -1  -3 2593.35 48.2221  13
 -15   1  -3 2589.42 48.4157  13
 -15   1  -3 2463.44 44.1785  20
 -15   1  -3 2459.31 51.2533  21
 -15  -1  -3 2499.41 51.7809  21
 -15  -1  -3 2408.01 44.1215  20
  15  -1  -1 3812.38 68.9893   5
  15   1  -1 3757.78 68.7028   5
  15  -1   1 3630.80 67.3030  15
  15   1   1 3795.42 67.6398  15
  15  -1   1 3963.89 70.7302   5
  15   1   1 4105.12 71.3270   5
 -15  -3  -5 145.714 9.97290  14
 -15   3  -5 142.266 9.98474  14
 -15  -3  -5 146.457 9.54031  13
 -15   3  -5 154.017 9.77848  13
 -15  -3  -5 130.319 11.1894  21
 -15   3  -5 117.699 9.84086  21
 -15   3  -5 126.772 7.17308  20
 -15   3  -3 1165.73 26.6722  17
 -15  -3  -3 1133.55 25.5724  17
 -15  -3  -3 1306.87 37.1955   4
 -15   3  -3 1375.68 38.4745   4
 -15  -3  -3 1321.71 29.9576  14
 -15   3  -3 1346.57 30.5362  14
 -15  -3  -3 1349.50 29.5472  13
 -15   3  -3 1366.59 30.0738  13
 -15  -3  -3 1306.53 32.9706  21
 -15   3  -3 1293.93 26.3215  20
 -15  -3  -3 1187.00 26.1003  20
 -15   3  -1 1210.22 29.3038   3
  15  -3  -1 1129.25 27.8771   5
  15   3  -1 1251.59 29.7472   5
 -15  -3  -1 1200.44 31.7744   2
 -15   3   1 877.500 23.5198   3
  15  -3   1 812.620 21.3904  15
  15   3   1 920.670 22.4319  15
  15  -3   1 820.851 22.9629   5
  15   3   1 916.964 24.8416   5
 -15  -3   1 939.501 26.5494   2
 -15  -5  -5 145.759 9.74147  14
 -15   5  -5 146.789 10.0121  14
 -15  -5  -5 143.121 9.30624  13
 -15   5  -5 142.245 9.45074  13
 -15  -5  -5 128.564 11.3597  21
 -15   5  -5 120.687 9.90218  21
 -15   5  -5 135.511 7.28355  20
 -15  -5  -3 1831.74 45.5916   4
 -15   5  -3 1824.54 46.9900   4
 -15  -5  -3 1875.62 38.6032  14
 -15   5  -3 1874.20 39.1577  14
 -15  -5  -3 1872.09 38.0761  13
 -15   5  -3 1904.43 38.6676  13
 -15  -5  -3 1910.69 42.8434  21
 -15   5  -3 1850.79 34.8427  20
  15  -5  -1 3654.17 68.5640   5
  15   5  -1 3745.55 70.9761   5
 -15   5  -1 3893.89 71.0998   3
  15  -5   1 4146.17 70.6671  15
 -15   5   1 4215.36 73.8202   3
  15   5   1 4192.75 75.3297   5
 -15  -7  -5 47.4296 5.84500  14
 -15   7  -5 51.1166 6.38802  14
 -15   7  -5 55.0705 6.02112  13
 -15   7  -5 45.1964 6.41382  21
 -15  -7  -5 38.1334 7.30072  21
 -15   7  -5 43.7011 4.36489  20
 -15  -7  -3 322.339 16.1606   4
 -15   7  -3 344.114 17.5931   4
 -15   7  -3 368.073 13.8317  14
 -15   7  -3 353.274 13.2409  13
 -15  -7  -3 335.706 15.4354  21
 -15   7  -3 340.724 11.0272  20
 -15  -7  -1 133.641 8.02874   4
  15   7  -1 158.680 9.23767   5
 -15   7  -1 143.699 8.86837   3
  15  -7   1 199.808 8.96410  15
  15   7   1 200.389 10.7150   5
 -15   7   1 208.833 10.4035   3
 -15   9  -5 108.214 8.82062  21
 -15  -9  -5 96.7627 10.2077  21
 -15   9  -5 108.887 6.25470  20
 -15   9  -3 383.588 11.9459  20
 -15  -9  -3 389.059 13.3730  19
 -15  -9  -3 413.278 17.3516  21
  15   9  -1 2526.51 52.9321   5
 -15   9  -1 2622.05 52.9311   3
  15  -9   1 2665.76 49.7231  15
  15   9   1 2612.26 52.9255   5
 -15   9   1 2603.55 51.5709   3
  15  -9   3 489.143 18.5830  15
 -15 -11  -5 92.8531 9.90783  21
 -15  11  -5 88.3829 5.63600  20
 -15 -11  -3 86.0169 8.48790  21
 -15  11  -3 77.0450 5.19020  20
 -15 -11  -3 72.3358 5.83773  19
  15  11  -1 931.264 25.6387   5
 -15  11  -1 920.013 24.6651   3
  15  11   1 1078.92 28.3536   5
  15 -11   1 1145.30 26.5488  15
  15 -11   3 119.505 9.23957  15
 -15 -13  -5 97.3850 10.3016  21
 -15  13  -5 107.252 5.99720  20
 -15 -13  -3 177.873 12.2025  21
 -15  13  -3 162.747 7.57058  20
 -15 -13  -3 161.395 8.58309  19
 -15  13  -1 413.043 17.3485  16
 -15  13  -1 398.758 15.1733   3
  15  13  -1 404.881 15.9263   5
  15 -13  -1 414.502 15.5741   8
 -15  13   1 358.738 14.3396   3
  15  13   1 372.263 15.3392   5
  15 -13   1 386.156 14.9488   8
  15 -13   3 168.798 11.1924  15
 -15 -15  -5 240.210 14.7875  21
 -15  15  -5 226.215 8.59686  20
  15 -15  -3 561.797 18.0569  22
 -15 -15  -3 541.908 16.7535  19
 -15 -15  -3 512.095 15.6976  18
 -15  15  -1 1588.24 33.7934  16
 -15  15  -1 1540.41 28.8259   3
 -15  15  -1 1540.07 21.1821  11
  15 -15  -1 1622.48 30.1745   8
  15 -15   1 1447.51 26.2485  15
 -15  15   1 1300.33 26.4421   3
  15  15   1 1245.68 26.8311   5
 -15  15   1 1313.73 19.6088  11
  15 -15   1 1418.76 28.2666   8
  15 -15   3 571.077 22.3248  15
 -15  17  -5 79.5714 4.88436  20
 -15 -17  -5 82.1695 8.96682  21
  15 -17  -3 252.516 11.6563  22
 -15 -17  -3 239.286 10.2428  18
 -15  17  -1 115.720 10.1334  16
 -15  17  -1 105.999 8.46964   3
  15  17  -1 113.151 8.93276   5
  15 -17  -1 116.589 8.96708   8
 -15  17  -1 117.294 6.67999  11
 -15 -17  -1 118.837 7.10610  19
  15 -17   1 56.3540 6.13140  15
 -15  17   1 53.7705 6.22328   3
  15  17   1 52.6180 6.22202   5
  15 -17   1 50.9615 6.07351   8
 -15  17   1 53.6483 4.80188  11
  15 -17   3 385.607 18.4467  15
 -15 -19  -5 97.2469 8.97135  21
 -15  19  -5 99.0542 5.15737  20
  15 -19  -3 764.188 21.9522  22
 -15 -19  -3 757.420 20.5181  18
 -15  19  -1 1236.72 37.6700  16
 -15  19  -1 1248.32 34.3917   3
  15  19  -1 1265.12 35.3625   5
  15 -19  -1 1246.43 34.1438   8
 -15  19  -1 1315.83 28.6153  11
 -15  19   1 488236. 548.630   3
  15  19   1 558114. 686.793   3
 -15 -21  -5 42.4635 5.91230  21
  15  21  -5 28.8475 3.70008  20
 -15  21  -5 39.7631 3.23138  20
  15 -21  -3 79.4197 6.46646  22
 -15 -21  -3 88.9560 6.44790  18
 -15  21  -1 52.6469 7.81022  16
 -15  21  -1 55.3950 6.99999   3
  15  21  -1 69.0875 7.65590   3
  15  21  -1 60.5490 7.22321   5
  15 -21  -1 58.1886 6.91649   8
 -15  21  -1 59.5782 5.40268  11
 -15 -21  -1 68.3887 5.73638  18
 -15  21   1 76.9443 8.00868   3
  15  21   1 78.5359 7.97601   3
  15  21   1 75.9559 7.99135   5
  15 -21   1 72.9693 7.60445   8
 -15  21   1 80.3841 6.08405  11
 -15 -23  -5 17.3493 4.06268  21
  15  23  -5 11.1284 2.54581  20
  15 -23  -3 427.489 14.8935  22
 -15 -23  -3 426.965 14.2518  18
 -15  23  -1 443.204 22.8526  16
 -15  23  -1 487.681 20.7659   3
  15  23  -1 499.574 21.8502   5
  15  23  -1 518.595 21.5207   3
  15 -23  -1 463.112 20.1928   8
 -15  23  -1 530.795 16.5855  11
 -15 -23  -1 542.041 16.6086  18
 -15  23   1 562.337 22.6369   3
  15  23   1 547.724 23.0396   5
  15  23   1 586.496 22.5289   3
  15 -23   1 553.000 22.1355   8
 -15  23   1 619.679 18.1042  11
 -15 -25  -3 90.3261 9.12652  21
 -15 -25  -3 73.5707 5.51638  18
 -15  25  -1 106.868 7.45638  11
 -15 -25  -1 106.501 7.22298  18
 -15  25   1 92.4104 7.02725  11
 -15 -27  -3 201.295 12.2890  21
 -15  27  -1 47.6425 5.41624  11
 -15  27   1 69.2937 6.17998  11
 -15 -29  -3 63.4785 6.81228  21
 -15  29  -1 167.811 9.19365  11
 -15  29   1 101.430 7.21756  11
 -15 -31  -3 40.1396 4.97989  21
 -15  31  -1 45.7746 5.07348  11
 -15  31   1 36.7489 4.62274  11
 -15  33  -1 288.028 11.3139  11
 -15 -33  -1 287.081 12.7718  21
 -15  33   1 43.4308 10.1464  11
 -15  35  -1 55.1364 4.67193  11
 -15 -35  -1 56.1282 5.26975  21
 -15  35   1 59.2283 4.65800  11
 -16   0  -6 0.99546 2.56948  14
 -16   0  -6 1.35388 3.17710  21
 -16   0  -4 1436.58 44.0013   4
 -16   0  -4 1625.52 38.2270  14
 -16   0  -4 1650.80 37.3640  13
 -16   0  -4 1506.66 39.2883  21
 -16   0  -4 1443.11 31.7118  20
 -16   0  -2 4.03336 3.47413   4
  16   0   0 11487.4 182.152  15
  16   0   0 11372.5 183.728   5
 -16  -2  -6 25.3676 4.13606  14
 -16   2  -6 27.4925 4.33208  14
 -16   2  -6 20.0624 4.32987  21
 -16  -2  -6 24.1473 4.85894  21
 -16  -2  -4 135.756 12.3090   4
 -16   2  -4 146.030 12.9700   4
 -16  -2  -4 160.604 10.3847  14
 -16   2  -4 146.784 10.1848  14
 -16  -2  -4 148.752 11.3963  21
 -16  -2  -4 157.524 9.82010  13
 -16   2  -4 149.115 9.75811  13
 -16  -2  -4 130.448 7.45998  20
 -16   2  -4 139.209 10.7564  21
 -16   2  -4 146.137 7.70055  20
 -16  -2  -2 479.940 19.2154   4
 -16   2  -2 509.782 20.0865   4
  16  -2   0 663.963 19.3761  15
 -16   2   0 685.999 21.2168   3
  16  -2   0 702.334 21.2176   5
  16   2   0 719.796 21.9551   5
 -16  -4  -6 43.9013 4.84493  14
 -16   4  -6 42.5007 4.93662  14
 -16  -4  -6 37.5369 5.53362  21
 -16   4  -6 48.2868 5.46551  21
 -16   4  -4 1011.34 35.7722   4
 -16  -4  -4 1119.33 29.5753  14
 -16   4  -4 1127.38 30.3586  14
 -16  -4  -4 1080.39 28.5824  13
 -16   4  -4 1135.24 29.3690  13
 -16   4  -4 1009.49 30.2431  21
 -16  -4  -4 1069.98 32.6144  21
 -16   4  -4 1045.04 24.4956  20
 -16  -4  -4 980.176 34.2982   4
 -16  -4  -2 990.345 29.0259   4
 -16   4  -2 1046.83 30.5435   4
  16  -4   0 4025.51 71.6438  15
  16  -4   0 4024.50 73.6445   5
 -16  -4   0 4114.35 78.1467   2
  16   4   0 4180.91 76.1507   5
 -16   4   0 3999.51 74.2898   3
  16  -4   2 1108.63 27.2496  15
 -16  -6  -6 17.7366 3.33516  14
 -16   6  -6 18.7299 3.67997  14
 -16  -6  -6 18.6103 4.70683  21
 -16   6  -4 375.765 13.4180  17
 -16  -6  -4 427.228 16.5121  14
 -16   6  -4 434.447 17.3552  14
 -16  -6  -4 437.724 16.2476  13
 -16   6  -4 445.086 16.6934  13
 -16  -6  -4 410.497 19.2633  21
 -16   6  -4 388.096 17.0158  21
 -16   6  -4 403.825 13.1580  20
 -16  -6  -4 375.428 19.4593   4
 -16   6  -4 384.567 20.7100   4
 -16  -6  -2 456.467 18.1367   4
 -16   6  -2 437.456 18.7623   4
  16  -6   0 788.807 21.4075  15
 -16   6   0 822.698 23.5384   3
  16   6   0 835.659 24.4087   5
  16  -6   2 518.837 17.2580  15
 -16   8  -6 83.8966 5.97043  14
 -16  -8  -6 98.0660 7.97404  21
 -16   8  -4 5.73854 3.08765  17
 -16   8  -4 15.4099 4.46211  14
 -16   8  -4 12.1183 3.99502  13
 -16   8  -4 11.8828 4.49916  21
 -16  -8  -4 8.78268 5.33245  21
 -16   8  -4 9.20571 2.86156  20
 -16   8  -2 1382.51 35.2966  16
 -16   8  -2 1551.25 38.7421   4
  16  -8   0 500.824 16.5118  15
  16   8   0 557.722 18.9291   5
 -16   8   0 555.445 18.4489   3
  16  -8   2 1507.27 35.0467  15
 -16 -10  -6 6.48675 3.81560  21
 -16  10  -6 6.14959 2.04972  20
 -16 -10  -4 472.685 21.3603  21
 -16  10  -4 444.729 13.7123  20
 -16  10  -2 449.899 18.5779  16
 -16 -10  -2 514.623 15.5030  19
  16  10   0 4741.51 83.9857   5
 -16  10   0 4726.67 82.6985   3
  16 -10   2 558.828 19.1653  15
 -16 -12  -6 111.318 8.01945  21
 -16  12  -6 107.417 5.03437  20
  16 -12  -4 43.6992 5.20432  22
 -16 -12  -4 58.2274 8.62768  21
 -16  12  -4 47.8398 4.58789  20
 -16  12  -2 669.947 24.1055  16
 -16 -12  -2 725.132 21.7497  21
 -16 -12  -2 716.030 19.5300  19
  16 -12   0 617.246 19.1347  15
 -16  12   0 644.784 20.6809   3
  16  12   0 659.705 22.0624   5
  16 -12   2 873.313 25.9422  15
 -16 -14  -6 16.9057 3.80584  21
 -16  14  -6 16.6976 2.17541  20
  16 -14  -4 663.851 20.2521  22
 -16  14  -4 692.404 18.0372  20
 -16  14  -2 229.797 14.1372  16
 -16 -14  -2 271.337 11.1476  19
 -16  14   0 2398.65 52.8241  16
  16 -14   0 2349.67 48.4034  15
 -16  14   0 2459.66 51.1115   3
  16  14   0 2511.66 52.8954   5
  16 -14   0 2323.70 50.3507   8
  16 -14   2 289.171 14.2220  15
 -16 -16  -6 67.4507 5.42839  21
  16 -16  -4 406.106 14.9933  22
 -16  16  -4 447.740 13.4298  20
 -16  16  -2 534.229 23.0022  16
 -16 -16  -2 637.536 18.3126  19
 -16  16   0 1467.45 32.6547  16
 -16  16   0 1551.39 30.8566   3
  16  16   0 1447.74 30.8937   5
 -16  16   0 1519.85 22.7111  11
  16 -16   0 1528.70 30.9759   8
  16 -16   2 679.182 23.6427  15
  16 -18  -4 349.760 13.5333  22
 -16  18  -4 388.634 12.2070  20
  16 -18  -2 926.757 24.3506  22
 -16 -18  -2 984.450 24.2951  19
 -16  18   0 1700.56 45.0730  16
 -16  18   0 1704.29 42.6658   3
  16  18   0 1737.74 43.9564   5
  16 -18   0 1729.22 42.6447   8
 -16  18   0 1792.85 36.1495  11
  16 -18   2 1215.39 34.6980  15
  16 -20  -4 229.615 10.3349  22
 -16 -20  -4 301.234 16.5076  21
 -16  20  -2 464.825 23.1582  16
  16 -20  -2 485.192 16.4552  22
 -16 -20  -2 522.720 16.3858  18
 -16  20   0 1327.46 37.2080   3
  16  20   0 1426.42 38.2487   3
  16  20   0 1298.54 37.8868   5
  16 -20   0 1214.34 35.1960   8
 -16  20   0 1376.39 30.5042  11
  16 -20   2 649.665 24.4230  15
 -16 -22  -4 191.214 12.7704  21
  16 -22  -2 741.312 21.1305  22
 -16 -22  -2 796.572 21.4326  18
 -16  22   0 343.107 17.8092   3
  16  22   0 382.742 18.3194   3
  16  22   0 331.695 18.0632   5
  16 -22   0 311.761 16.3398   8
 -16  22   0 371.648 13.9468  11
 -16 -24  -4 42.6001 6.39439  21
  16 -24  -2 293.753 12.0397  22
 -16 -24  -2 329.786 12.7687  18
 -16  24   0 480.803 16.6787  11
 -16 -26  -4 173.181 10.3162  21
 -16 -26  -2 235.745 13.5462  21
 -16 -26  -2 200.914 9.51433  18
 -16  26   0 96.5464 7.49630  11
 -16  28  -4 6.70013 2.03433  17
 -16 -28  -4 5.80219 2.96448  21
  16  28  -4 6.81627 2.17737  20
 -16 -28  -2 149.811 10.5937  21
 -16  28   0 18.7009 4.19735  11
 -16 -30  -2 4.03946 3.89047  21
 -16  30   0 44.4146 5.32917  11
 -16 -32  -2 27.7109 4.57046  21
 -16  32   0 0.16007 3.09881  11
 -16 -34  -2 109.445 6.57695  21
 -16  34   0 0.81554 2.68342  11
 -16  36   0 64.0953 4.76451  11
 -16 -36   0 58.0645 4.82693  21
 -17  -1  -5 596.905 21.5113  14
 -17   1  -5 582.766 21.4030  14
 -17  -1  -5 600.294 20.8459  13
 -17   1  -5 600.955 20.8065  13
 -17   1  -5 539.673 21.4245  21
 -17  -1  -5 573.548 22.3312  21
 -17   1  -3 554.158 16.0070  17
 -17  -1  -3 542.048 15.6225  17
 -17  -1  -3 632.749 25.7332   4
 -17   1  -3 661.538 26.2891   4
 -17  -1  -3 638.158 19.9038  14
 -17   1  -3 638.000 20.0265  14
 -17  -1  -3 658.713 20.0311  13
 -17   1  -3 647.423 19.8753  13
 -17   1  -3 583.532 15.9822  20
 -17  -1  -3 583.501 16.0493  20
  17  -1  -1 4620.04 84.2305   5
  17   1  -1 4802.45 84.8288   5
  17  -1   1 4076.78 75.8049  15
  17   1   1 4258.40 76.1239  15
  17  -1   1 4438.37 79.7408   5
  17   1   1 4607.24 80.6530   5
 -17  -3  -5 409.026 17.2677  14
 -17   3  -5 417.839 17.6771  14
 -17  -3  -5 424.496 16.7413  13
 -17   3  -5 438.336 17.2888  13
 -17  -3  -5 424.755 19.0089  21
 -17   3  -5 401.988 17.6496  21
 -17   3  -5 355.860 12.6283  20
 -17   3  -3 585.718 17.0252  17
 -17  -3  -3 596.332 16.4810  17
 -17  -3  -3 691.887 26.8243   4
 -17   3  -3 683.423 26.9854   4
 -17  -3  -3 687.647 20.6228  14
 -17   3  -3 708.702 21.2503  14
 -17  -3  -3 703.417 20.5761  13
 -17   3  -3 715.788 21.1595  13
 -17  -3  -3 705.148 22.8043  21
 -17   3  -3 656.327 17.0433  20
 -17   3  -1 3318.12 63.5084   3
  17   3  -1 3279.05 62.9348   5
 -17  -3  -1 3402.96 66.7709   2
  17  -3   1 2999.04 61.1611  15
  17   3   1 3774.68 63.8793  15
 -17   3   1 3105.10 64.0503   3
  17  -3   1 3321.25 63.9861   5
  17   3   1 3524.87 66.0135   5
 -17  -3   1 3394.54 67.8296   2
 -17  -5  -5 592.388 20.6221  14
 -17   5  -5 642.690 22.1608  14
 -17  -5  -5 623.396 20.3722  13
 -17   5  -5 634.005 20.8990  13
 -17  -5  -5 622.619 23.6548  21
 -17   5  -5 602.944 21.4676  21
 -17   5  -3 175.903 8.61685  17
 -17  -5  -3 221.822 14.6267   4
 -17   5  -3 202.668 14.5567   4
 -17  -5  -3 198.878 10.5120  14
 -17   5  -3 202.440 11.0243  14
 -17  -5  -3 201.209 10.2761  13
 -17   5  -3 208.507 10.7251  13
 -17  -5  -3 208.701 12.2402  21
 -17   5  -3 197.319 8.40692  20
 -17   5  -1 937.186 26.3179   3
  17   5  -1 959.907 26.9015   5
 -17   5   1 879.432 24.6223   3
  17  -5   1 828.549 22.3963  15
  17   5   1 900.403 26.0300   5
 -17  -7  -5 114.798 8.58374  14
 -17   7  -5 142.454 10.0066  14
 -17  -7  -5 130.333 8.65765  13
 -17   7  -5 135.473 9.14220  13
 -17   7  -5 123.641 9.40289  21
 -17  -7  -5 136.955 11.3669  21
 -17   7  -5 115.064 6.66849  20
 -17   7  -3 702.646 28.1291   4
 -17   7  -3 729.262 21.9945  14
 -17   7  -3 759.969 21.8810  13
 -17  -7  -3 730.580 23.9774  21
 -17   7  -3 706.142 18.0515  20
  17   7  -1 1336.83 33.5373   5
 -17   7  -1 1408.49 34.3864   3
  17  -7   1 1346.60 30.6528  15
  17   7   1 1290.37 33.6870   5
 -17   7   1 1302.45 32.8916   3
 -17   9  -5 63.3390 6.69232  14
 -17   9  -5 57.3494 6.56732  21
 -17  -9  -5 68.1888 8.63804  21
 -17   9  -5 58.7366 4.85817  20
 -17  -9  -3 10.8478 4.53811  21
 -17   9  -3 14.7104 3.04337  20
 -17  -9  -3 9.40985 3.47429  19
  17   9  -1 790.947 24.6667   5
 -17   9  -1 811.081 24.8067   3
  17  -9   1 827.070 22.8042  15
  17   9   1 833.633 25.2585   5
 -17   9   1 845.022 24.8149   3
 -17 -11  -5 14.8285 5.36290  21
 -17  11  -5 12.4646 2.88785  20
 -17 -11  -3 375.161 16.8990  21
 -17  11  -3 384.130 12.1748  20
 -17 -11  -3 365.257 13.6327  19
  17  11  -1 384.183 16.2712   5
 -17  11  -1 407.310 16.6402   3
  17 -11   1 523.373 17.2786  15
  17  11   1 498.826 19.0147   5
 -17  11   1 492.181 18.4480   3
  17 -11   3 359.648 16.7249  15
 -17 -13  -5 101.101 9.88776  21
 -17  13  -5 84.3618 5.32256  20
 -17 -13  -3 388.216 17.3763  21
 -17 -13  -3 327.997 12.9469  19
 -17  13  -1 498.751 20.2649  16
  17  13  -1 513.271 19.4001   5
 -17  13  -1 525.017 19.3210   3
 -17  13  -1 512.109 14.8470  11
  17 -13  -1 479.656 18.1689   8
 -17 -13  -1 567.129 16.1860  19
  17 -13   1 412.727 15.2749  15
  17  13   1 412.519 17.2779   5
 -17  13   1 401.045 16.6597   3
 -17  13   1 392.444 12.6064  11
  17 -13   1 390.865 15.9085   8
  17 -13   3 438.553 19.2482  15
 -17 -15  -5 7.49754 4.88228  21
 -17  15  -5 7.33432 2.34085  20
 -17 -15  -3 170.929 9.15079  19
  17 -15  -3 169.001 9.80134  22
 -17 -15  -3 161.646 8.57898  18
 -17  15  -1 28.2089 5.68144  16
 -17  15  -1 23.5926 4.82926   3
  17 -15  -1 22.6620 4.60510   8
  17  15  -1 24.7834 4.83948   5
 -17  15  -1 16.4655 3.31541  11
 -17 -15  -1 20.4887 3.80633  19
  17 -15   1 23.0512 4.06221  15
  17  15   1 17.2559 4.45241   5
 -17  15   1 22.3947 4.58988   3
 -17  15   1 24.5411 3.70057  11
  17 -15   1 20.5126 4.44349   8
  17 -15   3 205.956 13.3327  15
 -17  17  -5 205.356 7.79348  20
 -17 -17  -5 241.463 13.4307  21
  17 -17  -3 96.3411 7.54679  22
 -17 -17  -3 107.655 7.37923  19
 -17 -17  -3 96.4579 6.81448  18
 -17  17  -1 1070.05 34.9055  16
 -17  17  -1 1086.03 31.6437   3
  17  17  -1 1183.76 34.0692   5
  17 -17  -1 1112.03 31.9317   8
 -17  17  -1 1142.53 26.2057  11
 -17 -17  -1 1209.04 27.1083  19
  17 -17   1 1095.39 28.9366  15
  17  17   1 1068.76 31.6933   5
  17 -17   1 1030.92 30.1084   8
 -17  17   1 1031.15 24.0351  11
 -17  19  -5 22.3122 3.03555  17
 -17 -19  -5 24.9929 5.35091  21
 -17  19  -5 20.4776 2.65709  20
 -17 -19  -3 1.92416 2.53074  18
  17 -19  -3 0.70309 2.76455  22
 -17 -19  -3 7.01128 4.97599  21
 -17  19  -1 81.9236 9.29809  16
  17  19  -1 85.1045 8.60699   3
 -17  19  -1 86.8173 8.50680   3
  17  19  -1 105.885 9.87735   5
  17 -19  -1 83.2150 8.20216   8
 -17  19  -1 83.3810 6.23628  11
  17 -19   1 64.6226 6.95436  15
  17  19   1 50.4620 8.39773   3
 -17  19   1 57.2565 8.45976   3
  17  19   1 77.0008 8.54146   5
  17 -19   1 76.4614 7.84106   8
 -17  19   1 82.2281 6.20915  11
 -17  21  -5 170.867 6.64464  17
  17  21  -5 161.582 7.21471  20
  17 -21  -3 556.020 18.0800  22
 -17 -21  -3 556.307 17.1442  18
 -17  21  -1 856.404 32.5981  16
 -17  21  -1 954.547 30.9780   3
  17  21  -1 1108.86 33.1777   3
  17  21  -1 1042.19 33.6610   5
  17 -21  -1 924.053 29.8655   8
 -17  21  -1 1043.86 25.3564  11
 -17 -21  -1 1057.89 25.6399  18
 -17  21   1 1141.64 34.6970   3
  17  21   1 1293.84 35.8928   3
  17  21   1 1256.64 37.5909   5
  17 -21   1 1086.04 33.2415   8
 -17  21   1 1233.50 28.5894  11
 -17 -23  -5 48.9866 5.01517  21
  17  23  -5 44.2057 3.49788  20
 -17 -23  -3 16.9671 3.36489  18
  17 -23  -3 15.1101 3.42950  22
 -17 -23  -3 23.1146 5.64164  21
 -17  23  -1 271.628 11.8350  11
 -17 -23  -1 279.603 11.7194  18
 -17  23   1 287.393 12.1749  11
 -17 -25  -3 72.9187 7.95561  21
 -17 -25  -3 53.6235 4.76368  18
 -17  25  -1 538.491 17.6803  11
 -17 -25  -1 550.356 17.0593  18
 -17  25   1 576.842 18.3652  11
 -17 -27  -3 78.6440 7.72239  21
 -17  27  -1 387.162 14.6146  11
 -17  27   1 321.111 13.1223  11
 -17 -29  -3 67.9242 6.61535  21
 -17  29  -1 93.6884 7.16223  11
 -17  29   1 109.429 7.61347  11
 -17 -31  -3 113.296 7.23016  21
 -17  31  -1 270.187 11.3551  11
 -17  31   1 217.479 10.0436  11
 -17  33  -1 26.5265 3.93647  11
 -17 -33  -1 28.5173 4.51903  21
 -17  33   1 5.02046 4.44554  11
 -17  35  -1 63.6474 4.62582  11
 -17 -35  -1 69.2428 5.34020  21
 -18   0  -6 125.510 7.87889  14
 -18   0  -6 171.915 9.47450  21
 -18   0  -4 3.00046 3.79082  14
 -18   0  -4 1.71459 3.71103   4
 -18   0  -4 1.61615 3.38428  13
 -18   0  -4-1.83593 4.14564  21
 -18   0  -4 0.96178 2.49520  20
 -18   0  -2 669.516 25.0706   4
  18   0   0 2.76669 2.93019  15
  18   0   0 2.39917 3.17862   5
 -18  -2  -6 7.97615 3.08040  14
 -18   2  -6 9.65406 3.34124  14
 -18   2  -6 16.2331 3.72839  21
 -18  -2  -6 10.8719 3.85379  21
 -18  -2  -4 900.772 34.4576   4
 -18   2  -4 841.957 21.9576  17
 -18   2  -4 886.736 34.6738   4
 -18  -2  -4 972.706 28.7108  14
 -18   2  -4 1040.58 29.6817  14
 -18  -2  -4 974.622 27.8035  13
 -18   2  -4 1005.35 28.2336  13
 -18   2  -4 919.922 28.5353  21
 -18  -2  -4 963.633 29.7999  21
 -18   2  -4 885.592 22.6131  20
 -18  -2  -2 92.8515 9.07181   4
 -18   2  -2 84.3888 9.19981   4
  18  -2   0 6073.39 104.715  15
  18  -2   0 6214.19 108.187   5
  18   2   0 6262.41 108.816   5
 -18  -4  -6 44.5240 4.72780  14
 -18   4  -6 42.7413 4.89342  14
 -18   4  -6 68.2497 5.86954  21
 -18  -4  -6 67.4192 6.40239  21
 -18  -4  -4 148.058 13.1903   4
 -18   4  -4 149.599 8.05937  17
 -18   4  -4 150.798 13.9189   4
 -18  -4  -4 159.167 10.7388  14
 -18   4  -4 170.055 11.5311  14
 -18  -4  -4 169.287 10.7182  13
 -18   4  -4 168.968 10.8274  13
 -18   4  -4 168.884 11.3838  21
 -18  -4  -4 160.311 11.9008  21
 -18   4  -4 153.000 8.09117  20
 -18  -4  -2 133.102 10.4139   4
 -18   4  -2 126.846 10.9247   4
 -18   4   0 345.694 15.0345   3
  18  -4   0 326.004 13.3215  15
  18  -4   0 337.029 14.3942   5
  18   4   0 349.024 15.5857   5
 -18  -4   0 333.712 16.4961   2
  18  -4   2 185.003 10.4895  15
 -18  -6  -6 21.9210 3.46818  14
 -18   6  -6 21.8801 3.77947  14
 -18   6  -4 826.389 33.1202   4
 -18  -6  -4 859.882 25.8623  14
 -18   6  -4 907.140 27.4627  14
 -18  -6  -4 886.533 25.5319  13
 -18   6  -4 893.392 26.2481  13
 -18  -6  -4 901.720 29.0145  21
 -18   6  -4 854.561 21.3870  20
 -18  -6  -2 642.483 23.4618   4
 -18   6  -2 622.780 24.2697   4
  18  -6   0 3395.80 63.1235  15
  18   6   0 3569.63 68.2430   5
 -18   6   0 3397.54 66.7699   3
  18  -6   2 718.807 22.3126  15
 -18   8  -6 28.8935 3.81067  14
 -18  -8  -6 63.6305 6.26334  21
 -18   8  -4 370.129 16.3610  14
 -18   8  -4 372.297 15.7068  13
 -18  -8  -4 368.655 18.0178  21
 -18   8  -4 345.154 12.1636  20
 -18   8  -2 524.821 20.1200  16
 -18   8  -2 535.621 22.0029   4
  18  -8   0 1229.38 30.4629  15
  18   8   0 1337.08 34.7277   5
 -18   8   0 1286.61 33.6789   3
  18  -8   2 654.990 21.1377  15
 -18 -10  -6 58.0334 5.89348  21
 -18 -10  -4 254.626 15.2485  21
 -18  10  -4 253.357 10.0515  20
 -18  10  -2 26.1381 5.28746  16
 -18 -10  -2 27.3582 4.60421  21
  18 -10   0 457.884 16.5675  15
  18  10   0 470.784 18.8057   5
 -18  10   0 495.191 18.9508   3
  18 -10   2 25.7950 4.58593  15
 -18 -12  -6 73.2626 6.16720  21
  18 -12  -4 374.805 14.8118  22
 -18  12  -4 350.418 13.0422  17
 -18  12  -2 365.993 18.1719  16
 -18 -12  -2 399.619 15.4212  21
 -18 -12  -2 384.028 14.0329  19
  18  12   0 3388.36 66.9835   5
 -18  12   0 3378.37 66.3003   3
  18 -12   2 378.079 16.5823  15
 -18 -14  -6 26.6498 3.90480  21
 -18  14  -4 6.52936 3.07761  17
  18 -14  -4 5.52465 3.13812  22
 -18 -14  -4 11.5245 5.31723  21
 -18  14  -4 5.32075 2.57315  20
 -18  14  -2 156.196 12.4248  16
 -18 -14  -2 190.031 10.7484  21
 -18 -14  -2 182.598 9.56060  19
  18 -14   0 35.5257 4.94236  15
  18  14   0 36.3810 5.96693   5
 -18  14   0 37.3996 5.98676   3
 -18  14   0 38.7032 4.51510  11
  18 -14   0 29.9455 4.93671   8
  18 -14   2 251.188 13.7730  15
  18 -16  -4 507.805 16.9685  22
 -18  16  -4 535.058 14.9520  20
 -18 -16  -2 626.374 20.7839  21
 -18 -16  -2 619.961 18.4740  19
 -18  16   0 1865.95 48.1967  16
  18  16   0 2014.91 49.4089   5
 -18  16   0 2020.88 48.0085   3
 -18  16   0 2021.34 40.0240  11
  18 -16   0 1904.36 46.1187   8
  18 -16   2 660.618 23.9574  15
  18 -18  -4 58.7546 5.56397  22
 -18 -18  -4 68.4817 8.50690  21
  18 -18  -2 481.691 16.6817  22
 -18 -18  -2 524.413 19.1141  21
 -18 -18  -2 479.300 16.0394  19
 -18  18   0 300.595 17.2181  16
 -18  18   0 292.993 15.8747   3
  18  18   0 327.687 17.5381   5
  18 -18   0 291.284 15.5734   8
 -18  18   0 319.292 12.4843  11
  18 -18   2 548.689 21.9703  15
  18 -20  -4 96.2982 6.56452  22
 -18 -20  -4 150.775 11.3854  21
  18 -20  -2 98.5533 7.24487  22
 -18 -20  -2 115.275 9.34219  21
 -18 -20  -2 105.082 7.29716  18
  18  20   0 611.061 23.8618   3
 -18  20   0 591.547 23.9500   3
  18  20   0 643.214 26.0505   5
 -18  20   0 643.569 19.2590  11
  18 -20   2 95.5492 9.27475  15
 -18 -22  -4 322.669 15.6882  21
  18 -22  -2 391.079 14.5461  22
 -18 -22  -2 402.371 14.6671  18
  18  22   0 1224.66 36.9882   3
 -18  22   0 1189.96 36.7585   3
  18  22   0 1265.85 39.5406   5
 -18  22   0 1227.18 29.6971  11
 -18  24  -4 38.3308 3.84625  17
 -18 -24  -4 52.8941 6.52209  21
 -18 -24  -2 87.5292 8.37724  21
 -18 -24  -2 76.4708 6.31383  18
 -18  24   0 25.3741 4.61033  11
 -18  26  -4 217.295 7.97604  17
 -18 -26  -4 268.493 11.9151  21
 -18 -26  -2 237.796 13.0701  21
 -18 -26  -2 191.876 9.25208  18
 -18  26   0 1218.83 30.5150  11
 -18  28  -4 2.92260 1.64733  17
 -18 -28  -4 3.71525 2.52990  21
  18  28  -4 1.74237 1.66823  20
 -18 -28  -2 66.1341 7.16027  21
 -18 -28  -2 51.3841 4.63118  18
 -18  28   0 54.1525 6.09446  11
 -18 -30  -2 131.726 9.03575  21
 -18  30   0 479.617 16.6094  11
 -18 -32  -2 62.7226 5.69102  21
 -18  32   0 107.620 7.29122  11
 -18  34   0 20.4867 3.56645  11
 -19  -1  -5 41.7887 6.58901  14
 -19   1  -5 34.3383 6.21095  14
 -19  -1  -5 45.4719 6.35670  13
 -19   1  -5 38.5761 5.94089  13
 -19  -1  -5 40.1474 6.51163  21
 -19   1  -5 42.1317 6.47688  21
 -19   1  -3 172.920 8.43722  17
 -19  -1  -3 185.162 8.36388  17
 -19  -1  -3 187.893 14.6605   4
 -19   1  -3 192.484 15.0946   4
 -19  -1  -3 188.052 11.0241  14
 -19   1  -3 179.960 11.1012  14
 -19  -1  -3 202.141 11.3435  13
 -19   1  -3 208.894 11.5984  13
 -19   1  -3 194.026 8.66714  20
 -19  -1  -3 179.375 8.46289  20
  19  -1  -1 293.313 13.8593   5
  19   1  -1 297.554 14.2975   5
  19  -1   1 259.149 11.9614  15
  19   1   1 245.459 11.8282  15
  19  -1   1 267.819 13.4989   5
  19   1   1 251.736 13.4783   5
 -19  -3  -5 89.1839 8.48709  14
 -19   3  -5 77.3081 8.12112  14
 -19  -3  -5 85.5538 7.84948  13
 -19   3  -5 81.8315 8.07979  13
 -19   3  -5 84.0344 7.97681  21
 -19  -3  -5 80.5588 8.58918  21
 -19   3  -3 285.896 11.0529  17
 -19  -3  -3 317.435 18.8758   4
 -19   3  -3 315.814 19.4733   4
 -19  -3  -3 309.606 14.1042  14
 -19   3  -3 299.626 14.4154  14
 -19  -3  -3 325.048 14.2177  13
 -19   3  -3 314.953 14.4094  13
 -19   3  -3 305.230 11.0893  20
  19  -3  -1 575.876 20.0186   5
  19   3  -1 574.593 20.3474   5
  19  -3   1 913.566 25.7462  15
  19  -3   1 971.537 27.8062   5
 -19  -3   1 947.033 29.9743   2
 -19  -5  -5 140.280 9.86967  14
 -19   5  -5 134.088 10.2373  14
 -19  -5  -5 139.548 9.43155  13
 -19   5  -5 135.126 9.58376  13
 -19  -5  -5 142.463 10.9315  21
 -19   5  -5 134.097 9.60057  21
 -19   5  -5 123.119 6.90686  20
 -19   5  -3 24.1729 3.89715  17
 -19  -5  -3 25.5616 4.84243  14
 -19   5  -3 21.8540 4.70757  14
 -19  -5  -3 29.7064 6.63470   4
 -19   5  -3 27.8397 6.70143   4
 -19  -5  -3 26.6247 4.77169  13
 -19   5  -3 25.6128 5.08524  13
 -19  -5  -3 42.1151 6.15487  21
 -19   5  -3 35.0100 4.02353  20
 -19   5  -1 378.294 16.3222   3
  19  -5  -1 338.107 14.5464   5
  19   5  -1 388.076 16.5959   5
  19  -5   1 484.713 17.8528  15
 -19   5   1 537.096 19.7222   3
  19  -5   1 499.410 18.4982   5
 -19  -7  -5 255.306 12.7118  14
 -19   7  -5 268.026 13.7063  14
 -19  -7  -5 264.168 12.3838  13
 -19   7  -5 283.314 13.2968  13
 -19   7  -5 302.765 13.7020  21
 -19  -7  -5 303.794 15.5308  21
 -19   7  -5 249.165 9.85835  20
 -19   7  -3 353.948 12.9141  17
 -19   7  -3 403.878 21.7938   4
 -19   7  -3 411.317 16.6178  14
 -19   7  -3 396.904 15.9830  13
 -19  -7  -3 427.830 17.4250  21
 -19   7  -3 392.977 12.6966  20
  19   7  -1 2792.39 56.2561   5
 -19   7  -1 2809.12 56.5425   3
  19  -7   1 2533.42 52.4544  15
  19   7   1 2608.74 56.5029   5
 -19   7   1 2531.36 54.7890   3
 -19   9  -5 270.228 13.1060  14
 -19   9  -5 253.299 9.75280  20
 -19  -9  -3 145.418 10.3994  21
 -19   9  -3 154.420 7.65830  20
  19   9  -1 919.795 27.6786   5
 -19   9  -1 919.721 28.1705   3
  19  -9   1 932.358 26.1881  15
  19   9   1 909.794 28.3699   5
 -19   9   1 908.234 27.9814   3
 -19 -11  -5 513.826 20.2091  21
 -19  11  -5 428.962 12.9459  20
 -19  11  -3 706.850 18.2068  20
 -19 -11  -3 659.948 20.1876  19
  19  11  -1 2524.28 55.3854   5
 -19  11  -1 2630.10 56.4779   3
 -19 -11  -1 2610.36 49.2351  11
  19 -11   1 2559.02 53.6313  15
  19  11   1 2524.27 56.9442   5
 -19  11   1 2476.16 47.8090  11
 -19  11   1 2601.10 56.8387   3
  19 -11   3 894.309 28.6793  15
 -19 -13  -5 160.019 11.1588  21
 -19  13  -5 131.348 6.48484  20
 -19 -13  -3 504.571 19.5674  21
 -19 -13  -3 447.891 15.7369  19
 -19  13  -1 1299.04 37.5697  16
  19  13  -1 1374.95 36.8463   5
 -19  13  -1 1409.73 37.3631   3
 -19  13  -1 1340.46 29.7970  11
  19 -13  -1 1287.29 34.5413   8
 -19 -13  -1 1463.83 31.0842  19
  19 -13   1 1457.16 35.4310  15
  19  13   1 1418.39 37.8038   5
 -19  13   1 1491.42 38.2213   3
 -19  13   1 1383.43 30.3219  11
  19 -13   3 395.365 18.5013  15
 -19  15  -5 278.105 9.64702  17
 -19  15  -5 271.031 9.23624  20
 -19 -15  -3 127.796 10.1966  21
 -19 -15  -3 115.296 7.80428  19
 -19  15  -1 1249.87 38.2684  16
  19  15  -1 1310.84 36.4692   5
 -19  15  -1 1314.65 36.5674   3
  19 -15  -1 1198.20 34.2307   8
 -19  15  -1 1284.89 29.1447  11
 -19 -15  -1 1340.31 29.6140  19
  19 -15   1 1169.07 31.7509  15
  19  15   1 1210.56 34.4519   5
 -19  15   1 1192.22 26.9917  11
  19 -15   1 1137.96 32.4078   8
  19 -15   3 157.298 11.9083  15
 -19  17  -5 111.943 5.71694  17
 -19  17  -5 111.700 5.44800  20
  19 -17  -3 213.321 11.1088  22
 -19 -17  -3 224.168 10.6234  19
 -19 -17  -3 206.510 10.0230  18
 -19  17  -1 754.395 29.2684  16
  19  17  -1 828.120 28.5960   5
 -19  17  -1 807.671 28.0773   3
  19 -17  -1 795.807 26.8598   8
 -19  17  -1 827.158 21.8673  11
 -19 -17  -1 814.444 21.5297  19
  19 -17   1 760.075 25.0846  15
  19  17   1 743.413 26.8934   5
  19 -17   1 688.332 25.0253   8
 -19  17   1 755.756 20.4139  11
 -19  19  -5 48.0767 3.63655  17
 -19  19  -5 44.0630 3.35471  20
 -19 -19  -3 51.6310 7.01978  21
  19 -19  -3 38.5631 5.12818  22
 -19 -19  -3 35.3061 4.56249  18
 -19  19  -1 111.575 11.3645  16
  19  19  -1 111.085 10.4637   5
 -19  19  -1 113.406 10.5073   3
  19 -19  -1 115.060 9.88790   8
 -19  19  -1 113.851 7.65602  11
 -19 -19  -1 116.811 7.52637  19
  19 -19   1 114.109 9.62276  15
  19  19   1 110.156 10.3165   5
 -19  19   1 103.111 10.0382   3
  19 -19   1 100.923 9.30973   8
 -19  19   1 112.647 7.65289  11
 -19  21  -5 52.4194 3.45523  17
 -19 -21  -5 64.8496 5.86140  21
  19 -21  -3 483.763 16.6000  22
 -19 -21  -3 496.608 16.0257  18
 -19  21  -1 393.431 21.4669  16
  19  21  -1 483.620 20.9524   3
  19  21  -1 464.274 21.8285   5
 -19  21  -1 455.127 21.2248   3
  19 -21  -1 374.784 18.2023   8
 -19  21  -1 451.833 15.9101  11
 -19 -21  -1 443.162 15.2463  18
  19  21   1 429.632 19.5851   3
  19  21   1 423.283 20.8043   5
 -19  21   1 426.717 20.5538   3
  19 -21   1 370.960 17.9230   8
 -19  21   1 418.208 15.2514  11
  19 -23  -3 191.993 9.45190  22
 -19 -23  -3 203.664 9.27357  18
 -19  23  -1 128.583 8.42239  11
 -19 -23  -1 122.683 7.93484  18
 -19  23   1 186.342 10.1506  11
 -19 -25  -3 215.487 11.9812  21
 -19 -25  -3 160.096 7.87736  18
 -19  25  -1 433.585 15.7789  11
 -19 -25  -1 403.490 14.3208  18
 -19  25   1 415.245 15.4113  11
 -19 -27  -3 261.280 12.5260  21
 -19  27  -1 380.328 14.5328  11
 -19  27   1 387.224 14.6518  11
 -19 -29  -3 83.7880 6.66081  21
 -19  29  -1 152.230 8.88855  11
 -19  29   1 133.359 8.24964  11
 -19 -31  -3 57.3109 4.88738  21
 -19  31  -1 115.015 7.32344  11
 -19 -31  -1 114.118 8.02873  21
 -19  31   1 128.786 7.61807  11
 -19  33  -1 27.7196 3.81350  11
 -19 -33  -1 31.8114 4.51053  21
 -19  33   1 1.81758 3.56873  11
 -20   0  -6 0.43677 2.48919  14
 -20   0  -6-0.84935 2.47143  21
 -20   0  -4 472.676 19.7990  14
 -20   0  -4 446.579 18.8271  13
 -20   0  -4 460.965 18.9896  21
 -20   0  -2-0.31813 2.34661  17
 -20   0  -2 0.18779 3.18313  13
 -20   0  -2-0.99988 3.68768   4
  20   0   0 3894.97 75.7883  15
  20   0   0 4415.60 80.9287   5
 -20  -2  -6 91.4078 6.52108  14
 -20   2  -6 71.0230 6.03616  14
 -20  -2  -6 189.746 9.08434  21
 -20   2  -6 192.488 8.78314  21
 -20   2  -4 123.129 7.18169  17
 -20  -2  -4 125.421 13.1869   4
 -20   2  -4 123.960 13.2167   4
 -20  -2  -4 135.634 10.6768  14
 -20   2  -4 133.334 10.8358  14
 -20  -2  -4 129.299 10.4610  21
 -20  -2  -4 135.498 10.2622  13
 -20   2  -4 138.417 10.6869  13
 -20   2  -4 123.870 7.50962  20
 -20   2  -2 2635.05 42.3950  17
 -20  -2  -2 2549.06 41.4193  17
 -20  -2  -2 1901.27 51.6450   4
 -20   2  -2 1558.39 49.1870   4
 -20  -2  -2 1994.85 45.1075  13
 -20   2  -2 1766.06 43.9785  13
 -20   2  -2 2283.77 39.9712  20
  20  -2   0 915.101 26.1543  15
  20  -2   0 925.002 27.7723   5
  20   2   0 903.254 27.7757   5
 -20  -4  -6 5.89923 2.62934  14
 -20   4  -6 5.44650 2.78529  14
 -20  -4  -6 10.6894 3.32851  21
 -20   4  -4 350.059 12.6502  17
 -20  -4  -4 356.175 16.6891  14
 -20   4  -4 365.207 17.6880  14
 -20  -4  -4 370.461 16.6096  13
 -20   4  -4 379.681 17.1850  13
 -20  -4  -4 413.050 18.4166  21
 -20   4  -4 363.032 13.0948  20
 -20   4  -2 291.346 10.4452  17
 -20  -4  -2 239.076 15.1261   4
 -20   4  -2 197.219 14.4488   4
 -20  -4  -2 258.755 11.9509  13
 -20   4  -2 230.706 11.9840  13
 -20   4  -2 282.688 9.29767  20
  20  -4   0 2243.89 45.0826  15
 -20   4   0 2303.25 48.8483   3
  20  -4   0 2330.21 47.8085   5
  20  -4   2 314.740 15.1893  15
 -20  -6  -6 69.3980 5.06577  14
 -20   6  -6 57.0524 5.00260  14
 -20   6  -4 374.882 13.2579  17
 -20  -6  -4 391.532 17.1563  14
 -20   6  -4 397.078 18.1443  14
 -20  -6  -4 402.364 16.8806  13
 -20   6  -4 410.158 17.5759  13
 -20  -6  -4 429.850 18.9743  21
 -20   6  -4 401.864 13.5752  20
 -20  -6  -2 1655.65 44.1374   4
 -20   6  -2 1599.66 37.7645  13
 -20   6   0 3007.15 61.9983   3
  20  -6   0 2831.64 57.6336  15
  20  -6   0 2847.02 59.9035   5
  20   6   0 3100.13 63.6114   5
  20  -6   2 2074.50 47.9827  15
 -20   8  -6 14.9605 2.85411  14
 -20  -8  -6 25.6441 4.00498  21
 -20   8  -4 440.043 18.5618  14
 -20  -8  -4 449.580 19.3538  21
 -20   8  -4 417.317 17.4009  13
 -20   8  -4 415.443 13.7508  20
 -20   8  -2 737.746 25.6763  16
 -20   8  -2 713.195 27.6491   4
  20  -8   0 345.978 14.6008  15
  20   8   0 377.627 17.6755   5
 -20   8   0 377.868 17.4253   3
  20  -8   2 1171.97 32.7077  15
 -20 -10  -6 16.6937 3.33978  21
 -20 -10  -4 636.660 23.3115  21
 -20  10  -4 589.942 16.5789  20
 -20  10  -2 177.044 12.4496  16
  20 -10   0 4016.00 77.3320  15
  20  10   0 4316.73 83.9321   5
 -20  10   0 4083.05 72.8992  11
 -20  10   0 4482.30 84.1088   3
 -20 -10   0 4290.21 74.8325  11
  20 -10   2 277.112 14.7455  15
 -20 -12  -6 49.7001 4.66750  21
 -20  12  -4 68.9408 5.62784  17
  20 -12  -4 66.4242 6.53027  22
 -20  12  -4 79.5133 5.78208  20
 -20  12  -2 526.085 23.5330  16
 -20 -12  -2 575.557 18.2414  19
  20 -12   0 15.6649 3.81712  15
 -20  12   0 19.8962 5.02099   3
  20  12   0 20.2867 5.07688   5
 -20  12   0 16.8250 3.68844  11
 -20 -12   0 22.6075 4.23740  11
  20 -12   2 646.728 23.8328  15
 -20  14  -4 338.091 12.5544  17
  20 -14  -4 352.480 14.4533  22
 -20 -14  -4 472.740 19.7645  21
 -20  14  -4 428.000 13.1153  20
 -20  14  -2 2.89756 3.52932  16
 -20 -14  -2 2.97385 3.46151  21
 -20 -14  -2 2.30540 3.04681  19
  20 -14   0 1571.49 39.5565  15
  20  14   0 1767.60 45.7594   5
 -20  14   0 1778.22 45.5478   3
 -20  14   0 1739.43 36.5419  11
  20 -14   0 1626.09 41.5676   8
  20 -14   2 10.0526 3.93437  15
 -20  16  -4 12.6773 3.19897  17
  20 -16  -4 11.4173 3.31500  22
 -20 -16  -4 15.2805 5.14082  21
 -20  16  -2 189.035 14.4280  16
 -20 -16  -2 223.189 11.8700  21
 -20 -16  -2 213.104 10.6280  19
 -20  16   0 19.4562 5.31247  16
 -20  16   0 25.5279 5.78798   3
 -20  16   0 26.9633 4.44529  11
  20 -16   0 18.0057 4.73861   8
  20  16   0 21.8988 5.48534   5
  20 -16   2 203.332 13.4115  15
 -20  18  -4 21.4839 3.38684  17
 -20 -18  -4 29.1195 6.01082  21
  20 -18  -4 20.0152 3.69678  22
 -20  18  -2 5.09232 4.01324  16
  20 -18  -2 5.14664 3.11643  22
 -20 -18  -2 4.58462 3.98024  21
 -20 -18  -2 4.46971 3.33120  19
 -20  18   0 158.173 13.1361  16
  20  18   0 181.936 13.6650   5
 -20  18   0 167.201 13.0800   3
  20 -18   0 161.117 12.0014   8
 -20  18   0 169.662 9.65754  11
  20 -18   2 2.22759 3.48503  15
 -20  20  -4 54.9091 4.64357  17
  20 -20  -4 49.3938 4.79541  22
 -20 -20  -2 29.6765 5.46906  21
  20 -20  -2 23.5343 4.25189  22
 -20 -20  -2 31.0379 4.60064  18
 -20  20   0 12.9955 4.94351   3
  20 -20   0 10.9547 4.28686   8
  20  20   0 6.45552 4.28887   5
 -20  20   0 9.76386 3.70905  11
 -20  22  -4 23.1523 3.25152  17
  20 -22  -4 24.4598 3.39049  22
 -20 -22  -4 24.6328 5.10266  21
  20 -22  -2 242.079 11.1913  22
 -20 -22  -2 238.081 11.1068  18
 -20  22   0 156.773 9.80253  11
 -20  24  -4 80.6478 4.86723  17
 -20 -24  -4 109.490 7.96324  21
 -20 -24  -2 205.443 11.8647  21
 -20 -24  -2 155.267 8.63591  18
 -20  24   0 7.21643 3.85191  11
 -20  26  -4 37.8584 3.25903  17
 -20 -26  -4 42.4369 4.82532  21
 -20 -26  -2 223.410 12.2252  21
 -20 -26  -2 188.122 9.01317  18
 -20  26   0 153.934 9.76243  11
 -20 -28  -2 305.035 13.5363  21
 -20 -28  -2 225.238 9.16480  18
 -20  28   0 179.622 10.2932  11
 -20 -30  -2 150.359 8.85895  21
 -20  30   0 125.429 8.28256  11
 -20 -32  -2 186.826 8.78339  21
 -20  32   0 155.424 8.35341  11
 -20  34   0 66.2700 5.10172  11
 -20 -34   0 62.0674 5.17424  21
 -21  -1  -5 55.4985 7.30321  14
 -21   1  -5 50.9481 7.14127  14
 -21  -1  -5 50.4847 6.59252  13
 -21   1  -5 54.4199 6.87905  13
 -21   1  -5 72.4233 7.32165  21
 -21  -1  -5 62.7914 7.10066  21
 -21   1  -3 264.187 10.3484  17
 -21  -1  -3 266.876 10.3242  17
 -21  -1  -3 221.672 17.0162   4
 -21   1  -3 225.204 17.4773   4
 -21  -1  -3 239.929 13.3934  14
 -21  -1  -3 224.899 12.8439  13
 -21   1  -3 245.418 13.4347  13
  21  -1  -1 1173.20 32.5488   5
  21   1  -1 1206.22 33.2739   5
  21   1   1 1218.52 32.4740  15
  21  -1   1 1308.76 34.9318   5
  21   1   1 1300.37 35.3273   5
 -21  -3  -5 68.4391 7.71441  14
 -21   3  -5 66.5365 7.86691  14
 -21  -3  -5 65.6459 7.18139  13
 -21   3  -5 71.2460 7.40760  13
 -21   3  -5 81.8337 7.41511  21
 -21  -3  -5 90.0451 8.33284  21
 -21   3  -3 261.890 10.6321  17
 -21  -3  -3 248.504 17.6779   4
 -21   3  -3 244.139 18.0280   4
 -21  -3  -3 243.726 13.2821  14
 -21  -3  -3 273.164 13.7464  13
 -21   3  -3 249.377 13.5682  13
 -21   3  -3 274.785 10.6935  20
  21  -3  -1 88.9972 8.02697   5
 -21  -3  -1 72.6047 10.2711   2
  21  -3   1 98.4866 7.98866  15
  21  -3   1 115.543 9.31119   5
  21   3   1 116.042 9.59897   5
 -21  -5  -5 87.1592 8.08693  14
 -21   5  -5 93.6107 8.71523  14
 -21  -5  -5 95.1230 7.98312  13
 -21   5  -5 90.6198 8.24043  13
 -21  -5  -5 120.380 9.49226  21
 -21   5  -3 1070.43 24.9443  17
 -21  -5  -3 985.208 36.3189   4
 -21   5  -3 905.601 36.8956   4
 -21  -5  -3 1005.73 28.6855  14
 -21   5  -3 937.134 29.1060  14
 -21  -5  -3 1012.07 28.5239  13
 -21   5  -3 1020.56 29.5552  13
 -21   5  -3 1162.73 25.0355  20
 -21   5  -1 2843.63 58.8122   3
  21   5  -1 2667.86 57.5120   5
  21  -5   1 2255.77 49.5144  15
  21  -5   1 2250.91 50.9926   5
 -21   5   1 2345.56 52.2301   3
  21   5   1 2415.81 53.5093   5
 -21   7  -5 0.68389 3.41836  14
 -21  -7  -5 0.92225 2.79643  13
 -21   7  -5 0.20212 3.09741  13
 -21  -7  -5 0.69877 3.99929  21
 -21   7  -3 690.829 19.2361  17
 -21   7  -3 660.393 29.7451   4
 -21   7  -3 678.316 23.2229  14
 -21   7  -3 678.342 22.9040  13
 -21   7  -3 754.521 19.1967  20
 -21   7  -1 973.222 29.3492   3
  21   7  -1 941.877 28.9609   5
 -21   7   1 946.840 29.1415   3
  21  -7   1 883.640 26.9763  15
  21   7   1 985.448 30.2736   5
 -21   9  -5 125.772 9.03017  14
 -21   9  -5 131.858 6.71777  20
 -21   9  -3 892.945 23.3497  17
 -21  -9  -3 1046.33 29.1111  21
 -21   9  -3 1031.07 23.4934  20
 -21  -9  -3 898.712 25.0331  19
 -21   9  -1 2041.52 48.0001   3
  21  -9  -1 2161.32 46.8914  15
 -21   9  -1 1755.94 45.0462   4
  21   9  -1 2030.65 47.7312   5
 -21   9  -1 1871.05 38.4955  11
 -21  -9  -1 1792.81 39.4267  11
  21  -9   1 1787.42 42.1657  15
  21   9   1 1856.53 45.3190   5
 -21   9   1 1665.03 35.3661  11
 -21  -9   1 1681.72 36.8542  11
 -21   9   1 1758.05 43.9041   3
 -21  11  -5 6.61970 2.28133  17
 -21 -11  -5 11.5817 4.61807  21
 -21  11  -5 5.62184 2.27407  20
 -21  11  -3 921.965 23.9191  17
 -21 -11  -3 962.303 25.6732  19
  21  11  -1 418.161 18.9719   5
 -21  11  -1 390.777 13.8878  11
 -21 -11  -1 393.990 14.7081  11
 -21  11  -1 426.194 19.5007   3
  21 -11   1 408.587 17.5958  15
  21  11   1 369.005 18.1619   5
 -21  11   1 395.494 13.8246  11
 -21  11   1 419.319 19.2173   3
 -21 -11   1 411.185 14.8716  11
  21 -11   3 1244.46 37.1284  15
 -21  13  -5 35.9835 3.57372  17
 -21 -13  -5 41.0818 5.88757  21
 -21  13  -5 35.5216 3.53779  20
 -21 -13  -3 1133.78 30.9911  21
 -21 -13  -3 1020.56 26.7174  19
 -21  13  -1 760.126 28.6013  16
  21  13  -1 888.677 29.2471   5
 -21  13  -1 836.033 22.1418  11
  21 -13  -1 745.586 25.7115   8
 -21  13  -1 913.566 30.1008   3
 -21 -13  -1 831.245 22.2860  19
  21 -13   1 956.740 29.2405  15
  21  13   1 941.010 30.7544   5
 -21  13   1 929.748 23.3396  11
  21 -13   1 863.659 27.7866   8
  21 -13   3 1078.58 34.9773  15
 -21  15  -5 22.6896 2.88388  17
 -21 -15  -5 22.9944 4.77262  21
 -21  15  -5 20.8518 2.75218  20
 -21 -15  -3 219.024 12.6090  21
 -21 -15  -3 191.973 10.1384  19
 -21  15  -1 473.247 22.6677  16
  21  15  -1 489.922 21.6547   5
  21 -15  -1 457.674 19.9675   8
 -21  15  -1 514.307 16.6296  11
 -21 -15  -1 498.574 16.2337  19
  21 -15   1 493.106 20.3211  15
  21  15   1 481.368 21.6087   5
  21 -15   1 450.582 19.7798   8
 -21  15   1 498.016 16.2642  11
 -21  17  -5 1.70649 1.73827  17
 -21 -17  -5-0.52276 3.11617  21
 -21  17  -5 0.44506 1.62041  20
  21 -17  -3 146.726 9.35034  22
 -21 -17  -3 155.065 8.97334  19
 -21 -17  -3 135.526 8.32769  18
 -21  17  -1 97.0083 10.6813  16
  21  17  -1 103.305 10.0968   5
  21 -17  -1 90.6601 9.06257   8
 -21  17  -1 97.7334 7.37817  11
 -21  17  -1 117.998 11.1672   3
 -21 -17  -1 94.1553 7.01953  19
  21 -17   1 134.202 10.7713  15
  21  17   1 121.060 10.9153   5
  21 -17   1 128.179 10.6786   8
 -21  17   1 128.752 8.32442  11
 -21  17   1 142.003 11.8966   3
 -21  19  -5 36.2284 3.01154  17
 -21 -19  -5 39.8821 4.92056  21
  21 -19  -3 84.3795 7.07587  22
 -21 -19  -3 81.0741 6.45512  18
 -21  19  -1 102.467 11.1821  16
  21  19  -1 122.443 11.2538   5
  21 -19  -1 100.583 9.69902   8
 -21  19  -1 108.378 7.80917  11
 -21  19  -1 104.685 10.7103   3
  21 -19   1 166.399 12.2587  15
  21  19   1 155.762 12.7147   5
  21 -19   1 134.413 11.1882   8
 -21  19   1 164.210 9.42302  11
 -21  19   1 160.369 12.9455   3
 -21 -21  -5 7.92545 2.79199  21
 -21 -21  -3 18.2804 3.62919  18
  21 -21  -3 18.0836 3.73977  22
 -21 -21  -3 21.3496 5.06157  21
 -21  21  -1 136.372 8.83593  11
 -21 -21  -1 127.615 8.20902  18
 -21  21   1 126.416 8.59464  11
 -21 -23  -3 18.6050 3.32351  18
 -21 -23  -3 23.5437 5.10660  21
  21 -23  -3 19.2589 3.46883  22
 -21  23  -1 186.225 10.3548  11
 -21 -23  -1 187.728 9.69485  18
 -21  23   1 162.931 9.71428  11
 -21 -25  -3 122.347 8.73883  21
 -21 -25  -3 95.6942 5.79545  18
 -21  25  -1 251.065 11.8840  11
 -21 -25  -1 234.187 10.5395  18
 -21  25   1 249.114 11.8487  11
 -21  27  -3 2.27428 2.27593  17
 -21 -27  -3 2.19277 2.96905  21
 -21  27  -1 69.7560 6.37965  11
 -21  27   1 86.3347 6.98110  11
 -21  29  -3 183.299 6.94402  17
 -21 -29  -3 202.842 9.37056  21
 -21  29  -1 272.867 11.6068  11
 -21 -29  -1 278.323 12.6490  21
 -21  29   1 309.810 12.3314  11
 -21 -31  -1 14.5897 3.63407  21
 -21  31  -1 13.2345 3.39857  11
 -21  31   1 2.18984 3.73788  11
 -21  33  -1 178.695 7.77076  11
 -21 -33  -1 185.765 8.63645  21
 -21  33   1 178.425 7.56336  11
 -22   0  -6 65.4626 5.36844  14
 -22   0  -6 95.3436 5.88312  21
 -22   0  -4-1.16632 4.49208  14
 -22   0  -4 0.81129 4.12217  13
 -22   0  -2 376.228 21.0990   4
 -22   0  -2 395.205 17.0443  13
  22   0   0 0.54750 3.02891   5
 -22  -2  -6 6.46369 2.53938  14
 -22   2  -6 6.36218 2.66436  14
 -22   2  -6 14.0602 2.89135  21
 -22  -2  -6 13.3837 3.05243  21
 -22   2  -4 16.9918 3.37697  17
 -22  -2  -4 12.7647 5.03750  14
 -22   2  -4 13.5339 5.32710  14
 -22  -2  -4 13.4978 5.16213  13
 -22   2  -4 14.1043 5.23775  13
 -22  -2  -2 45.1528 7.74307   4
 -22  -2  -2 53.5988 6.50199  13
 -22   2  -2 44.9054 6.01562  13
 -22   2  -2 30.9980 6.85598   4
  22  -2   0 3.89478 3.15721  15
  22  -2   0 1.61229 3.06308   5
  22   2   0 2.53257 3.14534   5
 -22  -4  -6 36.0367 3.80365  14
 -22   4  -6 29.2896 3.77536  14
 -22  -4  -6 41.8612 4.27378  21
 -22   4  -4 73.3193 5.78154  17
 -22  -4  -4 83.6775 8.54811  21
 -22  -4  -4 74.2288 8.41974  14
 -22   4  -4 64.6647 8.16554  14
 -22  -4  -4 66.9820 7.83271  13
 -22   4  -4 65.1262 8.04468  13
 -22   4  -4 84.2872 6.32343  20
 -22  -4  -2 638.797 27.2226   4
 -22  -4  -2 673.521 21.9376  13
 -22   4  -2 596.094 21.5457  13
  22  -4   0 214.146 12.2706  15
  22  -4   0 210.147 12.7211   5
  22   4   0 228.334 13.7414   5
  22  -4   2 1222.74 34.7818  15
 -22   6  -6 12.2401 2.74017  14
 -22  -6  -6 19.0295 3.27289  21
 -22   6  -4 12.5812 3.11360  17
 -22  -6  -4 11.8473 4.73606  14
 -22   6  -4 13.8464 5.09724  14
 -22  -6  -4 12.3152 4.63542  13
 -22   6  -4 15.3551 5.12129  13
 -22  -6  -4 19.5378 5.25556  21
 -22   6  -4 19.0657 3.72738  20
 -22  -6  -2 608.800 25.5558   4
 -22  -6  -2 637.227 20.6008  13
 -22   6  -2 555.465 20.1799  13
  22  -6   0 19.5741 4.19121  15
 -22   6   0 16.7646 5.04897   3
  22  -6   0 17.1516 4.60071   5
  22   6   0 21.4898 5.03584   5
  22  -6   2 1064.58 32.6860  15
 -22  -8  -6 8.46732 2.58107  21
 -22   8  -4 179.272 8.87413  17
 -22   8  -4 187.782 12.3888  14
 -22   8  -4 198.570 12.0206  13
 -22  -8  -4 222.238 13.1040  21
 -22   8  -4 210.198 9.50463  20
 -22   8  -2 132.017 7.69078  17
 -22   8  -2 86.4236 10.0916   4
 -22   8   0 466.774 20.8916   3
  22  -8   0 435.218 17.5642  15
  22   8   0 482.921 21.2732   5
 -22   8   0 443.921 15.0345  11
 -22  -8   0 448.244 15.6776  11
  22  -8   2 184.227 12.6611  15
 -22 -10  -6 83.9000 5.28440  21
 -22  10  -4 23.9125 3.76747  17
 -22 -10  -4 29.8119 5.76534  21
 -22  10  -4 27.2705 3.85063  20
 -22  10  -2 1815.48 48.1553  16
  22 -10   0 6.53980 3.06719  15
 -22  10   0 5.38014 3.84311   3
  22  10   0 6.39007 4.00914   5
 -22  10   0 2.97419 3.14036  11
 -22 -10   0 4.67022 3.28168  11
  22 -10   2 2544.82 59.5332  15
 -22  12  -4 132.274 7.45531  17
  22 -12  -4 130.392 8.79970  22
 -22  12  -4 152.711 7.80358  20
 -22 -12  -4 131.199 7.99742  19
 -22  12  -2 5.56814 4.10764  16
 -22 -12  -2 3.12959 3.27538  19
  22 -12   0 6.54876 3.18084  15
 -22  12   0 5.05523 4.12678   3
  22  12   0 3.31472 3.99072   5
 -22  12   0 4.78422 3.10804  11
 -22 -12   0 2.70374 3.28638  11
  22 -12   2 8.62419 4.19572  15
 -22  14  -4 4.43194 2.66340  17
  22 -14  -4 4.86182 3.16988  22
 -22 -14  -4 6.87828 4.41043  21
 -22  14  -4 3.25692 2.57988  20
 -22 -14  -4 1.88732 2.63703  19
 -22  14  -2 1655.25 48.4435  16
 -22 -14  -2 1796.26 38.8015  19
  22 -14   0 117.108 9.15813  15
  22  14   0 123.027 11.2878   5
 -22  14   0 122.203 8.32415  11
  22 -14   0 103.182 9.49145   8
 -22  14   0 130.084 11.6886   3
  22 -14   2 2313.96 56.5819  15
 -22  16  -4 142.752 7.45618  17
  22 -16  -4 131.457 8.26295  22
 -22  16  -2 287.943 18.5255  16
 -22 -16  -2 323.006 14.2775  21
 -22 -16  -2 318.428 13.1416  19
 -22  16   0 347.470 19.4335  16
  22  16   0 404.351 20.8269   5
  22 -16   0 343.662 17.8607   8
 -22  16   0 425.302 15.7186  11
 -22  16   0 441.496 21.8747   3
  22 -16   2 403.298 20.4492  15
 -22  18  -4 41.7885 4.12532  17
 -22 -18  -4 43.2571 6.12379  21
  22 -18  -4 40.3188 4.58853  22
  22 -18  -2 1429.66 34.7105  22
 -22 -18  -2 1461.42 33.7178  19
 -22  18   0 67.4687 9.27693  16
  22  18   0 91.8483 10.3203   5
  22 -18   0 76.7706 8.76303   8
 -22  18   0 84.1566 7.39959  11
 -22  18   0 93.0078 10.5819   3
 -22  20  -4 145.728 6.90295  17
  22 -20  -4 131.303 7.29600  22
  22 -20  -2 156.180 9.30354  22
 -22 -20  -2 186.118 10.9226  21
 -22 -20  -2 162.279 9.16153  18
  22  20   0 826.722 32.1676   5
 -22  20   0 830.667 24.2171  11
 -22  20   0 856.780 32.4865   3
 -22  22  -4 65.3371 4.48555  17
 -22 -22  -4 82.0010 6.91217  21
 -22 -22  -2 308.819 14.2753  21
 -22 -22  -2 261.698 11.6015  18
 -22  22   0 252.173 12.6393  11
 -22  24  -4 124.769 5.63413  17
 -22 -24  -4 153.831 8.40174  21
 -22 -24  -2 116.345 8.89168  21
 -22 -24  -2 96.8505 6.71265  18
 -22  24   0 431.046 16.8520  11
 -22  26  -4 1.19470 1.39743  17
 -22 -26  -4 2.17974 2.36441  21
 -22 -26  -2 6.88336 2.77238  18
 -22 -26  -2 9.94165 3.76007  21
 -22  26   0 16.0610 4.30744  11
 -22 -28  -2 28.4795 4.75988  21
 -22 -28  -2 22.8129 3.11231  18
 -22  28   0 352.500 14.2796  11
 -22 -30  -2 44.1365 4.90619  21
 -22  30   0 38.4565 4.97700  11
 -22 -32  -2 4.88940 2.37458  21
 -22  32   0 47.0686 4.77746  11
 -23  -1  -5 32.4627 5.85896  14
 -23   1  -5 21.7472 5.22708  14
 -23  -1  -5 24.3931 5.19097  13
 -23   1  -5 15.9762 4.62761  13
 -23  -1  -3 682.846 31.6988   4
 -23   1  -3 531.138 28.5786   4
 -23  -1  -3 639.666 23.9587  13
 -23   1  -3 559.637 22.7394  13
 -23  -1  -1 1006.81 24.8830  11
  23  -1  -1 1056.86 31.1832   5
  23   1  -1 1027.26 31.0108   5
 -23  -1  -1 973.671 24.4108  13
 -23   1  -1 994.623 24.8223  13
 -23   1  -1 989.342 24.6060  11
  23  -1   1 1203.58 32.8747  15
  23   1   1 1170.12 32.3260  15
  23  -1   1 1229.77 35.1762   5
  23   1   1 1278.81 35.9499   5
 -23   1   1 1100.70 26.7114  11
 -23  -1   1 1123.16 26.9722  11
 -23  -3  -5 4.13220 3.62957  14
 -23   3  -5 5.62966 4.14975  14
 -23  -3  -5 3.59838 3.55752  13
 -23   3  -5 4.19448 3.77532  13
 -23  -3  -5 12.6378 4.18335  21
 -23  -3  -3 618.039 29.3203   4
 -23   3  -3 451.194 26.1787   4
 -23  -3  -3 579.435 21.8673  14
 -23  -3  -3 569.239 21.5535  13
 -23   3  -3 481.512 20.7810  13
  23  -3  -1 541.343 21.0138   5
  23   3  -1 615.612 23.2087   5
 -23  -3  -1 579.733 17.2900  13
 -23   3  -1 564.594 17.3837  13
 -23   3  -1 578.576 17.5342  11
 -23  -3  -1 569.556 17.4480  11
  23  -3   1 604.346 21.8107  15
  23  -3   1 642.483 23.4511   5
 -23   3   1 590.539 17.5722  11
 -23  -3   1 565.982 17.6643  11
 -23  -5  -5 15.9557 4.38583  14
 -23   5  -5 15.2153 4.71722  14
 -23  -5  -5 28.9736 5.06598  21
 -23  -5  -5 21.4164 4.48909  13
 -23   5  -5 13.8303 4.40264  13
 -23   5  -3 733.729 18.7347  17
 -23  -5  -3 523.045 26.4838   4
 -23   5  -3 432.644 25.7330   4
 -23  -5  -3 537.889 20.6452  14
 -23   5  -3 465.145 20.3699  14
 -23  -5  -3 550.623 20.5449  13
 -23   5  -3 487.097 20.2634  13
 -23   5  -3 750.930 18.5651  20
  23  -5  -1 1002.88 30.3240   5
  23   5  -1 1082.18 31.9456   5
 -23  -5  -1 1007.57 24.7124  13
 -23   5  -1 1004.32 25.2272  13
 -23   5  -1 1035.94 25.3755  11
 -23  -5  -1 1007.23 25.6613  11
  23  -5   1 1203.37 33.3840  15
  23  -5   1 1293.20 35.7407   5
  23   5   1 1308.87 36.6358   5
 -23   5   1 1239.65 28.3858  11
 -23  -5   1 1163.51 28.7134  11
 -23   7  -5 7.77216 3.92341  14
 -23  -7  -5 9.68465 3.60881  13
 -23   7  -5 8.41418 3.60494  13
 -23  -7  -5 15.7786 4.31964  21
 -23   7  -3 210.223 9.69924  17
 -23   7  -3 151.600 14.7731   4
 -23   7  -3 148.745 10.8747  14
 -23  -7  -3 161.148 10.6014  13
 -23   7  -3 141.759 10.5320  13
 -23   7  -3 209.675 9.35154  20
 -23   7  -1 250.825 15.0083   3
  23   7  -1 259.643 14.7226   5
 -23   7  -1 243.110 10.9610  13
 -23   7  -1 239.180 10.8064  11
 -23  -7  -1 238.667 11.3431  11
  23  -7   1 163.118 11.1129  15
 -23   7   1 167.404 12.4964   3
  23   7   1 188.363 12.8050   5
 -23   7   1 171.050 8.93591  11
 -23  -7   1 178.172 9.61521  11
 -23   9  -5 76.3147 6.95747  14
 -23  -9  -5 106.464 8.14518  21
 -23   9  -3 511.814 16.2164  17
 -23  -9  -3 510.109 17.6376  19
 -23   9  -1 1474.71 40.8583   3
  23   9  -1 1500.36 40.3613   5
 -23   9  -1 1400.91 32.0286  11
 -23  -9  -1 1392.94 32.9435  11
 -23   9   1 1438.75 40.4740   3
  23  -9   1 1428.31 38.0409  15
  23   9   1 1536.22 41.6471   5
 -23   9   1 1400.57 31.6878  11
 -23  -9   1 1392.62 33.1510  11
 -23  11  -5 55.8079 4.07455  17
 -23 -11  -5 64.6212 6.41369  21
 -23  11  -3 121.189 7.62042  17
 -23 -11  -3 139.183 10.0372  21
 -23 -11  -3 118.965 8.52365  19
 -23  11  -1 49.8293 7.44289   3
  23  11  -1 43.3251 6.95720   5
 -23  11  -1 54.5124 5.75235  11
 -23 -11  -1 50.5954 5.90523  11
  23 -11   1 71.9044 7.92719  15
  23  11   1 64.9893 8.20717   5
 -23  11   1 61.0741 5.90832  11
 -23 -11   1 56.9993 6.07694  11
 -23  13  -5 70.2749 4.32388  17
 -23 -13  -5 85.7216 7.08403  21
 -23  13  -3 659.726 19.0463  17
 -23 -13  -3 634.743 20.0467  19
 -23  13  -1 965.103 34.2399  16
  23  13  -1 1164.83 35.7664   5
  23 -13  -1 958.030 31.0990   8
 -23  13  -1 1109.89 27.4052  11
 -23 -13  -1 1092.01 27.1118  19
 -23  13  -1 1220.57 36.9542   3
  23 -13   1 1224.40 35.4152  15
  23  13   1 1248.87 37.6163   5
 -23  13   1 1199.39 28.9197  11
 -23  15  -5 12.1223 2.22796  17
  23 -15  -5 11.4800 2.42536  22
 -23 -15  -5 16.8161 3.81562  21
 -23  15  -3 83.2851 6.33253  17
 -23 -15  -3 71.5851 6.50024  19
 -23  15  -1 69.7200 9.25007  16
  23  15  -1 75.1629 9.08765   5
  23 -15  -1 61.4396 7.62719   8
 -23  15  -1 69.1069 6.56520  11
 -23  15  -1 83.6961 9.79727   3
 -23 -15  -1 69.1496 6.26830  19
  23 -15   1 89.9554 9.17758  15
  23  15   1 79.7476 9.25564   5
  23 -15   1 68.4942 8.16380   8
 -23  15   1 69.8228 6.51507  11
 -23  15   1 79.8922 9.69090   3
 -23  17  -5 38.9533 2.98579  17
 -23 -17  -5 44.4073 4.83199  21
 -23  17  -3 194.319 9.48178  17
  23 -17  -3 180.987 10.4283  22
 -23 -17  -3 192.839 10.0086  19
 -23 -17  -3 175.181 9.42084  18
 -23  17  -1 315.164 19.7556  16
  23  17  -1 369.389 19.7744   5
  23 -17  -1 345.452 17.9807   8
 -23  17  -1 381.843 14.7965  11
 -23  17  -1 369.253 20.2229   3
  23 -17   1 330.734 17.5563  15
  23  17   1 303.607 18.1870   5
  23 -17   1 308.789 17.2087   8
 -23  17   1 318.041 13.4737  11
 -23  17   1 327.806 19.0940   3
 -23  19  -5 11.4557 1.75952  17
 -23 -19  -5 8.79019 2.79555  21
 -23  19  -3 159.465 8.35660  17
  23 -19  -3 161.972 9.30570  22
 -23 -19  -3 173.658 10.6813  21
 -23 -19  -3 135.831 8.13534  18
 -23  19  -1 255.860 12.3329  11
 -23  19   1 242.148 11.8938  11
 -23  21  -3 178.961 8.53764  17
  23 -21  -3 158.717 8.80375  22
 -23 -21  -3 158.677 8.33321  18
 -23  21  -1 252.418 12.1421  11
 -23  21   1 225.335 11.4151  11
 -23  23  -3 192.693 8.46969  17
  23 -23  -3 178.757 8.60605  22
 -23 -23  -3 164.950 8.06270  18
 -23  23  -1 71.0255 6.68056  11
 -23 -23  -1 66.6754 5.95712  18
 -23  23   1 71.2652 6.71947  11
 -23  25  -3 130.754 6.51487  17
 -23 -25  -3 110.521 6.02046  18
 -23  25  -1 310.272 13.0065  11
 -23 -25  -1 259.876 10.8891  18
 -23  25   1 306.016 13.0512  11
 -23  27  -3 87.0919 4.95452  17
 -23 -27  -3 103.729 6.91185  21
 -23  27  -1 43.3215 5.31364  11
 -23 -27  -1 41.9970 5.45981  21
 -23  27   1 52.8880 5.70048  11
 -23 -29  -3 146.567 7.26131  21
 -23  29  -1 268.359 11.0431  11
 -23 -29  -1 259.544 11.6140  21
 -23  29   1 257.460 10.7666  11
 -23  31  -1 53.2206 4.68909  11
 -23 -31  -1 58.2986 5.38975  21
 -23  31   1 49.0046 4.50915  11
 -24   0  -6 0.10490 2.01032  14
 -24   0  -4 109.827 10.2391  14
 -24   0  -4 91.4733 9.36811  13
 -24   0  -2 1.28119 2.50410  17
 -24   0  -2 0.79717 4.13135   4
 -24   0  -2 2.00890 3.89700  13
  24   0   0 127.724 10.7980   5
 -24   0   0 117.745 7.67458  11
 -24  -2  -6 146.936 6.75280  14
 -24   2  -6 139.174 6.79746  14
 -24  -2  -6 144.580 6.40959  21
 -24  -2  -4 2.88655 4.35293  14
 -24   2  -4 6.60284 5.15366  14
 -24  -2  -4 7.28163 4.43054  13
 -24   2  -4 2.49999 4.14266  13
 -24  -2  -2 2816.04 71.0990   4
 -24   2  -2 2710.69 70.8487   4
 -24  -2  -2 3131.29 62.9704  13
 -24   2  -2 3045.18 62.8658  13
  24  -2   0 5.73238 3.29705  15
  24  -2   0 5.69139 3.87643   5
  24   2   0 8.18342 4.30927   5
 -24   2   0 5.18220 3.06135  11
 -24  -2   0 6.45786 3.21839  11
 -24  -2   0 2.24020 4.68495   2
 -24  -4  -6 3.76600 1.83750  14
 -24   4  -6 4.47273 2.10277  14
 -24  -4  -6 4.09684 1.88504  21
 -24  -4  -4 77.9402 8.72589  14
 -24   4  -4 65.0945 8.61426  14
 -24  -4  -4 87.7310 8.74966  13
 -24   4  -4 66.7385 7.93757  13
 -24   4  -2 84.9752 6.13413  17
 -24  -4  -2 64.4229 9.03137   4
 -24   4  -2 71.4931 9.99718   4
 -24  -4  -2 88.8751 7.95266  13
 -24   4  -2 85.5706 8.07605  13
  24  -4   0 84.3882 8.12097  15
  24  -4   0 80.4617 8.34987   5
  24   4   0 85.0262 9.17300   5
 -24  -4   0 75.8639 6.51270  11
 -24   4   0 79.2663 6.61126  11
 -24   6  -6 64.9790 4.33764  14
 -24  -6  -6 64.9805 4.28283  21
 -24   6  -4 82.8550 5.76062  17
 -24  -6  -4 67.6714 7.72521  14
 -24   6  -4 56.5466 7.87851  14
 -24  -6  -4 59.4308 7.11417  13
 -24   6  -4 52.5563 7.29378  13
 -24  -6  -2 1075.32 36.7810   4
 -24   6  -2 1099.34 38.6752   4
 -24  -6  -2 1171.49 30.6919  13
 -24   6  -2 1171.46 31.8073  13
  24  -6   0 562.993 21.2924  15
  24  -6   0 543.066 22.0808   5
  24   6   0 581.509 23.6065   5
 -24   6   0 508.998 17.0227  11
 -24  -6   0 524.968 17.5350  11
  24  -6   2 1445.54 40.7387  15
 -24   8  -4 34.3737 4.12638  17
 -24   8  -4 22.7750 5.66927  14
 -24   8  -4 30.1064 5.80452  13
 -24  -8  -4 36.6954 6.00909  21
 -24   8  -2 31.4461 4.29282  17
 -24   8  -2 33.3887 5.44732  13
 -24   8  -2 22.9978 6.29652   4
  24  -8   0 143.646 10.2449  15
 -24   8   0 137.050 11.7656   3
  24   8   0 150.690 12.0602   5
 -24   8   0 126.919 8.36349  11
 -24  -8   0 133.509 8.88925  11
  24  -8   2 68.6200 8.43612  15
 -24  10  -4 129.338 7.24211  17
 -24 -10  -4 148.516 10.3439  21
 -24  10  -4 142.384 7.65792  20
 -24  10  -2 4.59584 2.88983  17
 -24  10   0 558.373 24.2596   3
  24 -10   0 493.641 19.8560  15
  24  10   0 538.767 23.9956   5
 -24  10   0 522.702 17.5940  11
 -24 -10   0 507.010 17.9240  11
  24 -10   2 33.1968 6.45966  15
 -24  12  -4 104.391 6.38202  17
  24 -12  -4 85.5838 7.11764  22
 -24 -12  -4 115.578 8.96708  21
 -24  12  -4 105.441 6.45091  20
 -24 -12  -4 95.3571 6.85024  19
 -24  12  -2 287.696 11.8681  17
 -24 -12  -2 309.401 13.3412  19
  24 -12   0 16.6645 4.25854  15
 -24  12   0 16.8951 5.57476   3
  24  12   0 24.4207 6.04829   5
 -24  12   0 18.6103 4.30523  11
 -24 -12   0 16.8157 4.53929  11
  24 -12   2 178.382 13.8628  15
 -24  14  -4 204.563 8.75231  17
  24 -14  -4 195.937 10.1875  22
 -24 -14  -4 191.806 9.29414  19
 -24  14  -2 306.912 19.4489  16
 -24 -14  -2 362.196 14.4114  19
  24 -14   0 1606.10 41.4970  15
  24  14   0 1683.45 48.0685   5
 -24  14   0 1750.52 38.3420  11
 -24  14   0 1769.14 49.4295   3
  24 -14   2 448.996 22.4616  15
 -24  16  -4 31.6852 3.66179  17
  24 -16  -4 33.3237 4.35646  22
 -24 -16  -2 504.378 17.2321  19
 -24  16   0 274.277 17.7457  16
  24  16   0 320.659 19.3902   5
  24 -16   0 256.796 15.7541   8
 -24  16   0 306.599 13.8206  11
 -24  16   0 327.169 19.8886   3
 -24  18  -4 275.535 9.71409  17
  24 -18  -4 289.924 11.2801  22
  24 -18  -2 416.621 16.0588  22
 -24 -18  -2 448.217 17.1525  21
 -24 -18  -2 427.180 15.3507  19
 -24  18   0 880.371 34.9403  16
  24  18   0 1063.13 37.3722   5
  24 -18   0 890.865 32.1500   8
 -24  18   0 1068.82 28.4385  11
 -24  18   0 1111.99 38.6063   3
 -24  20  -4 93.9089 5.17081  17
  24 -20  -4 93.2493 5.85109  22
 -24 -20  -4 107.051 7.59166  21
 -24 -20  -2 243.777 12.3411  21
 -24 -20  -2 188.312 9.95633  18
 -24  20   0 360.329 15.4137  11
 -24  22  -4 110.806 5.28120  17
 -24 -22  -4 132.063 7.76418  21
 -24 -22  -2 354.174 14.8841  21
 -24 -22  -2 307.378 12.3586  18
 -24  22   0 394.391 16.1513  11
 -24  24  -4 105.493 4.64914  17
 -24 -24  -4 112.314 6.49680  21
 -24 -24  -2 151.723 9.35151  21
 -24 -24  -2 132.709 7.64939  18
 -24  24   0 309.825 14.0578  11
 -24 -26  -2 154.404 9.03679  21
 -24 -26  -2 138.683 7.13703  18
 -24  26   0 24.7055 4.71778  11
 -24 -28  -2 43.2411 4.83644  21
 -24 -28  -2 36.6884 3.44137  18
 -24  28   0 4.22249 3.22637  11
 -24 -30  -2 22.9324 3.45345  21
 -24  30   0 8.16222 3.38211  11
 -24  32   0 81.7395 5.51277  11
 -24 -32   0 71.7116 5.27479  21
 -25  -1  -5 137.397 9.90257  14
 -25   1  -5 135.104 9.89614  14
 -25  -1  -5 133.888 9.26458  13
 -25   1  -5 131.548 9.40691  13
 -25  -1  -3 94.7975 12.4080   4
 -25   1  -3 82.7018 11.5587   4
 -25  -1  -3 102.125 9.69889  13
 -25   1  -3 106.954 9.81773  13
  25  -1  -1 1262.54 35.7779   5
  25   1  -1 1286.70 36.1922   5
 -25  -1  -1 1184.59 28.4128  13
 -25   1  -1 1155.22 28.3872  13
 -25  -1  -1 1241.53 39.5569   2
 -25   1  -1 1151.84 28.5591  11
 -25  -1  -1 1161.66 28.6762  11
  25  -1   1 1027.48 31.0889  15
  25  -1   1 1151.01 34.1932   5
  25   1   1 1173.66 34.5178   5
 -25   1   1 1057.45 25.6351  11
 -25  -1   1 1068.35 25.7794  11
 -25  -3  -5 129.936 9.26952  14
 -25   3  -5 114.372 9.21878  14
 -25  -3  -5 132.126 8.96577  13
 -25   3  -5 120.759 8.82379  13
 -25  -3  -3 367.854 22.9242   4
 -25   3  -3 290.370 21.2552   4
 -25  -3  -3 358.574 17.1948  14
 -25  -3  -3 353.946 17.0285  13
 -25   3  -3 315.527 16.5676  13
  25   3  -1 1934.26 47.8056   5
 -25  -3  -1 1803.19 38.2238  13
 -25   3  -1 1835.71 38.7142  13
 -25   3  -1 1849.19 38.9082  11
 -25  -3  -1 1811.33 39.0531  11
  25  -3   1 1644.15 42.3222  15
  25  -3   1 1660.54 43.2691   5
 -25   3   1 1539.17 34.8204  11
 -25  -3   1 1553.52 35.2426  11
 -25  -5  -5 17.5981 4.24679  14
 -25   5  -5 13.6048 4.29606  14
 -25  -5  -5 16.3725 3.95194  13
 -25   5  -5 12.9414 3.99752  13
 -25  -5  -5 18.3715 3.97536  21
 -25   5  -3 25.4596 3.97589  17
 -25  -5  -3 17.8688 5.02496  14
 -25   5  -3 17.3291 5.43868  14
 -25  -5  -3 21.3511 6.45827   4
 -25   5  -3 16.4415 6.70357   4
 -25  -5  -3 21.4070 5.21202  13
 -25   5  -3 17.6813 5.06620  13
  25  -5  -1 252.677 14.6921   5
  25   5  -1 290.835 16.1955   5
 -25  -5  -1 267.556 15.0233   4
 -25  -5  -1 274.114 11.7483  13
 -25   5  -1 264.434 11.7732  13
 -25   5  -1 264.718 11.8386  11
 -25  -5  -1 252.810 11.9904  11
  25  -5   1 396.963 18.2800  15
  25  -5   1 408.187 19.4066   5
  25   5   1 441.918 20.6418   5
 -25   5   1 408.696 14.7410  11
 -25  -5   1 406.166 15.1635  11
 -25   7  -5 124.442 8.78216  14
 -25  -7  -5 131.091 7.95599  13
 -25   7  -5 129.603 8.41795  13
 -25  -7  -5 141.418 8.60583  21
 -25   7  -3 178.303 16.3050   4
 -25   7  -3 188.938 12.4558  14
 -25  -7  -3 200.850 12.0719  13
 -25   7  -3 203.935 12.6031  13
 -25   7  -1 1302.25 37.4650   4
  25   7  -1 1287.26 37.5358   5
 -25   7  -1 1354.36 31.0992  13
 -25   7  -1 1267.83 30.5721  11
 -25  -7  -1 1250.05 31.1753  11
  25  -7   1 1133.72 33.7351  15
  25   7   1 1231.06 36.6525   5
 -25   7   1 1147.34 28.2573  11
 -25  -7   1 1178.65 29.2590  11
 -25   9  -5 53.4075 5.65762  14
 -25  -9  -5 62.0114 5.90216  21
 -25   9  -3 198.360 9.53801  17
 -25  -9  -3 209.085 11.1415  19
 -25   9  -1 348.209 18.6284   3
  25   9  -1 303.985 17.0390   5
 -25   9  -1 336.696 13.5479  11
 -25  -9  -1 343.512 14.2623  11
  25  -9   1 411.279 18.7328  15
  25   9   1 411.441 19.9689   5
 -25   9   1 371.553 14.3829  11
 -25  -9   1 383.872 15.1855  11
 -25 -11  -5 38.9602 4.79548  21
 -25  11  -3 214.563 10.0204  17
 -25 -11  -3 227.444 11.3752  19
 -25  11  -1 345.982 18.9795   3
  25  11  -1 349.699 18.6060   5
 -25  11  -1 357.095 14.1763  11
 -25 -11  -1 334.092 14.2244  11
  25 -11   1 373.976 18.1578  15
  25  11   1 377.570 19.5664   5
 -25  11   1 366.578 14.2853  11
 -25 -11   1 364.087 14.9841  11
 -25 -13  -5 78.3470 6.03485  21
 -25  13  -3 209.823 9.87495  17
 -25 -13  -3 219.480 10.9972  19
 -25  13  -1 511.056 24.9206  16
 -25  13  -1 698.507 27.8340   3
  25  13  -1 674.032 26.8611   5
  25 -13  -1 543.903 23.1544   8
 -25  13  -1 659.298 20.2005  11
 -25 -13  -1 630.443 19.4106  19
 -25  13   1 618.383 26.0222   3
  25 -13   1 594.699 23.8389  15
  25  13   1 614.307 25.7481   5
  25 -13   1 534.556 22.9154   8
 -25  13   1 567.209 18.7179  11
  25 -15  -5 23.3042 2.73401  22
 -25 -15  -5 18.9910 3.46918  21
 -25  15  -3 188.469 9.31433  17
 -25 -15  -3 210.672 11.6484  21
 -25 -15  -3 200.625 10.2851  19
 -25  15  -1 2.52482 4.25901  16
 -25  15  -1 2.65375 4.36252   3
  25 -15  -1 2.22602 3.69376   8
  25  15  -1 0.37206 4.36145   5
 -25  15  -1 1.31404 3.34392  11
  25 -15   1 2.88783 3.47709  15
 -25  15   1 2.26539 4.17757   3
  25 -15   1-0.98522 3.84970   8
  25  15   1 0.37768 4.26324   5
 -25  15   1 2.60723 3.35629  11
 -25 -17  -5 88.8768 5.58380  21
 -25  17  -3 384.795 13.2603  17
  25 -17  -3 389.228 15.2178  22
 -25 -17  -3 375.436 13.9001  19
 -25 -17  -3 345.561 13.3574  18
 -25  17  -1 533.759 18.3670  11
 -25  17   1 472.539 17.1491  11
 -25 -19  -3 9.15641 3.11078  18
 -25  19  -3 6.72398 2.90690  17
  25 -19  -3 7.46185 3.05848  22
 -25 -19  -3 5.88080 3.64147  21
 -25  19  -1 39.0390 5.43379  11
 -25  19   1 39.5330 5.44870  11
 -25  21  -3 155.500 7.70859  17
  25 -21  -3 172.772 8.71875  22
 -25 -21  -3 169.658 9.83585  21
 -25 -21  -3 149.369 7.83200  18
 -25  21  -1 598.827 19.6318  11
 -25  21   1 647.906 20.5625  11
 -25 -23  -3 4.11715 2.25960  18
 -25  23  -3 2.37016 2.19174  17
  25 -23  -3 1.31058 2.03738  22
 -25 -23  -3 3.63959 2.98173  21
 -25  23  -1 80.5113 7.14706  11
 -25 -23  -1 70.7573 5.90665  18
 -25  23   1 113.210 8.18956  11
 -25  25  -3 69.6389 4.46380  17
 -25 -25  -3 81.0155 6.18225  21
 -25  25  -1 345.867 13.7121  11
 -25 -25  -1 335.044 13.7582  21
 -25  25   1 333.937 13.4533  11
 -25 -27  -3 9.88414 2.85834  21
 -25  27  -1 57.9776 5.58668  11
 -25 -27  -1 61.5614 5.93377  21
 -25  27   1 49.6050 5.18134  11
 -25  29  -1 122.908 7.07638  11
 -25 -29  -1 121.175 7.55437  21
 -25  29   1 21.0697 6.88827  11
 -25  31  -1 20.7648 3.18764  11
 -25 -31  -1 23.6106 3.47623  21
 -25  31   1 16.5587 2.84920  11
 -26   0  -4-1.73362 4.23528  14
 -26   0  -4 1.88811 4.11151  13
 -26   0  -2 552.904 26.6583   4
 -26   0  -2 674.231 22.5633  13
  26   0   0-1.32477 4.44202   5
 -26   0   0-1.55071 3.87079  11
 -26   2  -4 827.473 28.1691  14
 -26  -2  -4 817.524 27.0885  13
 -26   2  -4 772.500 26.7212  13
 -26   2  -2 6.97110 2.67791  17
 -26  -2  -2 8.71994 4.91244   4
 -26   2  -2 5.50638 4.54176   4
 -26  -2  -2 5.70284 3.98366  13
 -26   2  -2 4.95144 4.04948  13
  26  -2   0 5649.07 98.7890   5
  26   2   0 5807.22 100.796   5
 -26   2   0 5173.39 86.0676  11
 -26  -2   0 5150.46 85.9228  11
 -26  -4  -4 42.8714 6.72736  14
 -26   4  -4 53.0067 7.63574  14
 -26  -4  -4 46.2386 6.74901  13
 -26   4  -4 45.2253 6.76165  13
 -26   4  -2 215.924 9.56110  17
 -26  -4  -2 208.993 15.5533   4
 -26   4  -2 215.453 16.2138   4
 -26  -4  -2 221.880 12.3897  13
 -26   4  -2 241.131 13.1294  13
  26  -4   0 145.118 10.9698  15
  26  -4   0 158.602 12.2476   5
  26   4   0 172.127 13.6072   5
 -26  -4   0 179.075 8.61061  13
 -26   4   0 183.079 8.74688  13
 -26   4   0 162.186 9.68410  11
 -26  -4   0 161.754 9.75387  11
 -26   6  -4 497.688 14.5183  17
 -26  -6  -4 468.989 19.0111  14
 -26   6  -4 414.778 19.1644  14
 -26  -6  -4 443.907 17.9985  13
 -26   6  -4 425.460 18.5044  13
 -26   6  -2 34.0343 4.38715  17
 -26  -6  -2 31.2713 5.34301  13
 -26   6  -2 34.8005 5.91668  13
 -26   6  -2 32.1997 7.16619   4
  26  -6   0 3573.09 78.1434  15
  26  -6   0 3953.07 82.6459   5
  26   6   0 4213.92 85.1737   5
 -26  -6   0 4234.92 70.0788  13
 -26   6   0 4257.22 70.8455  13
 -26   6   0 3808.39 72.8343  11
 -26  -6   0 3877.77 73.4425  11
  26  -6   2 62.9572 8.28302  15
 -26   8  -4 54.3323 4.75482  17
 -26   8  -4 46.6712 6.75453  14
 -26   8  -4 57.4195 6.98816  13
 -26   8  -2 120.795 7.49026  17
 -26   8  -2 109.233 12.0019   4
 -26   8  -2 129.994 9.55842  13
  26  -8   0 451.182 19.7676  15
  26   8   0 448.842 21.8663   5
 -26   8   0 471.277 16.9460  11
 -26  -8   0 463.977 17.2170  11
  26  -8   2 108.989 10.7246  15
 -26  10  -4 90.5881 5.84953  17
 -26 -10  -4 92.3737 6.76169  19
 -26  10  -2 233.975 10.4051  17
 -26 -10  -2 238.010 11.9014  19
  26 -10   0 141.394 10.8799  15
 -26  10   0 139.277 12.5724   3
  26  10   0 152.721 12.8345   5
 -26  10   0 152.063 9.65368  11
 -26 -10   0 155.868 9.85157  11
  26 -10   2 255.999 16.6060  15
 -26  12  -4 120.509 6.54967  17
  26 -12  -4 131.560 8.36852  22
 -26 -12  -4 136.227 9.17147  21
 -26 -12  -4 117.846 7.31387  19
 -26  12  -2 29.9052 4.48231  17
 -26 -12  -2 31.3136 5.06282  19
 -26  12   0 652.191 27.9448   3
  26 -12   0 593.845 23.2816  15
  26  12   0 631.449 27.1998   5
 -26  12   0 651.356 20.7856  11
 -26 -12   0 611.743 20.7047  11
  26 -12   2 17.3155 5.68148  15
 -26  14  -4 31.3914 3.61469  17
  26 -14  -4 34.8546 4.53202  22
 -26 -14  -4 32.5334 4.96218  21
 -26 -14  -2 31.9024 5.16512  19
 -26  14   0 70.5092 10.0819   3
  26 -14   0 75.7108 8.09429  15
  26  14   0 63.6622 9.32368   5
  26 -14   0 66.4300 8.49858   8
 -26  14   0 74.1030 7.33601  11
 -26  16  -4 4.77340 2.20123  17
 -26 -16  -4 7.01838 3.38073  21
  26 -16  -4 8.50013 2.84282  22
 -26 -16  -2 75.7625 6.76418  19
 -26  16   0 56.8427 9.46649   3
 -26  16   0 49.4768 8.64808  16
  26  16   0 58.8179 9.37327   5
  26 -16   0 42.1061 7.40127   8
 -26  16   0 62.6675 6.84815  11
 -26  18  -4 68.1233 4.44959  17
  26 -18  -4 66.8940 5.11560  22
 -26 -18  -4 72.5917 6.13186  21
  26 -18  -2 55.5243 6.00156  22
 -26 -18  -2 63.9884 6.12044  19
 -26  18   0 454.203 17.6820  11
 -26  20  -4 7.72481 2.05983  17
  26 -20  -4 7.09557 2.22627  22
 -26 -20  -4 13.5587 3.24956  21
 -26 -20  -2 226.409 10.6324  18
 -26  20   0 98.4282 8.36737  11
 -26  22  -4 93.5461 4.42331  17
 -26 -22  -4 105.578 6.21405  21
 -26 -22  -2 8.49075 3.02837  18
 -26 -22  -2 6.59454 3.39417  21
 -26  22   0 474.992 17.9074  11
 -26 -24  -2 52.4512 5.53653  21
 -26 -24  -2 49.7463 4.71381  18
 -26  24   0 161.934 9.94069  11
 -26 -26  -2 68.9094 5.78514  21
 -26 -26  -2 70.6319 4.84656  18
 -26  26   0 521.004 17.6271  11
 -26 -28  -2 39.3364 4.23484  21
 -26 -28  -2 33.9676 3.06123  18
 -26  28   0 31.7330 4.62103  11
 -26  30   0 187.177 8.59473  11
 -27  -1  -5 65.4003 6.59145  14
 -27   1  -5 72.2421 6.95452  14
 -27  -1  -5 66.5619 6.24136  13
 -27   1  -5 64.1902 6.37181  13
 -27  -1  -3 9.14904 4.77736  14
 -27  -1  -3 10.0974 4.95472  13
 -27   1  -3 16.3393 5.29080  13
  27  -1  -1 197.722 13.4047   5
  27   1  -1 202.617 13.8323   5
 -27  -1  -1 182.227 12.9371   4
 -27   1  -1 181.638 12.7743   4
 -27  -1  -1 183.823 9.91628  13
 -27   1  -1 193.233 10.0963  13
 -27   1  -1 186.071 10.1450  11
 -27  -1  -1 212.928 10.7754  11
 -27  -1  -1 227.519 16.5522   2
  27  -1   1 134.592 10.8463  15
  27  -1   1 155.354 12.3129   5
  27   1   1 157.513 12.5955   5
 -27   1   1 145.775 8.91481  11
 -27  -1   1 135.096 8.59304  11
 -27  -3  -5 85.2592 7.15087  14
 -27   3  -5 78.8801 7.16106  14
 -27  -3  -5 88.5207 6.91467  13
 -27   3  -5 78.2091 6.66147  13
 -27   3  -3 13.0625 3.23636  17
 -27  -3  -3 9.67863 4.47625  14
 -27  -3  -3 15.9227 5.15660  13
 -27   3  -3 12.8405 5.16474  13
  27  -3  -1 420.307 19.5472   5
  27   3  -1 434.286 20.4620   5
 -27  -3  -1 396.316 19.1641   4
 -27   3  -1 405.181 19.6440   4
 -27  -3  -1 418.154 15.0999  13
 -27   3  -1 422.990 15.3370  13
 -27   3  -1 409.696 15.4464  11
 -27  -3  -1 403.167 15.5002  11
  27  -3   1 276.673 16.0072  15
  27  -3   1 273.029 16.1501   5
  27   3   1 300.975 17.5246   5
 -27   3   1 275.016 12.2615  11
 -27  -3   1 279.511 12.6572  11
 -27  -5  -5 67.3089 6.00784  14
 -27   5  -5 67.2050 6.49251  14
 -27  -5  -5 77.9113 6.22226  13
 -27   5  -5 70.0589 6.25109  13
 -27   5  -3 111.841 7.02998  17
 -27  -5  -3 97.0107 9.06092  14
 -27   5  -3 111.148 9.92946  14
 -27  -5  -3 112.509 9.51612  13
 -27   5  -3 112.684 9.84695  13
 -27  -5  -1 600.114 24.3454   4
  27   5  -1 672.980 26.6963   5
 -27   5  -1 631.622 25.1134   4
 -27  -5  -1 650.191 19.6364  13
 -27   5  -1 711.487 20.6280  13
 -27   5  -1 663.451 20.4349  11
 -27  -5  -1 663.507 20.6968  11
  27  -5   1 569.213 23.5575  15
  27  -5   1 595.908 24.6841   5
  27   5   1 637.855 26.1639   5
 -27   5   1 567.815 18.5494  11
 -27  -5   1 580.600 19.2695  11
 -27   7  -5 101.346 7.37270  14
 -27   7  -5 104.550 6.94456  13
 -27   7  -3 24.6931 4.05802  17
 -27   7  -3 24.3199 5.60174  14
 -27  -7  -3 30.2599 5.53073  13
 -27   7  -3 19.6641 5.28361  13
 -27  -7  -3 23.7222 4.79460  19
 -27   7  -1 807.650 29.0521   4
  27   7  -1 881.460 30.9496   5
 -27   7  -1 920.566 24.3593  13
 -27   7  -1 858.611 24.1738  11
 -27  -7  -1 814.532 24.1292  11
  27  -7   1 903.986 30.1789  15
  27   7   1 940.635 32.3897   5
 -27   7   1 888.971 24.5875  11
 -27  -7   1 902.591 25.4380  11
 -27   9  -3 123.144 7.43354  17
 -27   9  -3 119.357 9.93176  14
 -27  -9  -3 125.365 8.61276  19
  27   9  -1 1359.98 40.6055   5
 -27   9  -1 1445.50 34.0608  11
 -27  -9  -1 1431.76 34.6370  11
  27  -9   1 1384.74 39.9066  15
  27   9   1 1452.46 42.3247   5
 -27   9   1 1418.10 33.7204  11
 -27  -9   1 1481.00 34.9156  11
 -27 -11  -5 79.2170 5.52056  21
 -27  11  -3 105.724 6.91283  17
 -27 -11  -3 106.251 7.99897  19
  27  11  -1 382.064 19.7065   5
 -27  11  -1 380.976 15.2446  11
 -27 -11  -1 387.864 15.9080  11
 -27 -11  -1 380.864 14.7254  19
  27 -11   1 492.595 21.9440  15
  27  11   1 473.679 22.7479   5
 -27  11   1 526.210 17.8902  11
 -27 -11   1 514.666 18.4120  11
 -27 -13  -5 149.213 7.08729  21
 -27  13  -3 314.795 11.9235  17
 -27 -13  -3 333.130 13.3577  19
 -27  13  -1 1028.18 37.8798  16
 -27  13  -1 1276.23 40.0231   3
  27  13  -1 1238.03 38.4658   5
  27 -13  -1 1084.51 35.0607   8
 -27  13  -1 1238.71 30.4907  11
 -27 -13  -1 1168.87 28.9628  19
  27 -13   1 1057.47 33.9683  15
 -27  13   1 1106.78 36.8816   3
  27  13   1 1042.55 35.4509   5
  27 -13   1 961.516 32.9988   8
 -27  13   1 1063.39 27.9134  11
  27 -15  -5 27.0375 2.54518  22
 -27 -15  -5 25.7588 3.10359  21
 -27  15  -3 35.1151 4.37299  17
 -27 -15  -3 40.8538 5.11125  19
 -27  15  -1 202.997 11.1959  11
 -27  15   1 214.234 11.3153  11
 -27  17  -3 189.985 8.64483  17
  27 -17  -3 205.927 10.4167  22
 -27 -17  -3 197.863 9.52843  19
 -27 -17  -3 181.943 9.11857  18
 -27  17  -1 566.760 19.2431  11
 -27  17   1 471.200 17.3491  11
 -27  19  -3 74.2681 5.30019  17
  27 -19  -3 88.8667 6.55117  22
 -27 -19  -3 87.8773 7.05932  21
 -27 -19  -3 75.0954 5.77566  18
 -27  19  -1 33.5500 5.21335  11
 -27  19   1 15.1854 4.24859  11
 -27  21  -3 202.003 8.14534  17
  27 -21  -3 202.926 8.98942  22
 -27 -21  -3 208.755 10.1612  21
 -27 -21  -3 191.669 8.36594  18
 -27  21  -1 459.985 16.7465  11
 -27  21   1 545.560 18.3714  11
 -27  23  -3 20.6196 2.86640  17
  27 -23  -3 22.3298 3.06089  22
 -27 -23  -3 23.5255 3.81103  21
 -27 -23  -3 19.2721 2.87627  18
 -27 -23  -1 8.33407 2.98941  18
 -27  23  -1 11.1305 3.76164  11
 -27  23   1 11.2524 3.78524  11
 -27 -25  -3 146.759 7.30570  21
 -27 -25  -3 132.541 5.64960  18
 -27  25  -1 404.983 14.4186  11
 -27  25   1 454.951 15.4455  11
 -27  27  -1 4.86872 2.80445  11
 -27  27   1 1.73104 3.02095  11
 -27  29  -1 157.321 7.40651  11
 -27  29   1 173.983 7.69758  11
 -28   0  -4 88.6386 8.94634  14
 -28   0  -4 97.1084 8.94366  13
 -28   0  -2 3.88237 4.96455   4
 -28   0  -2 6.59490 4.02773  13
  28   0   0 86.2370 9.82735   5
 -28   0   0 107.641 6.85767  13
 -28   0   0 95.9721 7.74849  11
 -28  -2  -4 8.80084 4.79102  14
 -28   2  -4 8.32727 4.89870  14
 -28  -2  -4 10.1791 4.38687  13
 -28   2  -4 11.1741 4.37292  13
 -28   2  -2 460.720 24.1681   4
 -28  -2  -2 488.748 18.9674  13
 -28   2  -2 503.805 19.1951  13
  28  -2   0 451.008 21.5646   5
  28   2   0 472.222 22.4579   5
 -28  -2   0 462.497 14.6894  13
 -28   2   0 452.859 14.7570  13
 -28   2   0 441.396 16.6767  11
 -28  -2   0 452.278 16.6735  11
 -28  -4  -4 49.2134 6.78681  14
 -28   4  -4 46.6683 6.84892  14
 -28  -4  -4 51.3310 6.76738  13
 -28   4  -4 52.0711 6.88691  13
 -28   4  -2 365.727 12.8207  17
 -28  -4  -2 388.053 21.5395   4
 -28   4  -2 414.317 22.8740   4
 -28  -4  -2 456.748 17.8729  13
 -28   4  -2 450.328 18.0093  13
  28  -4   0 145.637 12.1823   5
  28   4   0 139.750 12.4820   5
 -28  -4   0 137.286 7.73815  13
 -28   4   0 138.335 7.94504  13
 -28   4   0 144.060 9.40431  11
 -28  -4   0 135.260 9.31624  11
 -28  -6  -4 142.573 10.0954  14
 -28   6  -4 149.270 10.9066  14
 -28  -6  -4 146.229 9.77025  13
 -28   6  -4 155.557 10.5800  13
 -28   6  -2 332.016 12.2535  17
 -28   6  -2 329.487 20.2872   4
 -28  -6  -2 353.062 15.4742  13
 -28   6  -2 374.784 16.4891  13
  28   6   0 1258.37 39.8056   5
 -28  -6   0 1188.04 27.5401  13
 -28   6   0 1212.12 28.0310  13
 -28   6   0 1200.31 30.7556  11
 -28  -6   0 1180.75 30.8194  11
 -28   8  -4 30.0223 3.58845  17
 -28   8  -4 30.2811 5.55469  14
 -28   8  -4 34.8441 5.55167  13
 -28  -8  -4 34.0712 4.58639  19
 -28   8  -2 575.314 17.3007  17
 -28   8  -2 595.033 27.6686   4
  28  -8   0 36.9222 6.32303  15
 -28   8   0 51.9878 5.15200  13
 -28   8   0 39.1348 5.68476  11
  28   8   0 36.8585 7.25933   5
 -28  -8   0 43.2688 6.07035  11
  28  -8   2 699.721 28.1488  15
 -28  10  -4 407.374 12.3969  17
 -28 -10  -4 441.377 14.2723  19
 -28  10  -2 192.984 9.36863  17
 -28 -10  -2 198.345 10.9303  19
  28  10   0 2801.06 67.0839   5
 -28  10   0 2862.24 56.4236  11
 -28 -10   0 2817.29 56.6183  11
 -28  12  -4 15.4942 2.73909  17
  28 -12  -4 15.8615 3.50069  22
 -28 -12  -4 16.5559 3.26025  19
 -28 -12  -2 87.5963 7.51261  19
  28 -12   0 21.1491 5.46639  15
 -28  12   0 23.4504 6.95328   3
  28  12   0 33.6313 7.03114   5
 -28 -12   0 31.5311 5.56785  11
 -28  12   0 26.4698 5.15931  11
 -28  14  -4 248.797 8.77718  17
  28 -14  -4 278.198 11.1178  22
 -28 -14  -2 14.5617 4.27147  19
  28 -14   0 1924.10 49.4495  15
  28  14   0 2047.52 55.5448   5
  28 -14   0 1825.63 50.6473   8
 -28  14   0 2141.32 45.5612  11
 -28  16  -4 56.9270 3.99577  17
  28 -16  -4 67.1362 5.13134  22
 -28 -16  -2 114.718 7.86005  19
 -28  16   0 116.665 9.17763  11
 -28  18  -4 252.828 8.07624  17
  28 -18  -4 275.042 9.61160  22
 -28 -18  -4 266.311 10.3586  21
 -28 -18  -2 58.7786 5.67262  19
 -28  18   0 830.600 25.2052  11
 -28  20  -4 5.77202 1.65760  17
  28 -20  -4 6.88175 1.90538  22
 -28 -20  -4 6.30824 2.37981  21
 -28 -20  -2 240.479 10.5440  18
 -28  20   0 53.8615 6.56455  11
 -28 -22  -2 64.5722 5.42729  18
 -28  22   0 110.401 8.39579  11
 -28 -24  -2 241.723 9.28648  18
 -28  24   0 41.8908 5.58647  11
 -28 -26  -2 98.8863 5.17667  18
 -28  26   0 53.7199 5.61527  11
 -28  28   0 50.1289 4.94680  11
 -28  30   0 105.201 6.03654  11
 -29  -1  -5 83.6795 6.48074  14
 -29   1  -5 81.7695 6.49571  14
 -29  -1  -5 85.0535 6.29773  13
 -29   1  -5 80.5855 6.20514  13
 -29  -1  -3 287.380 15.1157  14
 -29   1  -3 282.676 15.0883  14
 -29  -1  -3 277.204 14.9523  13
 -29   1  -3 299.443 15.3781  13
  29  -1  -1 609.873 24.3266   5
  29   1  -1 635.847 25.5694   5
 -29  -1  -1 578.743 23.9994   4
 -29   1  -1 561.384 23.7060   4
 -29  -1  -1 623.080 19.2387  13
 -29   1  -1 613.004 19.3068  13
 -29   1  -1 610.031 28.8084   2
 -29   1  -1 609.512 19.7680  11
 -29  -1  -1 616.694 20.1116  11
  29  -1   1 656.197 25.9548   5
  29   1   1 707.394 27.6798   5
 -29   1   1 649.841 20.2403  11
 -29  -1   1 688.953 20.7179  11
 -29  -3  -5 83.8895 6.29179  14
 -29   3  -5 96.8549 6.97631  14
 -29  -3  -5 94.1230 6.35999  13
 -29   3  -5 100.432 6.69861  13
 -29  -3  -3 142.037 10.6265  14
 -29   3  -3 144.452 10.9347  14
 -29  -3  -3 155.808 11.1295  13
 -29   3  -3 157.400 11.3939  13
  29  -3  -1 157.630 12.3468   5
  29   3  -1 165.435 13.0211   5
 -29  -3  -1 161.044 12.2755   4
 -29   3  -1 159.414 12.3836   4
 -29  -3  -1 165.826 9.55093  13
 -29   3  -1 165.840 9.64065  13
 -29   3  -1 166.593 9.95249  11
 -29  -3  -1 166.295 10.2097  11
  29  -3   1 125.561 10.9733  15
  29  -3   1 146.400 12.2495   5
  29   3   1 125.976 11.7053   5
 -29   3   1 121.750 8.56947  11
 -29  -3   1 115.570 8.51415  11
 -29  -5  -5 99.6023 6.40789  14
 -29   5  -5 101.088 6.85615  14
 -29  -5  -5 105.353 6.34731  13
 -29   5  -5 103.575 6.61462  13
 -29   5  -3 556.166 16.6906  17
 -29  -5  -3 587.864 21.5596  14
 -29   5  -3 634.415 22.8074  14
 -29  -5  -3 607.655 21.6408  13
 -29   5  -3 618.727 22.3863  13
  29   5  -1 1151.79 36.7247   5
 -29   5  -1 1122.88 35.2443   4
 -29  -5  -1 1131.50 28.5608  13
 -29   5  -1 1124.97 28.5625  13
 -29   5  -1 1161.91 29.5655  11
 -29  -5  -1 1184.51 30.2329  11
  29  -5   1 1504.63 43.4200  15
  29   5   1 1581.89 45.0905   5
 -29   5   1 1495.73 35.4219  11
 -29  -5   1 1575.80 36.4845  11
 -29   7  -5 53.2538 4.93307  14
 -29   7  -5 53.6669 4.63510  13
 -29   7  -3 8.57667 2.90791  17
 -29   7  -3 10.5745 4.62612  14
 -29  -7  -3 9.03874 4.11082  13
 -29   7  -3 10.8711 4.43797  13
 -29  -7  -3 11.5410 4.05818  19
 -29   7  -1 91.9086 9.63158   4
  29   7  -1 101.888 10.5432   5
 -29   7  -1 111.455 8.07387  13
 -29   7  -1 103.606 8.11111  11
 -29  -7  -1 109.270 8.57445  11
  29  -7   1 130.193 11.6903  15
  29   7   1 138.236 12.5465   5
 -29   7   1 112.761 8.46241  11
 -29  -7   1 115.429 8.75103  11
 -29   9  -3 374.074 13.0821  17
 -29   9  -3 425.140 17.6987  14
 -29   9  -3 415.692 17.1384  13
 -29  -9  -3 410.215 15.5789  19
  29   9  -1 1026.89 34.8740   5
 -29   9  -1 1053.37 28.2130  11
 -29  -9  -1 1014.57 28.0574  11
  29  -9   1 994.265 33.5369  15
  29   9   1 983.383 34.4608   5
 -29   9   1 959.844 26.4967  11
 -29  -9   1 956.780 27.0484  11
 -29  11  -3 57.4197 5.25564  17
 -29 -11  -3 63.2565 6.29361  19
  29  11  -1 59.1504 8.31132   5
 -29  11  -1 64.6391 6.80832  11
 -29 -11  -1 68.2335 7.07591  11
 -29 -11  -1 56.6271 6.22063  19
  29 -11   1 84.3286 9.55140  15
  29  11   1 76.6836 9.41695   5
 -29  11   1 69.0196 6.97020  11
 -29 -11   1 78.9682 7.55219  11
 -29  13  -3 171.335 8.31768  17
 -29 -13  -3 177.200 9.38723  19
 -29  13  -1 740.135 22.6809  11
 -29  13   1 756.411 22.9515  11
 -29  15  -3 33.1025 4.04341  17
  29 -15  -3 38.2246 4.96992  22
 -29 -15  -3 35.5860 4.57126  19
 -29  15  -1 48.1216 6.03791  11
 -29  15   1 61.4327 6.49594  11
 -29  17  -3 85.1285 5.64835  17
  29 -17  -3 93.6015 6.75228  22
 -29 -17  -3 87.9326 6.18065  18
 -29  17  -1 66.7025 6.74939  11
 -29  17   1 38.2798 5.46119  11
 -29  19  -3 35.1613 3.64443  17
  29 -19  -3 39.6038 4.30310  22
 -29 -19  -3 36.5354 3.90212  18
 -29  19  -1 191.333 10.5968  11
 -29  19   1 160.014 9.76620  11
 -29  21  -3 45.1911 3.75241  17
  29 -21  -3 37.3019 3.79491  22
 -29 -21  -3 43.8688 3.86459  18
 -29  21  -1 36.3220 5.27493  11
 -29 -21  -1 36.5777 4.51792  18
 -29  21   1 77.3929 6.78601  11
 -29 -23  -3 3.07667 1.69169  18
  29 -23  -3 1.07360 1.57213  22
 -29  23  -1 72.5084 6.29029  11
 -29 -23  -1 67.0681 5.30908  18
 -29  23   1 93.8110 7.01456  11
 -29 -25  -3 75.8958 3.75321  18
 -29  25  -1 270.153 11.0170  11
 -29  25   1 250.013 10.6019  11
 -29  27  -1 6.68795 2.71480  11
 -29  27   1 0.69021 2.47313  11
 -29  29  -1 230.189 8.39287  11
 -30   0  -4 0.70329 3.63069  14
 -30   0  -4 2.61925 3.55213  13
 -30   0  -2 32.7011 5.65621  13
 -30   0  -2 26.4067 6.54182   4
 -30   0   0 0.59002 2.56467  13
  30   0   0-0.36659 4.33613   5
 -30   0   0-0.79803 3.86218  11
 -30   0   0 0.47849 5.29415   2
 -30  -2  -4 228.906 12.7992  14
 -30   2  -4 242.398 13.2389  14
 -30  -2  -4 247.904 12.6179  13
 -30   2  -4 272.879 13.3169  13
 -30  -2  -2 246.834 13.2138  13
 -30   2  -2 248.888 13.2969  13
  30  -2   0 1041.25 34.6861   5
  30   2   0 1122.03 37.0571   5
 -30  -2   0 1071.88 25.8223  13
 -30   2   0 1048.26 25.7093  13
 -30   2   0 1083.09 28.8062  11
 -30  -2   0 1095.52 28.9701  11
 -30  -4  -4 10.2132 4.12329  14
 -30   4  -4 14.4769 4.78102  14
 -30  -4  -4 12.9903 4.07427  13
 -30   4  -4 13.9106 4.16519  13
 -30  -4  -2 3.56323 3.55535  13
 -30   4  -2 1.85126 3.71237  13
 -30  -4   0 0.89042 2.49352  13
 -30   4   0 0.60515 2.53069  13
  30  -4   0-0.73410 4.41842   5
  30   4   0-0.38544 4.43530   5
 -30   4   0-0.20453 3.72824  11
 -30  -4   0-1.24361 3.93136  11
 -30  -6  -4 58.4286 6.41755  14
 -30   6  -4 54.8803 6.72018  14
 -30  -6  -4 52.4652 5.88736  13
 -30   6  -4 57.9146 6.38805  13
 -30  -6  -4 46.9745 4.99313  19
 -30  -6  -2 1078.88 29.0287  13
 -30   6  -2 1076.63 29.4642  13
  30   6   0 267.456 17.4306   5
 -30  -6   0 262.699 11.1345  13
 -30   6   0 265.955 11.3182  13
 -30   6   0 273.024 13.3385  11
 -30  -6   0 272.332 13.3539  11
 -30   8  -4 69.8104 6.81710  14
 -30   8  -4 65.8419 6.40791  13
 -30  -8  -4 58.5317 5.08465  19
 -30   8  -2 51.2841 6.58933  13
 -30   8   0 13.6937 3.61930  13
  30   8   0 14.5858 5.43766   5
 -30   8   0 16.4098 4.59836  11
 -30  -8   0 10.0558 4.28227  11
 -30 -10  -4 28.8309 3.79129  19
 -30 -10  -2 1233.53 30.7445  19
  30  10   0 16.0391 6.01801   5
 -30  10   0 17.3993 4.80718  11
 -30 -10   0 17.7788 4.68600  11
  30 -12  -4 50.9506 4.92276  22
 -30 -12  -4 51.1728 4.43857  19
 -30 -12  -2 11.5174 3.95530  19
 -30  12   0 18.8763 5.09441  11
 -30 -12   0 18.4230 4.75489  11
 -30  14  -4 24.0690 2.76299  17
  30 -14  -4 34.5918 3.88050  22
 -30 -14  -2 1118.44 27.7736  19
 -30  14   0 54.4689 6.77002  11
 -30  16  -4 82.8419 4.31874  17
  30 -16  -4 96.7433 5.49738  22
 -30 -16  -2 63.1781 5.85814  19
 -30  16   0 77.5783 7.65725  11
 -30  18  -4 15.9391 2.07335  17
  30 -18  -4 17.9367 2.43030  22
 -30 -18  -2 384.675 13.4116  19
 -30  18   0 83.3042 7.82602  11
 -30 -20  -2 26.7648 3.87395  18
 -30  20   0 80.7252 7.42530  11
 -30 -22  -2 75.5881 5.33447  18
 -30  22   0 121.000 8.55541  11
 -30 -24  -2 41.8573 3.74788  18
 -30  24   0 175.938 9.56229  11
 -30 -26  -2 16.6375 2.23389  18
 -30  26   0 7.70098 3.22439  11
 -30  28   0 237.313 9.41250  11
 -31  -1  -5 38.2343 4.10168  14
 -31   1  -5 37.3130 4.10289  14
 -31  -1  -5 40.5182 3.93276  13
 -31   1  -5 34.9675 3.83179  13
 -31  -1  -3 372.657 16.7883  14
 -31   1  -3 382.103 17.0078  14
 -31  -1  -3 393.333 16.8132  13
 -31   1  -3 376.863 16.7763  13
  31  -1  -1 736.870 28.0767   5
  31   1  -1 746.794 28.3687   5
 -31  -1  -1 702.692 27.2994   4
 -31   1  -1 721.417 27.5271   4
 -31  -1  -1 789.241 22.7482  13
 -31   1  -1 756.848 22.2649  13
 -31   1  -1 830.025 23.9276  11
 -31  -1  -1 815.472 23.9277  11
  31  -1   1 676.032 27.4658   5
  31   1   1 692.761 27.7485   5
 -31   1   1 699.366 21.7680  11
 -31  -1   1 708.256 22.0118  11
 -31  -3  -5 37.1715 3.85766  14
 -31   3  -5 38.8509 4.12202  14
 -31  -3  -5 34.4509 3.64891  13
 -31   3  -5 36.1001 3.77721  13
 -31  -3  -3 496.495 19.3561  14
 -31   3  -3 502.051 19.6633  14
 -31  -3  -3 520.730 19.3561  13
 -31   3  -3 509.567 19.4437  13
  31  -3  -1 437.889 21.3438   5
  31   3  -1 452.439 21.8975   5
 -31  -3  -1 409.780 20.1647   4
 -31   3  -1 399.756 20.1554   4
 -31  -3  -1 456.148 16.2982  13
 -31   3  -1 448.605 16.4879  13
 -31   3  -1 363.524 25.1399   2
 -31   3  -1 460.146 17.1299  11
 -31  -3  -1 479.336 17.7552  11
  31  -3   1 506.306 23.4055   5
  31   3   1 474.799 23.0409   5
 -31   3   1 468.019 17.1360  11
 -31  -3   1 497.045 17.8955  11
 -31   5  -5 7.83655 2.63434  14
 -31  -5  -5 9.71162 2.27721  13
 -31   5  -5 11.0757 2.58094  13
 -31  -5  -3 374.999 16.2534  14
 -31   5  -3 384.987 16.9120  14
 -31  -5  -3 389.725 16.3606  13
 -31   5  -3 386.692 16.5289  13
  31   5  -1 222.562 15.1669   5
 -31   5  -1 206.703 14.1108   4
 -31  -5  -1 222.775 11.2650  13
 -31   5  -1 220.444 11.2718  13
 -31   5  -1 232.085 12.0918  11
 -31  -5  -1 239.687 12.4140  11
  31   5   1 175.300 13.8292   5
 -31   5   1 183.766 10.6058  11
 -31  -5   1 193.265 11.1284  11
 -31   7  -5 6.95573 2.17646  14
 -31   7  -5 8.68278 2.18599  13
 -31   7  -3 221.362 12.5564  14
 -31  -7  -3 224.893 11.8091  13
 -31   7  -3 225.430 12.2191  13
 -31  -7  -3 220.977 11.1211  19
 -31   7  -1 245.229 12.0387  13
 -31   7  -1 238.625 12.3562  11
 -31  -7  -1 255.068 12.8388  11
  31   7   1 223.809 15.6377   5
 -31   7   1 218.819 11.5364  11
 -31  -7   1 216.639 11.9305  11
 -31   9  -3 214.976 9.24226  17
 -31   9  -3 242.546 12.8220  14
 -31   9  -3 253.687 12.5346  13
 -31  -9  -3 248.438 11.4913  19
 -31   9  -1 415.444 16.0858  13
 -31   9  -1 400.816 16.1885  11
 -31  -9  -1 407.421 16.5759  11
 -31   9   1 403.678 16.2094  11
 -31  -9   1 435.535 16.9386  11
 -31  11  -3 151.349 7.57812  17
 -31 -11  -3 166.886 9.07536  19
 -31  11  -1 61.6014 6.65318  11
 -31 -11  -1 74.0446 7.31438  11
 -31  11   1 55.7749 6.36836  11
 -31 -11   1 58.7539 6.68373  11
 -31  13  -3 232.500 9.18968  17
 -31 -13  -3 249.787 10.6406  19
 -31  13  -1 419.542 16.4346  11
 -31  13   1 321.521 14.1062  11
 -31  15  -3 64.4562 4.68824  17
  31 -15  -3 63.9145 5.79405  22
 -31 -15  -3 69.4269 5.59529  19
 -31 -15  -3 61.7106 5.04697  18
 -31  15  -1 97.7093 7.94866  11
 -31  15   1 101.091 7.97640  11
 -31  17  -3 148.446 6.73964  17
 -31 -17  -3 159.612 7.56774  18
 -31  17  -1 320.964 13.8747  11
 -31  17   1 300.428 13.3247  11
  31 -19  -3 125.683 6.57889  22
 -31 -19  -3 108.126 5.83442  18
 -31  19  -1 60.7897 6.20315  11
 -31  19   1 71.3932 6.69830  11
  31 -21  -3 117.083 5.62747  22
 -31 -21  -3 108.210 5.27859  18
 -31  21  -1 251.035 11.2109  11
 -31 -21  -1 208.633 9.27580  18
 -31  21   1 235.187 11.0420  11
 -31 -23  -3 5.97878 1.59571  18
 -31 -23  -1 1.79045 1.98403  18
 -31  23  -1 3.29897 2.97352  11
 -31  23   1 0.42625 2.83184  11
 -31  25  -1 51.9508 4.79238  11
 -31  25   1 15.3789 5.75715  11
 -31  27  -1 39.8534 3.88673  11
 -31  27   1 25.2207 3.18681  11
 -32   0  -4 182.915 10.4571  14
 -32   0  -4 168.800 9.76461  13
 -32   0  -2-0.88003 3.26222  13
 -32   0   0 5.10441 3.00470  13
  32   0   0 0.36600 4.04985   5
 -32   0   0 2.95487 3.65481  11
 -32  -2  -4 28.8580 4.87032  14
 -32   2  -4 29.7827 4.99133  14
 -32  -2  -4 26.5902 4.58330  13
 -32   2  -4 26.4281 4.58709  13
 -32  -2  -2 1526.06 37.2443  13
 -32   2  -2 1522.64 37.1290  13
  32  -2   0 392.927 20.9089   5
  32   2   0 380.438 20.8604   5
 -32  -2   0 365.468 13.5580  13
 -32   2   0 368.584 13.4982  13
 -32   2   0 387.619 16.0450  11
 -32  -2   0 390.626 16.2906  11
 -32  -4  -4 74.0704 6.61519  14
 -32   4  -4 79.5751 7.19895  14
 -32  -4  -4 74.1751 6.42815  13
 -32   4  -4 77.3782 6.75861  13
 -32  -4  -4 75.3376 5.53106  19
 -32  -4  -2 5.12425 3.86385  13
 -32   4  -2 8.25304 4.14910  13
 -32   4   0 1.74017 2.70538  13
  32   4   0 2.35795 3.87971   5
 -32   4   0 2.35049 3.60669  11
 -32  -4   0-0.86409 3.59791  11
 -32   6  -4 166.642 9.66759  14
 -32  -6  -4 173.088 9.03349  13
 -32   6  -4 175.899 9.41002  13
 -32  -6  -4 160.263 7.70450  19
 -32  -6  -2 918.139 26.2134  13
 -32   6  -2 912.040 26.6758  13
 -32  -6   0 367.643 13.7183  13
 -32   6   0 379.819 14.0449  13
 -32   6   0 418.512 16.7386  11
 -32  -6   0 378.712 16.3166  11
 -32   8  -4 66.9461 6.16259  14
 -32   8  -4 73.8004 6.02584  13
 -32  -8  -4 68.6863 5.01725  19
 -32   8  -2 15.5992 4.46372  13
 -32   8   0 57.3292 5.75243  13
 -32   8   0 54.9347 6.66972  11
 -32  -8   0 56.4535 6.79333  11
  32 -10  -4 54.7776 4.74059  22
 -32 -10  -4 57.2494 4.45895  19
 -32 -10  -2 352.893 14.3642  19
 -32  10   0 231.031 12.7008  11
 -32 -10   0 206.939 11.9640  11
  32 -12  -4 105.981 6.09339  22
 -32 -12  -4 105.595 5.57775  19
 -32 -12  -2 3.52657 3.27295  19
 -32  12   0 547.419 19.8621  11
  32 -14  -4 22.8927 2.97040  22
 -32 -14  -2 3.83499 2.98987  19
 -32  14   0 45.8953 6.33965  11
  32 -16  -4 150.310 6.10782  22
 -32 -16  -2 4.71065 2.83932  19
 -32  16   0 320.190 14.6904  11
 -32  18   0 25.4290 4.97646  11
 -32 -20  -2 5.14417 2.45880  18
 -32  20   0 158.326 9.69374  11
 -32 -22  -2 263.925 9.18465  18
 -32  22   0 2.50729 3.24683  11
 -32 -24  -2 10.3054 2.07054  18
 -32  24   0 3.16229 2.81986  11
 -32  26   0 6.20551 2.63838  11
 -33  -1  -5 7.93601 2.13285  14
 -33   1  -5 7.54200 2.17023  14
 -33  -1  -5 9.78692 1.99884  13
 -33   1  -5 8.96333 1.99038  13
 -33  -1  -3 152.215 10.1274  14
 -33   1  -3 159.993 10.3751  14
 -33  -1  -3 177.172 10.5089  13
 -33   1  -3 165.914 10.3987  13
 -33  -1  -1 107.165 7.94845  13
 -33   1  -1 109.744 8.20660  13
 -33   1  -1 117.316 8.83836  11
 -33  -1  -1 111.449 8.72733  11
 -33   1   1 147.798 9.59799  11
 -33  -1   1 150.590 9.80781  11
 -33   3  -5 10.9119 2.22269  14
 -33   3  -5 10.3896 2.02656  13
 -33  -3  -3 137.900 9.56349  14
 -33   3  -3 149.637 9.97234  14
 -33  -3  -3 156.935 9.81631  13
 -33   3  -3 145.259 9.54560  13
 -33  -3  -1 197.954 10.7170  13
 -33   3  -1 186.815 10.4705  13
 -33   3  -1 204.422 11.3403  11
 -33  -3  -1 209.137 11.6962  11
 -33  -3   1 233.060 10.6579  13
 -33   3   1 212.157 11.5972  11
 -33  -3   1 217.513 11.7349  11
 -33  -5  -3 75.1177 7.07772  14
 -33   5  -3 86.7649 7.75925  14
 -33  -5  -3 87.6772 7.43189  13
 -33   5  -3 90.7558 7.69264  13
 -33  -5  -3 90.5298 7.03699  19
 -33  -5  -1 115.225 8.34557  13
 -33   5  -1 118.118 8.33406  13
 -33   5  -1 121.018 8.91777  11
 -33  -5  -1 117.477 8.98763  11
 -33  -5   1 113.529 7.41891  13
 -33   5   1 112.672 7.46853  13
 -33   5   1 90.6290 7.78955  11
 -33  -5   1 102.890 8.44520  11
 -33   7  -3 87.8279 7.64179  14
 -33  -7  -3 88.7262 7.09704  13
 -33   7  -3 80.7533 7.16242  13
 -33  -7  -3 87.5631 6.82727  19
 -33  -7  -1 462.317 16.6928  13
 -33   7  -1 453.906 16.6440  13
 -33   7  -1 435.431 16.9152  11
 -33  -7  -1 446.716 17.3537  11
 -33  -7   1 473.937 15.3694  13
 -33   7   1 464.663 15.5055  13
 -33   7   1 444.472 16.9259  11
 -33  -7   1 423.320 16.7124  11
 -33   9  -3 73.3427 6.95177  14
 -33   9  -3 76.5012 6.67695  13
 -33  -9  -3 74.3549 6.20047  19
 -33   9  -1 33.6429 5.04016  13
 -33   9  -1 27.9206 5.19819  11
 -33  -9  -1 31.3562 5.45223  11
 -33   9   1 22.6304 4.05671  13
 -33   9   1 17.7117 4.52800  11
 -33  -9   1 19.1478 4.50147  11
 -33 -11  -3 84.0461 6.22672  19
 -33  11  -1 67.6135 6.90371  11
 -33  11   1 60.6679 6.58039  11
 -33 -13  -3 207.780 9.08326  19
 -33  13  -1 252.185 12.3877  11
 -33  13   1 250.497 12.2031  11
  33 -15  -3 21.6849 3.48426  22
 -33 -15  -3 20.3857 3.29688  19
 -33 -15  -3 15.0760 2.92029  18
 -33  15  -1 24.8264 4.69967  11
 -33  15   1 19.6540 4.48831  11
  33 -17  -3 319.161 10.7064  22
 -33 -17  -3 281.795 9.51876  18
 -33  17  -1 582.150 18.6793  11
 -33  17   1 552.446 18.0684  11
  33 -19  -3 17.0646 2.52558  22
 -33 -19  -3 16.6275 2.40503  18
 -33  19  -1 50.7675 5.53264  11
 -33  19   1 55.4704 5.73746  11
 -33 -21  -3 211.605 6.70562  18
 -33  21  -1 591.462 17.0574  11
 -33 -21  -1 512.822 14.6223  18
 -33  21   1 607.807 17.6787  11
 -33  23  -1 0.36308 2.44983  11
 -33  23   1-0.11941 2.48247  11
 -33  25  -1 188.691 7.72926  11
 -33  25   1 176.938 7.44025  11
 -34   0  -4-1.24270 2.77786  14
 -34   0  -4 0.71922 2.63192  13
 -34   0  -2 31.7768 5.14481  13
 -34   0   0 1.75471 2.79638  13
 -34   0   0-2.38596 4.02754  11
 -34  -2  -4 110.338 7.29975  14
 -34   2  -4 118.717 7.62261  14
 -34  -2  -4 124.085 7.39723  13
 -34   2  -4 126.372 7.55954  13
 -34  -2  -2 82.8251 7.41420  13
 -34   2  -2 84.1150 7.41790  13
 -34  -2   0 801.531 21.8589  13
 -34   2   0 848.687 25.2393  11
 -34  -2   0 838.845 25.3442  11
 -34  -4  -4 21.4201 3.67179  14
 -34   4  -4 23.9168 3.98919  14
 -34  -4  -4 23.0590 3.64102  13
 -34   4  -4 25.1646 3.84408  13
 -34  -4  -4 21.9849 3.16175  19
 -34  -4  -2 76.3881 7.07770  13
 -34   4  -2 84.4275 7.47752  13
 -34  -4   0 56.0714 5.50043  13
 -34   4   0 56.8517 5.63178  13
 -34   4   0 52.3220 6.60465  11
 -34  -4   0 53.0411 6.67628  11
 -34   6  -4 168.139 8.59734  14
 -34  -6  -4 161.881 7.80288  13
 -34   6  -4 173.580 8.31322  13
 -34  -6  -4 150.151 6.80336  19
 -34  -6  -2 350.007 14.4803  13
 -34   6  -2 348.763 14.7714  13
 -34  -6   0 584.003 18.1712  13
 -34   6   0 583.509 18.2079  13
 -34   6   0 668.643 21.8010  11
 -34  -6   0 637.735 21.5807  11
 -34   8  -4 12.5314 3.20443  14
 -34   8  -4 15.5233 3.05062  13
 -34  -8  -4 17.9525 2.77474  19
 -34   8  -2 48.9198 5.87242  13
 -34  -8  -2 44.1731 5.56699  19
 -34   8   0 33.3642 4.72288  13
 -34   8   0 37.2743 5.78714  11
 -34  -8   0 32.6479 5.52379  11
  34 -10  -4 118.311 6.08946  22
 -34 -10  -4 120.483 5.56784  19
 -34 -10  -2 355.862 13.7108  19
 -34  10   0 619.302 20.9693  11
 -34 -10   0 596.764 20.5165  11
  34 -12  -4 49.0719 3.72000  22
 -34 -12  -2 150.376 8.50495  19
 -34  12   0 4.68837 3.95762  11
  34 -14  -4 9.03965 1.89729  22
 -34 -14  -2 154.914 8.11322  19
 -34  14   0 3.51617 3.71354  11
 -34 -16  -2 141.130 7.30549  19
 -34  16   0 55.0046 6.27774  11
 -34 -18  -2 85.7824 5.51944  18
 -34  18   0 202.601 10.7737  11
 -34 -20  -2 84.4471 5.04125  18
 -34  20   0 173.474 9.44972  11
 -34 -22  -2 11.1294 2.12813  18
 -34  22   0 416.062 14.2035  11
 -34  24   0 115.793 6.64168  11
 -35  -1  -3 147.705 9.15812  14
 -35   1  -3 133.081 8.84590  14
 -35  -1  -3 153.177 8.99824  13
 -35   1  -3 142.878 8.81310  13
 -35  -1  -1 582.154 19.0939  13
 -35   1  -1 562.804 18.8851  13
 -35   1  -1 605.961 20.2801  11
 -35  -1  -1 617.401 20.4444  11
 -35  -1   1 570.556 17.3386  13
 -35   1   1 554.743 17.3936  13
 -35   1   1 525.971 18.7459  11
 -35  -1   1 536.089 19.0027  11
 -35  -3  -3 58.3301 6.11465  14
 -35   3  -3 50.0166 5.70176  14
 -35  -3  -3 55.4038 5.77498  13
 -35   3  -3 58.5563 5.92096  13
 -35  -3  -1 291.012 12.8793  13
 -35   3  -1 297.474 13.2693  13
 -35   3  -1 326.682 14.2055  11
 -35  -3  -1 314.777 14.3369  11
 -35  -3   1 318.394 12.6292  13
 -35   3   1 309.777 12.5295  13
 -35   3   1 306.762 13.7448  11
 -35  -3   1 312.115 13.9982  11
 -35  -5  -3 215.184 10.6546  14
 -35   5  -3 214.007 10.9753  14
 -35  -5  -3 221.418 10.5769  13
 -35   5  -3 233.407 11.0153  13
 -35  -5  -3 219.902 10.0060  19
 -35  -5  -1 953.951 25.6883  13
 -35   5  -1 956.109 25.8889  13
 -35   5  -1 944.022 26.4610  11
 -35  -5  -1 965.827 26.8658  11
 -35  -5   1 1014.71 25.0579  13
 -35   5   1 1035.72 25.4387  13
 -35   5   1 967.175 26.7292  11
 -35  -5   1 970.207 27.0663  11
 -35   7  -3 3.27640 3.08390  14
 -35   7  -3 3.05196 2.92823  13
 -35  -7  -3 0.40885 2.68205  19
 -35  -7  -1 84.2532 7.02965  13
 -35   7  -1 84.2416 7.18660  13
 -35   7  -1 83.5087 7.44352  11
 -35  -7  -1 79.1125 7.37023  11
 -35  -7   1 51.2669 5.17562  13
 -35   7   1 59.0552 5.66014  13
 -35   7   1 49.3903 6.00903  11
 -35  -7   1 48.1141 6.01047  11
 -35   9  -3 126.113 8.00308  14
 -35  -9  -3 118.877 6.97924  19
 -35   9  -1 426.925 16.0468  13
 -35   9  -1 418.491 16.1057  11
 -35  -9  -1 419.023 16.1938  11
 -35   9   1 490.717 15.9299  13
 -35   9   1 471.167 17.0573  11
 -35  -9   1 460.135 17.0200  11
 -35 -11  -3 8.96988 2.75382  19
 -35  11  -1 90.3141 7.52073  11
 -35  11   1 80.2455 7.14186  11
  35 -13  -3 27.4732 3.59287  22
 -35 -13  -3 29.2802 3.54244  19
 -35  13  -1 101.112 7.65324  11
 -35  13   1 149.933 9.15102  11
 -35 -15  -3 4.07728 1.94716  18
  35 -15  -3 3.40980 2.13643  22
 -35  15  -1 78.4954 6.76513  11
 -35  15   1 61.6201 5.95283  11
  35 -17  -3 51.4653 3.73794  22
 -35 -17  -3 47.9331 3.40030  18
 -35  17  -1 80.6925 6.44400  11
 -35  17   1 116.524 7.64733  11
 -35  19  -1 3.54896 2.87898  11
 -35  19   1 6.75854 3.03070  11
 -35  21  -1 77.3778 5.53875  11
 -35 -21  -1 67.9272 4.45710  18
 -35  21   1 12.0725 5.35859  11
 -35  23  -1 23.3388 3.15200  11
 -35  23   1 14.5919 2.88566  11
 -36   0  -4 10.5648 2.80595  14
 -36   0  -4 10.5624 2.53431  13
 -36   0  -2 0.36686 2.98504  13
 -36   0   0 406.371 14.6549  13
 -36   0   0 447.015 17.4385  11
 -36  -2  -4 59.0731 4.71721  14
 -36   2  -4 57.3316 4.85447  14
 -36  -2  -4 58.8998 4.55469  13
 -36   2  -4 66.0861 4.83948  13
 -36  -2  -2 82.1356 7.04111  13
 -36   2  -2 81.0156 7.00178  13
 -36  -2   0 108.376 7.43539  13
 -36   2   0 115.139 7.55048  13
 -36   2   0 127.799 9.39636  11
 -36  -2   0 122.324 9.33535  11
 -36  -4  -4 11.1637 2.69950  14
 -36   4  -4 10.9208 2.77864  14
 -36  -4  -4 11.2540 2.51637  13
 -36   4  -4 14.2943 2.73466  13
 -36  -4  -4 8.65382 2.15782  19
 -36  -4  -2 58.1782 5.95913  13
 -36   4  -2 55.0710 5.98741  13
 -36  -4   0 6.15701 3.00645  13
 -36   4   0 8.66194 3.27798  13
 -36   4   0 7.41443 4.15645  11
 -36  -4   0 4.24210 4.01033  11
 -36  -4   2 70.2726 6.18923  13
 -36   6  -4 261.533 9.50795  14
 -36   6  -4 276.346 9.33944  13
 -36  -6  -4 248.854 7.93909  19
 -36  -6  -2 16.1978 3.95116  13
 -36   6  -2 19.6347 4.14590  13
 -36  -6   0 1126.01 27.4316  13
 -36   6   0 1094.45 27.4058  13
 -36   6   0 1204.28 30.9286  11
 -36  -6   0 1165.71 30.5154  11
 -36  -6   2 16.5601 3.64223  13
 -36   6   2 13.4120 3.43571  13
 -36   8  -4 5.66775 2.06995  14
  36  -8  -4 3.56083 1.82373  22
 -36  -8  -4 4.51156 1.73678  19
 -36   8  -2 13.6072 3.80827  13
 -36  -8  -2 15.9855 3.86925  19
 -36   8   0 65.2886 6.00363  13
 -36   8   0 78.9086 7.50725  11
 -36  -8   0 61.5197 6.76913  11
 -36   8   2 43.7884 4.94655  13
  36 -10  -4 221.464 7.35342  22
 -36 -10  -2 17.5401 3.63800  19
 -36  10   0 1687.60 38.7859  11
 -36 -10   0 1641.27 38.1549  11
 -36 -12  -2 38.3215 4.31040  19
 -36  12   0-0.19738 3.57082  11
 -36 -14  -2 14.0537 3.09934  19
 -36  14   0 909.568 25.2684  11
 -36 -16  -2 8.02094 3.26731  19
 -36  16   0 24.6810 4.58671  11
 -36 -18  -2 1.33694 1.78768  18
 -36  18   0 252.232 11.1870  11
 -36 -20  -2 45.0357 3.38348  18
 -36  20   0 21.2359 3.95219  11
 -36  22   0 5.36731 2.72670  11
 -37  -1  -3 161.082 8.72823  14
 -37   1  -3 174.938 9.09385  14
 -37  -1  -3 169.302 8.71776  13
 -37   1  -3 175.328 8.85335  13
 -37  -1  -1 164.106 9.55237  13
 -37   1  -1 162.933 9.52170  13
 -37   1  -1 168.829 10.2421  11
 -37  -1  -1 176.520 10.3525  11
 -37  -1   1 191.625 9.54508  13
 -37   1   1 196.595 9.69560  13
 -37   1   1 186.377 10.5717  11
 -37  -1   1 183.724 10.4935  11
 -37  -3  -3 56.7923 5.40624  14
 -37   3  -3 59.7069 5.61852  14
 -37  -3  -3 67.9694 5.60850  13
 -37   3  -3 70.7877 5.75386  13
 -37  -3  -3 63.8941 5.18532  19
 -37  -3  -1 42.9210 5.29183  13
 -37   3  -1 35.4587 5.01608  13
 -37   3  -1 43.7429 5.85967  11
 -37  -3  -1 36.1692 5.52921  11
 -37  -3   1 74.0719 6.10871  13
 -37   3   1 75.1264 6.17892  13
 -37   3   1 72.1630 6.77726  11
 -37  -3   1 72.3264 6.84128  11
 -37  -5  -3 98.5912 6.58531  14
 -37   5  -3 111.824 7.16692  14
 -37  -5  -3 114.363 6.85402  13
 -37   5  -3 111.976 6.94214  13
 -37  -5  -3 106.119 6.38054  19
 -37  -5  -1 412.291 15.3186  13
 -37   5  -1 393.877 14.9249  13
 -37   5  -1 389.852 15.4482  11
 -37  -5  -1 413.485 15.7791  11
 -37  -5   1 347.258 12.9089  13
 -37   5   1 357.663 13.2141  13
 -37   5   1 348.694 14.1783  11
 -37  -5   1 309.203 13.6309  11
 -37  -5   3 187.623 8.81678  13
 -37   7  -3 1.67904 2.47283  14
 -37   7  -3 2.58994 2.37842  13
 -37  -7  -3 1.67348 2.26535  19
 -37   7  -1 8.28833 3.24014  13
 -37   7  -1 5.78711 3.57163  11
 -37  -7  -1 5.63861 3.40316  11
 -37   7   1 6.77408 3.05757  13
 -37   7   1 5.70398 3.52003  11
 -37  -7   1 4.61458 3.42543  11
 -37   7   3 4.84813 2.68070  13
 -37   9  -3 59.6585 5.06647  14
 -37  -9  -3 63.6522 4.70730  19
 -37   9  -1 327.093 13.1045  13
 -37   9  -1 356.283 14.0723  11
 -37   9   1 304.576 11.8745  13
 -37   9   1 284.849 12.5000  11
 -37 -11  -3 13.7558 2.64090  19
 -37  11  -1 168.139 9.43629  11
 -37  11   1 137.257 8.49149  11
  37 -13  -3 30.8178 3.23719  22
 -37 -13  -3 30.9797 3.07510  19
 -37 -13  -3 27.3992 2.69277  18
 -37  13  -1 172.273 9.22903  11
 -37  13   1 159.504 8.85065  11
  37 -15  -3 19.8661 2.44491  22
 -37 -15  -3 18.4001 2.18072  18
 -37  15  -1 95.9940 6.79370  11
 -37  15   1 126.528 7.59076  11
 -37  17  -1 189.009 8.83116  11
 -37  17   1 29.9320 8.09256  11
 -37  19  -1 77.3059 5.32330  11
 -37 -19  -1 67.1169 4.36893  18
 -37  19   1 17.6374 5.85215  11
 -37  21  -1 59.6137 4.41290  11
 -37  21   1 58.4436 4.21921  11
 -38   0  -4 0.83412 1.52051  14
 -38   0  -4-0.15421 1.51737  13
 -38   0  -2 35.0527 4.59005  13
 -38   0   0 1.71087 2.59019  13
 -38   0   0 1.21305 3.47143  11
 -38   0   2 50.2157 5.09811  13
 -38   0   4 0.70313 1.71558  13
 -38   2  -4 78.0264 4.61995  14
 -38  -2  -4 82.9115 4.38328  13
 -38   2  -4 83.1291 4.49778  13
 -38  -2  -2 14.7781 3.57374  13
 -38   2  -2 15.9858 3.52749  13
 -38  -2   0 501.823 16.3345  13
 -38   2   0 490.236 16.2162  13
 -38   2   0 561.135 19.1153  11
 -38  -2   0 554.029 19.0855  11
 -38  -2   2 5.89009 2.81874  13
 -38   2   2 3.34524 2.86297  13
 -38  -2   4 124.270 5.53293  13
 -38   2   4 122.970 5.58894  13
 -38   4  -4 6.41172 1.91097  14
 -38  -4  -2 32.0001 4.46459  13
 -38   4  -2 30.1593 4.53706  13
 -38  -4   0 51.3894 5.31042  13
 -38   4   0 53.0792 5.32525  13
 -38   4   0 58.3877 6.49687  11
 -38  -4   0 57.4088 6.52291  11
 -38  -4   2 31.9990 4.19809  13
 -38   4   2 36.9428 4.59520  13
 -38  -6  -2 157.774 8.52393  13
 -38   6  -2 165.024 8.78004  13
 -38  -6  -2 154.780 8.30895  19
 -38  -6   0 151.982 8.48595  13
 -38   6   0 145.372 8.42191  13
 -38   6   0 162.400 9.94533  11
 -38  -6   0 161.940 9.88124  11
 -38  -6   2 179.287 8.73802  13
 -38   6   2 194.500 9.17918  13
 -38   8  -2 76.6634 5.97950  13
 -38  -8  -2 79.0099 5.88499  19
 -38   8   0 125.700 7.77669  13
 -38   8   0 125.046 8.70848  11
 -38  -8   0 130.715 8.81704  11
 -38   8   2 90.8284 6.24332  13
 -38 -10  -2 91.8027 8.10847  19
 -38  10   0 101.047 7.79182  11
 -38 -12  -2 70.0478 6.65737  19
 -38  12   0 16.3012 4.23549  11
 -38 -14  -2 134.120 8.25513  19
 -38  14   0 9.20236 3.64726  11
 -38 -16  -2 76.6157 4.48701  18
 -38  16   0 1.16943 2.91354  11
 -38 -18  -2 71.9881 3.98184  18
 -38  18   0 42.7833 4.55718  11
 -38  20   0 2.57891 2.25997  11
 -39  -1  -3 52.4591 4.63088  14
 -39   1  -3 52.8160 4.67674  14
 -39  -1  -3 60.1511 4.72638  13
 -39   1  -3 60.7542 4.71966  13
 -39  -1  -3 60.0432 4.58277  19
 -39  -1  -1 26.4672 4.24414  13
 -39   1  -1 22.1681 4.05854  13
 -39   1  -1 22.2886 4.35670  11
 -39  -1  -1 22.7649 4.44236  11
 -39  -1   1 74.6697 5.99430  13
 -39   1   1 75.2309 6.00460  13
 -39   1   1 64.5627 6.24329  11
 -39  -1   1 61.0545 6.16806  11
 -39  -1   3 72.2744 5.27999  13
 -39   1   3 69.7738 5.26546  13
 -39  -3  -3 34.4241 3.93707  14
 -39   3  -3 37.3906 4.09598  14
 -39  -3  -3 37.1672 3.86950  13
 -39   3  -3 40.5741 4.01323  13
 -39  -3  -3 38.7535 3.74176  19
 -39  -3  -1 163.444 8.94237  13
 -39   3  -1 150.311 8.68376  13
 -39   3  -1 162.576 9.46892  11
 -39  -3  -1 165.990 9.50747  11
 -39  -3   1 171.060 8.73160  13
 -39   3   1 179.632 8.97304  13
 -39   3   1 168.735 9.44870  11
 -39  -3   1 152.437 9.01850  11
 -39  -3   3 51.1758 4.50758  13
 -39   3   3 52.3331 4.64928  13
 -39   5  -3 12.1953 2.82942  14
 -39  -5  -3 12.3998 2.62515  13
 -39   5  -3 11.4035 2.61656  13
 -39  -5  -3 15.7834 2.75148  19
 -39  -5  -1 63.2529 5.72643  13
 -39   5  -1 62.9964 5.72513  13
 -39   5  -1 58.0043 5.98211  11
 -39  -5  -1 65.2184 6.19398  11
 -39  -5   1 81.9877 6.06183  13
 -39   5   1 82.2987 6.17296  13
 -39   5   1 74.9560 6.60450  11
 -39  -5   1 71.8429 6.37930  11
 -39  -5   3 17.4617 3.01398  13
 -39   5   3 18.4538 3.17922  13
 -39   7  -3 49.5396 4.27290  14
 -39   7  -3 54.8543 4.23962  13
 -39  -7  -3 53.8895 4.01366  19
 -39   7  -1 65.9789 5.74337  13
 -39   7  -1 66.2815 6.11284  11
 -39  -7  -1 65.1311 6.15037  11
 -39   7   1 71.7238 5.71696  13
 -39   7   1 70.5745 6.29037  11
 -39  -7   1 71.7021 6.25134  11
 -39   7   3 68.6942 4.81241  13
 -39   9  -3 68.9008 4.69725  14
 -39  -9  -3 73.3101 4.32794  19
 -39   9  -1 45.3787 4.73395  13
 -39   9  -1 38.3132 4.89093  11
 -39   9   1 64.2914 5.40119  13
 -39   9   1 53.9487 5.44796  11
  39 -11  -3 39.0110 3.27638  22
 -39 -11  -3 44.7260 3.27089  19
 -39  11  -1 56.4084 5.47468  11
 -39  11   1 33.0636 4.46520  11
 -39  13  -1 216.624 9.57583  11
 -39  13   1 43.2097 9.54235  11
 -39  15  -1 33.2511 4.06419  11
 -39  15   1 1.96995 3.39728  11
 -39  17  -1 297.368 10.0959  11
 -39  17   1 293.100 9.95371  11
 -39  19  -1 4.90283 2.01053  11
 -39  19   1 5.77402 2.03015  11
 -40   0  -2 1.31814 2.40288  13
 -40   0   0 9.60571 3.22363  13
 -40   0   0 9.20567 3.83032  11
 -40   0   2 0.64395 2.53444  13
 -40  -2  -2 570.953 16.3643  13
 -40   2  -2 549.933 16.1578  13
 -40  -2   0 51.4212 5.12163  13
 -40   2   0 44.3164 4.84532  13
 -40   2   0 53.0682 5.97480  11
 -40  -2   0 52.4794 6.06243  11
 -40  -2   2 748.053 19.5157  13
 -40   2   2 772.044 19.7177  13
 -40  -4  -2 34.6956 4.04369  14
 -40  -4  -2 41.7762 4.31930  13
 -40   4  -2 37.2940 4.23343  13
 -40  -4   0 5.43378 2.74309  13
 -40   4   0 9.01499 3.06873  13
 -40   4   0 12.1547 3.84478  11
 -40  -4   0 9.16837 3.70092  11
 -40  -4   2 55.1256 4.85891  13
 -40   4   2 49.6528 4.81645  13
 -40   6  -2 262.903 10.2385  14
 -40  -6  -2 273.468 9.88257  13
 -40   6  -2 294.738 10.6359  13
 -40  -6   0 8.33265 2.97234  13
 -40   6   0 7.91580 3.06289  13
 -40   6   0 9.55858 3.69765  11
 -40  -6   0 6.99101 3.31971  11
 -40  -6   2 332.867 11.4901  13
 -40   6   2 347.573 11.8942  13
 -40   8  -2 152.915 7.39482  14
 -40   8  -2 158.141 7.24782  13
 -40   8   0 4.06890 2.71664  13
 -40   8   0 2.67569 3.31244  11
 -40   8   2 182.096 8.14479  13
 -40 -10  -2 8.17736 3.00117  19
 -40  10   0 10.9127 3.66047  11
 -40 -12  -2 62.4134 5.52119  19
 -40  12   0 42.8147 4.93973  11
 -40  14   0-0.39529 2.62614  11
 -40  16   0 111.804 6.46641  11
 -40  18   0 1.55440 2.06604  11
 -41  -1  -3 108.531 5.48663  14
 -41   1  -3 109.281 5.58936  14
 -41  -1  -3 111.378 5.35860  13
 -41   1  -3 117.134 5.54284  13
 -41   1  -3 116.343 5.27584  19
 -41  -1  -3 120.401 5.34112  19
 -41  -1  -1 124.156 7.27851  13
 -41   1  -1 129.986 7.41591  13
 -41   1  -1 134.789 8.04128  11
 -41  -1  -1 133.177 7.90723  11
 -41  -1   1 146.204 7.81033  13
 -41   1   1 152.674 7.91868  13
 -41   1   1 134.180 7.89037  11
 -41  -1   1 132.831 7.92594  11
 -41  -1   3 186.769 7.30762  13
 -41   1   3 189.052 7.45007  13
 -41  -3  -3 150.353 6.31467  14
 -41   3  -3 145.202 6.41969  14
 -41  -3  -3 158.997 6.38228  13
 -41   3  -3 159.996 6.39294  13
 -41   3  -3 168.462 6.22730  19
 -41  -3  -3 165.236 6.22113  19
 -41  -3  -1 167.623 8.30784  13
 -41   3  -1 169.293 8.44687  13
 -41   3  -1 174.395 9.04711  11
 -41  -3  -1 177.263 8.98867  11
 -41  -3   1 213.785 9.33816  13
 -41   3   1 221.770 9.46399  13
 -41   3   1 206.282 9.71329  11
 -41  -3   1 197.884 9.34886  11
 -41  -3   3 217.867 7.83568  13
 -41   3   3 222.061 7.98301  13
 -41   5  -3 32.8906 3.14589  14
 -41   5  -3 31.5072 2.97066  13
 -41   5  -3 34.7684 2.92613  19
 -41  -5  -3 36.4399 2.96070  19
 -41  -5  -1 174.319 8.30841  13
 -41   5  -1 179.388 8.54670  13
 -41   5  -1 185.610 9.12484  11
 -41  -5  -1 187.782 9.06261  11
 -41  -5   1 137.882 7.36858  13
 -41   5   1 137.906 7.36242  13
 -41   5   1 129.293 7.64826  11
 -41  -5   1 126.207 7.48111  11
 -41   5   3 70.1335 4.37194  13
 -41  -7  -3 94.3279 4.29318  19
 -41   7  -1 77.6592 5.63247  13
 -41   7  -1 84.6010 6.19740  11
 -41   7   1 94.9338 6.17600  13
 -41   7   1 85.3158 6.14639  11
 -41   9  -1 15.5551 3.40989  11
 -41   9   1 1.25835 3.53013  11
 -41  11  -1 17.2723 3.24729  11
 -41  11   1 2.65876 3.61784  11
 -41  13  -1 48.8192 4.31767  11
 -41  13   1 3.08344 3.50353  11
 -41  15  -1 15.8522 2.79222  11
 -41  15   1 21.7347 2.96647  11
 -42   0  -2 20.4764 3.03704  14
 -42   0  -2 20.1300 3.04058  13
 -42   0   0-1.32462 2.40551  13
 -42   0   0 1.21655 2.81339  11
 -42   0   2 35.8208 3.90722  13
 -42   2  -2 17.9659 2.88633  14
 -42  -2  -2 15.1262 2.70174  14
 -42   2  -2 17.4987 2.90663  13
 -42  -2  -2 14.0424 2.70111  13
 -42  -2  -2 6.39100 3.02610  19
 -42  -2   0 464.482 14.6341  13
 -42   2   0 446.046 14.3668  13
 -42   2   0 496.813 15.9720  11
 -42  -2   0 472.279 15.4394  11
 -42  -2   2 33.0191 3.70352  13
 -42   2   2 27.2496 3.52883  13
 -42  -4  -2 12.5668 2.60243  14
 -42   4  -2 12.1732 2.62209  14
 -42  -4  -2 12.3175 2.43780  13
 -42   4  -2 11.0538 2.50474  13
 -42  -4  -2 5.70051 2.71966  19
 -42  -4   0 2.06385 2.43824  13
 -42   4   0 2.23706 2.59800  13
 -42   4   0 1.34776 3.01279  11
 -42  -4   0 0.57525 2.91999  11
 -42  -4   2 19.1132 3.05309  13
 -42   4   2 18.6095 3.09344  13
 -42   6  -2 64.8481 4.56382  14
 -42   6  -2 66.1531 4.38416  13
 -42  -6   0 66.1691 5.25259  13
 -42   6   0 63.0472 5.27463  13
 -42   6   0 57.6489 5.58441  11
 -42   6   2 92.9413 5.47341  13
 -42   8  -2 9.48426 2.32220  14
 -42   8  -2 9.80778 2.27823  13
 -42  -8  -2 2.89445 2.17834  19
 -42   8   0 0.72121 2.24810  13
 -42   8   0 1.37916 2.76607  11
 -42   8   2 15.9166 2.74948  13
 -42  10   0 30.5234 4.10907  11
 -42  12   0 49.0837 4.60908  11
 -42  14   0 68.2818 4.87390  11
 -43  -1  -1 118.760 6.47520  13
 -43   1  -1 124.583 6.58748  13
 -43   1  -1 135.502 7.09888  11
 -43  -1  -1 128.582 6.90871  11
 -43  -1   1 106.756 6.13123  13
 -43   1   1 98.6186 5.91472  13
 -43   1   1 16.0686 5.92761  11
 -43  -1   1 12.0654 5.63365  11
 -43  -3  -1 65.0506 4.84095  13
 -43   3  -1 73.4461 5.10435  13
 -43   3  -1 76.5460 5.46861  11
 -43  -3  -1 75.0509 5.35150  11
 -43  -3   1 59.8596 4.78505  13
 -43   3   1 61.8445 4.84420  13
 -43   3   1 5.28914 4.62437  11
 -43  -3   1 6.38993 4.50137  11
 -43  -5  -1 121.556 6.25966  13
 -43   5  -1 125.321 6.47528  13
 -43  -5   1 137.872 6.70349  13
 -43   5   1 138.935 6.84399  13
 -43   7  -1 13.0336 2.65197  13
 -43   7  -1 15.2398 3.00194  11
 -43   7   1 18.0385 3.06648  13
 -43   7   1 15.9501 2.99627  11
 -43   9  -1 178.346 7.47844  11
 -43   9   1 215.648 8.25932  11
 -43  11  -1 14.2463 2.61925  11
 -43  11   1 8.70372 2.25848  11
 -44   0  -2 1.39555 1.49589  14
 -44   0  -2-0.36917 1.50364  13
 -44   0  -2 0.06944 1.62065  19
 -44   0   0 163.730 7.61817  13
 -44   0   0 166.476 8.01089  11
 -44   0   2 1.88162 1.82400  13
 -44   2  -2 16.3953 2.36421  14
 -44   2  -2 16.7469 2.35966  13
 -44   2  -2 20.7979 2.55201  19
 -44  -2   0 13.4051 2.84842  13
 -44   2   0 14.1004 2.91699  13
 -44   2   0 13.3961 3.13062  11
 -44  -2   0 13.2505 3.11335  11
 -44   2   2 15.4820 2.52571  13
 -44  -4   0 176.313 7.56717  13
 -44   4   0 178.392 7.74412  13
 -44   4   0 181.129 8.30481  11
 -44   6   0 52.1040 4.14810  13
 -44   6   0 51.8455 4.61159  11
 -44   8   0 90.7563 5.15437  13
 -44   8   0 89.4165 5.59215  11
 -44  10   0 190.769 7.80233  11
 -45  -1  -1 5.65151 2.06589  13
 -45   1  -1 5.24322 1.98401  13
 -45   1  -1 4.07085 2.02717  11
 -45  -1   1 6.88691 2.34525  13
 -45   1   1 5.62802 2.19712  13
 -45   1   1 5.73671 2.02931  11
 -45  -3  -1 31.0500 3.02727  13
 -45   3  -1 27.6673 3.00619  13
 -45   3  -1 36.1228 3.31614  11
 -45  -3   1 35.7106 3.54027  13
 -45   3   1 33.5695 3.49415  13
 -45   3   1 31.1625 3.04531  11
 -45   5  -1 52.2045 3.68941  13
 -45   5   1 114.924 5.71645  13
   0   0   0    0.00    0.00   0
TITL i1309d_autored in Fdd2
REM Fdd2 (#43, found as F2dd in -cba setting)
CELL 1.54184  37.841591  31.600904   5.944043  90.0000  90.0000  90.0000
ZERR   99.00   0.000372   0.000262   0.000049   0.0000   0.0000   0.0000
LATT -4
SYMM -x,-y, z
SYMM  x+1/4,-y+1/4, z+1/4
SYMM -x+1/4, y+1/4, z+1/4
SFAC C H N S I
UNIT 99.00 99.00 99.00 99.00 99.00
REM  CrysAlisPro recorded range (K): Min=297.7; max=299.0; aver:298.3
TEMP 25
SIZE 0.02 0.05 0.15
TREF
HKLF 4
END
;
_shelx_hkl_checksum     70107
_shelx_res_file
;
TITL i1309d_autored in Fdd2 #43
    i1309d_autored.res
    created by SHELXL-2018/3 at 11:04:54 on 04-Dec-2025
REM reset to Fdd2 #43
CELL 1.54184 37.84159 31.6009 5.94404 90 90 90
ZERR 16 0.00037 0.00026 0.00005 0 0 0
LATT -4
SYMM -X,-Y,+Z
SYMM 0.25-X,0.25+Y,0.25+Z
SYMM 0.25+X,0.25-Y,0.25+Z
SFAC C H I N S
UNIT 288 224 32 32 16
L.S. 10
PLAN  4
SIZE 0.024 0.052 0.153
TEMP 25.2(9)
CONF
fmap 2
acta
MORE -1
BOND $H
OMIT 15 19 1
REM <olex2.extras>
REM <HklSrc "%.\\i1309d_autored.hkl">
REM </olex2.extras>
WGHT    0.114500
FVAR       0.11161
I1    3    0.326924    0.484898    0.937559    11.00000    0.05287    0.04600 =
         0.05348    0.01192   -0.00294    0.00016
I2    3    0.438916    0.475655    0.719812    11.00000    0.05273    0.04588 =
         0.07479   -0.00279    0.00137    0.00765
S1    5    0.369456    0.539253    0.460628    11.00000    0.03568    0.05231 =
         0.04370   -0.00623   -0.00015   -0.00274
C5    1    0.278000    0.635116    0.230039    11.00000    0.06653    0.04645 =
         0.06861    0.01981   -0.02115   -0.01186
AFIX  43
H5    2    0.279642    0.654130    0.111082    11.00000   -1.20000
AFIX   0
C14   1    0.370647    0.664125    0.937764    11.00000    0.04441    0.04062 =
         0.07876    0.00239    0.02303   -0.00787
AFIX  43
H14   2    0.356860    0.688280    0.920913    11.00000   -1.20000
AFIX   0
C7    1    0.243249    0.607011    0.538254    11.00000    0.04148    0.05382 =
         0.06089   -0.00910   -0.00615   -0.00103
AFIX  43
H7    2    0.222570    0.606600    0.622775    11.00000   -1.20000
AFIX   0
C16   1    0.415837    0.627271    1.157749    11.00000    0.04452    0.05978 =
         0.05242   -0.01007    0.00142   -0.01177
AFIX  43
H16   2    0.431069    0.625179    1.280030    11.00000   -1.20000
AFIX   0
C9    1    0.249040    0.539535    0.925508    11.00000    0.04027    0.06029 =
         0.04174   -0.00320    0.00488   -0.00742
AFIX 137
H9A   2    0.245021    0.509541    0.927082    11.00000   -1.50000
H9B   2    0.227240    0.553922    0.894335    11.00000   -1.50000
H9C   2    0.257864    0.548363    1.069472    11.00000   -1.50000
AFIX   0
C6    1    0.247607    0.634734    0.360254    11.00000    0.05887    0.04484 =
         0.07969   -0.00155   -0.02794    0.00412
AFIX  43
H6    2    0.229574    0.653719    0.326893    11.00000   -1.20000
AFIX   0
C12   1    0.389580    0.596563    0.814969    11.00000    0.03144    0.03708 =
         0.04346   -0.00604    0.00262   -0.00190
C13   1    0.367148    0.633259    0.785788    11.00000    0.04651    0.05328 =
         0.05077   -0.01051    0.01734   -0.02315
AFIX  43
H13   2    0.351147    0.635244    0.667507    11.00000   -1.20000
AFIX   0
C18   1    0.459433    0.545013    1.139673    11.00000    0.06665    0.06355 =
         0.07090   -0.00906   -0.01847    0.01391
AFIX 137
H18A  2    0.480997    0.540454    1.058117    11.00000   -1.50000
H18B  2    0.452750    0.519378    1.215169    11.00000   -1.50000
H18C  2    0.462896    0.567063    1.248555    11.00000   -1.50000
AFIX   0
N1    4    0.275176    0.549959    0.749631    11.00000    0.03726    0.04286 =
         0.04290   -0.00054    0.00383    0.00077
C17   1    0.413567    0.595143    0.998079    11.00000    0.04186    0.04536 =
         0.04261    0.00116   -0.00008   -0.00563
C15   1    0.394727    0.662161    1.127764    11.00000    0.05764    0.05112 =
         0.05731   -0.01582    0.00387   -0.01244
AFIX  43
H15   2    0.395848    0.684538    1.229133    11.00000   -1.20000
AFIX   0
C10   1    0.419336    0.535028    0.805222    11.00000    0.03350    0.03057 =
         0.05415    0.00084    0.00680    0.00155
C11   1    0.393600    0.557186    0.697173    11.00000    0.03684    0.03295 =
         0.04637   -0.00381    0.00187   -0.00198
C4    1    0.305788    0.608190    0.271688    11.00000    0.04792    0.04223 =
         0.05127    0.00703   -0.00441   -0.00780
AFIX  43
H4    2    0.326016    0.608604    0.182858    11.00000   -1.20000
AFIX   0
C1    1    0.308563    0.532027    0.723403    11.00000    0.03330    0.03323 =
         0.05349   -0.00448   -0.00055   -0.00731
N2    4    0.432014    0.557186    0.985971    11.00000    0.03744    0.04364 =
         0.05891    0.00139   -0.00556    0.00482
C3    1    0.302480    0.579951    0.453938    11.00000    0.04039    0.03707 =
         0.04831   -0.00028   -0.00093   -0.00046
C2    1    0.325940    0.549525    0.550023    11.00000    0.03301    0.03725 =
         0.04679    0.00460   -0.00991   -0.01220
C8    1    0.271228    0.579727    0.585262    11.00000    0.03834    0.03112 =
         0.04653   -0.00381   -0.00631    0.00155
HKLF 4
REM  i1309d_autored in Fdd2 #43
REM wR2 = 0.1463, GooF = S = 1.177, Restrained GooF = 1.177 for all data
REM R1 = 0.0524 for 2352 Fo > 4sig(Fo) and 0.0535 for all 2434 data
REM 210 parameters refined using 1 restraints
END
WGHT      0.1145      0.0000
REM Highest difference peak  0.903,  deepest hole -1.600,  1-sigma level  0.161
Q1    1   0.3271  0.5125  0.9542  11.00000  0.05    0.90
Q2    1   0.4397  0.4758  0.8912  11.00000  0.05    0.82
Q3    1   0.4388  0.4771  0.5498  11.00000  0.05    0.79
Q4    1   0.3267  0.4862  0.7819  11.00000  0.05    0.78
;
_shelx_res_checksum     32300
