# Supplementary material for: Crystal structure and Hirshfeld surface analysis of 3,3′-(sulfanedi­yl)bis­(2-iodo-1-methyl-1H-indole)
Source: Acta Crystallogr E Crystallogr Commun. 2026 Mar 27;82(Pt 4):418–21. doi: 10.1107/S2056989026002872 (PMC13055989; doi:10.1107/S2056989026002872)
Supplement: Supplementary file 2 [file e-82-00418-Isup2.hkl]

data_I                                                                          
_shelx_title ' i1309d_autored in Fdd2 No43' 
_shelx_refln_list_code          4                                               
_shelx_F_calc_maximum     1203.36                                               
_exptl_crystal_F_000      4128.00                                               
_reflns_d_resolution_high  0.8226                                               
                                                                                
loop_                                                                           
 _space_group_symop_operation_xyz                                               
 'x, y, z'                                                                      
 '-x, -y, z'                                                                    
 '-x+1/4, y+1/4, z+1/4'                                                         
 'x+1/4, -y+1/4, z+1/4'                                                         
 'x, y+1/2, z+1/2'                                                              
 '-x, -y+1/2, z+1/2'                                                            
 '-x+1/4, y+3/4, z+3/4'                                                         
 'x+1/4, -y+3/4, z+3/4'                                                         
 'x+1/2, y, z+1/2'                                                              
 '-x+1/2, -y, z+1/2'                                                            
 '-x+3/4, y+1/4, z+3/4'                                                         
 'x+3/4, -y+1/4, z+3/4'                                                         
 'x+1/2, y+1/2, z'                                                              
 '-x+1/2, -y+1/2, z'                                                            
 '-x+3/4, y+3/4, z+1/4'                                                         
 'x+3/4, -y+3/4, z+1/4'                                                         
                                                                                
_cell_length_a    37.8416                                                       
_cell_length_b    31.6009                                                       
_cell_length_c     5.9440                                                       
_cell_angle_alpha  90.000                                                       
_cell_angle_beta   90.000                                                       
_cell_angle_gamma  90.000                                                       
                                                                                
_shelx_F_squared_multiplier     1.000                                           
                                                                                
loop_                                                                           
 _refln_index_h                                                                 
 _refln_index_k                                                                 
 _refln_index_l                                                                 
 _refln_F_squared_calc                                                          
 _refln_F_squared_meas                                                          
 _refln_F_squared_sigma                                                         
 _refln_observed_status                                                         
   1   1  -7        447.07        464.12       120.11 o                         
   3   1  -7       5359.94       5827.74       296.50 o                         
   5   1  -7       3165.57       3623.94       141.84 o                         
   7   1  -7       4318.56       5732.70       189.99 o                         
   9   1  -7       2216.69       2231.36       171.97 o                         
  11   1  -7       4196.36       3766.58       204.83 o                         
   1   3  -7        841.64        677.99       121.61 o                         
   3   3  -7       3680.44       4145.98       194.90 o                         
   5   3  -7       3258.41       4074.18       139.76 o                         
   7   3  -7       1452.35       2100.61       128.30 o                         
   9   3  -7        263.58        305.84        99.78 o                         
   1   5  -7       1138.42        968.21       185.06 o                         
   3   5  -7       6045.54       6280.61       674.06 o                         
   5   5  -7       4425.08       5227.16       214.04 o                         
   7   5  -7       1258.69       1484.83       122.35 o                         
   1   7  -7       1761.62       1334.33       216.79 o                         
   3   7  -7       5872.89       5893.82       285.90 o                         
   5   7  -7       8580.38       9933.31       364.72 o                         
   1   9  -7        813.77        459.55       107.10 o                         
   3   9  -7        991.12        956.01       172.95 o                         
   2   0  -6      26534.61      26409.51      1002.24 o                         
   6   0  -6      37912.75      46152.09       610.43 o                         
  10   0  -6       6365.45       7365.91       324.46 o                         
  14   0  -6      12614.99      12507.42       842.45 o                         
  18   0  -6      13294.19      11886.90      1862.50 o                         
  22   0  -6       8784.42       6569.40      1199.30 o                         
   0   2  -6      25182.20      23693.27       886.09 o                         
   2   2  -6       6264.61       6214.69       155.61 o                         
   4   2  -6       3258.91       3686.50       120.69 o                         
   6   2  -6        302.36        252.01        67.13 o                         
   8   2  -6      13135.64      14776.78       265.93 o                         
  10   2  -6       4367.63       4775.30       182.50 o                         
  12   2  -6      11372.61      10782.38       861.56 o                         
  14   2  -6       3466.47       3947.78       228.05 o                         
  16   2  -6       1761.00       1975.58       176.25 o                         
  18   2  -6       1028.16        922.05       138.85 o                         
  20   2  -6      14489.13      11296.13      2546.68 o                         
  22   2  -6        927.57        853.24       169.37 o                         
  24   2  -6      12601.85      11534.12       308.02 o                         
   2   4  -6      13926.93      13846.24       361.28 o                         
   4   4  -6       6556.98       7931.70       176.40 o                         
   6   4  -6      17485.94      21040.49       287.59 o                         
   8   4  -6       1468.53       1751.45       108.41 o                         
  10   4  -6        465.64        574.71       100.58 o                         
  12   4  -6       8499.27       8864.99       515.51 o                         
  14   4  -6      17219.50      16934.23       540.04 o                         
  16   4  -6       3705.75       3484.79       207.42 o                         
  18   4  -6       5125.85       4457.50       560.81 o                         
  20   4  -6        706.09        577.80       133.08 o                         
  22   4  -6       3391.47       2886.66       239.28 o                         
  24   4  -6        367.25        328.79        89.54 o                         
   0   6  -6      15281.10      15624.35       854.63 o                         
   2   6  -6       6433.77       6707.16       187.31 o                         
   4   6  -6       6147.91       7115.34       173.03 o                         
   6   6  -6       1110.35       1178.31       109.63 o                         
   8   6  -6       7334.91       8352.60       289.30 o                         
  10   6  -6       6789.15       8091.45       326.47 o                         
  12   6  -6      11909.07      12386.93       360.95 o                         
  14   6  -6       7188.00       7171.55       257.91 o                         
  16   6  -6       1705.72       1468.06       175.63 o                         
  18   6  -6       2835.26       1758.13       205.12 o                         
  20   6  -6       8324.30       5117.39       495.50 o                         
  22   6  -6       1103.91       1266.73       272.50 o                         
  24   6  -6       5382.64       5216.02       244.64 o                         
   2   8  -6       3297.29       3527.57       180.46 o                         
   4   8  -6      27790.53      30825.90       627.24 o                         
   6   8  -6      16820.88      18873.35       347.06 o                         
   8   8  -6       4980.40       5752.49       214.86 o                         
  10   8  -6       1621.49       1931.62       152.73 o                         
  12   8  -6      16846.19      18295.79       511.61 o                         
  14   8  -6       9126.23       8884.13       318.99 o                         
  16   8  -6       7926.03       7184.77       568.70 o                         
  18   8  -6       3957.23       3571.57      1394.20 o                         
  20   8  -6       1906.74       1600.02       428.79 o                         
  22   8  -6        874.47        679.68       207.19 o                         
   0  10  -6       1811.42       2197.91       250.38 o                         
   2  10  -6      12632.36      10954.49       936.90 o                         
   4  10  -6        638.54        790.18       139.44 o                         
   6  10  -6       1307.43       1513.97       133.87 o                         
   8  10  -6      10540.75      12548.73       746.81 o                         
  10  10  -6       9192.07      10524.52       631.24 o                         
  12  10  -6       6696.90       6615.95      2131.30 o                         
  14  10  -6       8345.37       7718.13       648.95 o                         
  16  10  -6        449.46        503.09       144.94 o                         
  18  10  -6       5038.54       4658.43       473.08 o                         
  20  10  -6       1256.89       1340.03       268.09 o                         
  22  10  -6       6867.79       6734.78       424.19 o                         
   2  12  -6       1202.67       1089.33       146.98 o                         
   4  12  -6      23605.83      26649.81      1309.66 o                         
   6  12  -6       2283.28       2618.97       166.85 o                         
   8  12  -6       4854.10       5970.64       276.31 o                         
  10  12  -6        347.28        339.11       111.71 o                         
  12  12  -6       7504.72       7298.14      2648.20 o                         
  14  12  -6       3980.31       3738.12       519.57 o                         
  16  12  -6       9321.23       8713.33       342.26 o                         
  18  12  -6       5443.54       5880.90       495.05 o                         
  20  12  -6       3756.26       3989.50       374.67 o                         
   0  14  -6       1748.35       2167.60       454.39 o                         
   2  14  -6       9726.14       8455.64      1136.52 o                         
   4  14  -6        932.36        882.90       130.42 o                         
   6  14  -6       1839.31       1953.62       147.21 o                         
   8  14  -6      11143.29      15529.90       587.80 o                         
  10  14  -6       8500.54      11099.41       457.51 o                         
  12  14  -6       3355.53       3047.47      1236.36 o                         
  14  14  -6       4483.43       4644.85       857.24 o                         
  16  14  -6       1307.43       1344.49       151.60 o                         
  18  14  -6       2820.99       2139.22       313.44 o                         
   2  16  -6        637.77        472.51       111.88 o                         
   4  16  -6      17991.16      20897.11       492.75 o                         
   6  16  -6          7.04         30.49        93.30 o                         
   8  16  -6       5896.94       7350.20       436.13 o                         
  10  16  -6       2616.38       2899.17       228.17 o                         
  12  16  -6       4929.71       4586.32       295.59 o                         
  14  16  -6        316.99        210.73       110.71 o                         
  16  16  -6       6976.20       5414.37       435.74 o                         
   0  18  -6       5600.90       4584.80       353.86 o                         
   2  18  -6       8949.36       8945.93       989.76 o                         
   4  18  -6        119.19        212.64        81.92 o                         
   6  18  -6       2301.75       2982.83       189.40 o                         
   8  18  -6       8328.69      11282.46       602.08 o                         
  10  18  -6       7020.85       9801.48       371.22 o                         
  12  18  -6        449.18        294.66       125.24 o                         
   2  20  -6       2277.44       2366.33       179.84 o                         
   4  20  -6       9329.08      10652.34       262.43 o                         
   6  20  -6       1849.66       2228.01       214.68 o                         
   8  20  -6       3793.89       3962.60       260.98 o                         
   1   1  -5      25516.37      23476.77       321.53 o                         
   3   1  -5       8597.03       8847.75       157.93 o                         
   5   1  -5       7126.87       7492.23       146.56 o                         
   7   1  -5       7384.61       7739.87       148.42 o                         
   9   1  -5      70092.42      77194.77      1277.70 o                         
  11   1  -5       6972.60       6374.03       364.79 o                         
  13   1  -5       3192.54       3199.17       215.95 o                         
  15   1  -5      12036.38      12781.43       512.55 o                         
  17   1  -5      41803.29      46846.94       700.29 o                         
  19   1  -5       3144.73       3258.36       207.63 o                         
  21   1  -5       5144.82       4689.93       243.60 o                         
  23   1  -5       4378.53       1940.23       221.67 o                         
  25   1  -5      16083.93      10790.31       385.49 o                         
  27   1  -5       5157.66       5381.14       261.83 o                         
  29   1  -5       5681.50       6646.02       255.51 o                         
  31   1  -5       2738.64       3036.65       160.03 o                         
  33   1  -5        752.22        699.07        83.02 o                         
   1   3  -5      28150.01      26246.11       440.08 o                         
   3   3  -5      26244.72      25710.54       303.26 o                         
   5   3  -5      37404.81      39738.91       341.28 o                         
   7   3  -5       8422.61       9272.50       178.90 o                         
   9   3  -5      67460.28      72889.46      1188.84 o                         
  11   3  -5      30498.16      32461.51      1316.64 o                         
  13   3  -5       1791.18       1863.83       140.38 o                         
  15   3  -5       9698.65      11051.27       355.75 o                         
  17   3  -5      30237.75      32593.31       648.34 o                         
  19   3  -5       6387.25       6681.53       267.77 o                         
  21   3  -5       6575.15       5980.72       293.31 o                         
  23   3  -5        775.22        471.81       137.60 o                         
  25   3  -5      13168.57      10011.34       363.79 o                         
  27   3  -5       5995.54       6653.20       279.46 o                         
  29   3  -5       7528.43       7535.70       263.48 o                         
  31   3  -5       2665.64       2935.90       154.13 o                         
  33   3  -5        858.16        853.53       120.21 o                         
   1   5  -5      46508.95      44197.87       588.21 o                         
   3   5  -5      23316.36      22120.37       347.23 o                         
   5   5  -5       5802.72       5754.24       145.17 o                         
   7   5  -5       9716.74       9686.29       221.90 o                         
   9   5  -5      16892.57      17887.62       295.96 o                         
  11   5  -5       2049.04       2328.97       160.08 o                         
  13   5  -5        144.97        216.05        93.76 o                         
  15   5  -5      10157.34      11098.89       283.71 o                         
  17   5  -5      44546.57      49741.10       702.85 o                         
  19   5  -5      10757.24      10768.54       280.12 o                         
  21   5  -5       8979.69       7817.69       369.56 o                         
  23   5  -5       2450.66       1616.47       204.90 o                         
  25   5  -5       1609.55       1292.21       146.67 o                         
  27   5  -5       5785.29       5691.40       250.30 o                         
  29   5  -5       7128.26       8227.32       262.79 o                         
  31   5  -5        803.36        781.85       115.02 o                         
   1   7  -5      19216.96      19051.50       276.06 o                         
   3   7  -5      31259.69      32530.60       469.19 o                         
   5   7  -5      13062.80      13215.14       207.75 o                         
   7   7  -5      12160.41      11897.02       202.71 o                         
   9   7  -5      43996.49      48339.29       926.19 o                         
  11   7  -5      51275.66      54110.27      1347.73 o                         
  13   7  -5       4017.95       4037.85       190.87 o                         
  15   7  -5       3445.79       3793.35       190.84 o                         
  17   7  -5      10182.22      10176.67       303.99 o                         
  19   7  -5      21683.53      21859.13       587.64 o                         
  21   7  -5         84.08         50.53       130.18 o                         
  23   7  -5       1228.09        841.97       153.83 o                         
  25   7  -5      12271.19      10590.67       338.07 o                         
  27   7  -5       7851.04       8273.47       405.78 o                         
  29   7  -5       4161.47       4292.44       271.15 o                         
  31   7  -5        651.82        635.02       123.81 o                         
   1   9  -5      12959.98      12705.80       361.51 o                         
   3   9  -5       4642.64       4368.69       190.40 o                         
   5   9  -5         72.86        136.19        97.27 o                         
   7   9  -5      41674.12      42199.25       507.47 o                         
   9   9  -5       9804.57       9989.82       371.77 o                         
  11   9  -5      14044.59      14031.28       831.65 o                         
  13   9  -5       1163.91       1318.59       190.75 o                         
  15   9  -5       8354.26       8548.68       366.34 o                         
  17   9  -5       4585.23       4888.60       252.22 o                         
  19   9  -5      22199.07      20837.35       679.46 o                         
  21   9  -5      11600.37      10415.65       432.65 o                         
  23   9  -5       8320.46       7346.68      1210.06 o                         
  25   9  -5       4753.19       4643.60       345.32 o                         
   1  11  -5      30642.35      27962.53       810.93 o                         
   3  11  -5      37473.50      36252.91      1115.02 o                         
   5  11  -5       9245.68       9394.96       250.93 o                         
   7  11  -5      13201.84      13566.91       288.58 o                         
   9  11  -5       8686.37       9313.42       413.22 o                         
  11  11  -5      16639.42      18162.74       925.42 o                         
  13  11  -5        218.42        183.73       159.56 o                         
  15  11  -5       7183.15       7185.66       393.24 o                         
  17  11  -5        989.20       1052.23       204.10 o                         
  19  11  -5      36020.51      36678.41      3406.08 o                         
  21  11  -5        695.31        577.99       123.75 o                         
  23  11  -5       5325.78       4705.10       353.73 o                         
  25  11  -5       3077.46       3127.39       384.94 o                         
  27  11  -5       7209.47       6358.87       443.14 o                         
   1  13  -5      13504.88      12264.42       305.19 o                         
   3  13  -5        970.46       1272.02       119.58 o                         
   5  13  -5       1801.65       1683.14       133.45 o                         
   7  13  -5      35793.46      40596.80       905.82 o                         
   9  13  -5       5077.41       5303.33       378.81 o                         
  11  13  -5      23256.96      28055.24       866.88 o                         
  13  13  -5       6124.22       5578.54       453.10 o                         
  15  13  -5       7747.10       8422.90       416.04 o                         
  17  13  -5       7436.87       7118.19       671.84 o                         
  19  13  -5      12049.15      11214.39      1150.73 o                         
  21  13  -5       3378.44       2943.97       185.60 o                         
  23  13  -5       6227.83       6028.49       619.96 o                         
  25  13  -5       6280.10       6289.03       484.43 o                         
  27  13  -5      13875.77      11977.55       568.91 o                         
   1  15  -5      43388.16      38302.88      2446.61 o                         
   3  15  -5      10247.32       9617.30       539.87 o                         
   5  15  -5        338.69        426.70       107.72 o                         
   7  15  -5      26502.33      31098.82       763.31 o                         
   9  15  -5      14382.94      15736.61       824.81 o                         
  11  15  -5      11529.57      13034.97       760.86 o                         
  13  15  -5       8930.12       8342.12       918.69 o                         
  15  15  -5      19177.51      18455.31       596.59 o                         
  17  15  -5        524.84        592.86       169.44 o                         
  19  15  -5      24507.37      22031.29       535.53 o                         
  21  15  -5       1721.46       1762.56       147.50 o                         
  23  15  -5       1143.89       1033.37       120.99 o                         
  25  15  -5       1917.62       1754.31       173.11 o                         
  27  15  -5       2552.69       2130.26       157.98 o                         
   1  17  -5      12825.66      11445.63       866.89 o                         
   3  17  -5       1452.12       1207.08       132.01 o                         
   5  17  -5       1542.73       1943.30       144.17 o                         
   7  17  -5      16496.55      18914.18       558.73 o                         
   9  17  -5       3031.46       3403.59       202.85 o                         
  11  17  -5      10905.96      11541.74      1072.88 o                         
  13  17  -5       6873.81       5531.68       582.58 o                         
  15  17  -5       6237.08       6436.23       344.31 o                         
  17  17  -5      18082.60      17306.29      1449.18 o                         
  19  17  -5       9854.26       8975.62       316.59 o                         
  21  17  -5         46.67         57.74        88.93 o                         
  23  17  -5       3588.15       3259.61       218.90 o                         
  25  17  -5       7396.16       7134.27       448.22 o                         
   1  19  -5      22089.61      19227.72      1529.71 o                         
   3  19  -5       1876.74       2107.11       163.90 o                         
   5  19  -5       1473.67       1563.48       131.99 o                         
   7  19  -5      29769.27      35228.33      1411.87 o                         
   9  19  -5      26428.63      31013.95      1520.77 o                         
  11  19  -5       7957.19       8147.63       703.33 o                         
  13  19  -5      15337.31      11963.95       534.02 o                         
  15  19  -5       7881.55       7915.69       358.91 o                         
  17  19  -5       1746.03       1752.40       150.34 o                         
  19  19  -5       3909.66       3692.12       197.93 o                         
  21  19  -5       3356.91       2993.74       206.19 o                         
  23  19  -5        832.79        869.69       119.53 o                         
   1  21  -5       6893.55       6733.49       530.49 o                         
   3  21  -5       3271.00       3112.41       211.82 o                         
   5  21  -5       5453.37       6285.93       201.53 o                         
   7  21  -5       5158.90       5375.39       208.60 o                         
   9  21  -5       3416.01       3321.22       240.27 o                         
  11  21  -5       1563.45       1525.55       163.41 o                         
  13  21  -5       9202.80       7648.70       628.43 o                         
  15  21  -5       3140.25       2969.83       309.95 o                         
  17  21  -5      13608.01      13384.01       392.33 o                         
  19  21  -5       4072.02       4507.77       498.90 o                         
  21  21  -5        570.50        636.19       224.12 o                         
   1  23  -5      16470.46      16726.50       931.49 o                         
   3  23  -5       2058.67       2206.05       132.85 o                         
   5  23  -5       4515.38       5189.68       174.52 o                         
   7  23  -5      10938.66      12516.42       446.04 o                         
   9  23  -5      13822.18      16347.56       776.15 o                         
  11  23  -5        965.14        846.28       109.94 o                         
  13  23  -5      11608.28       8214.26       467.04 o                         
  15  23  -5       1275.10       1082.91       249.68 o                         
  17  23  -5       3372.08       3682.87       230.30 o                         
   1  25  -5       4074.08       4011.58       196.57 o                         
   3  25  -5       2588.74       2741.39       129.39 o                         
   5  25  -5       8206.02       9172.32       211.22 o                         
   7  25  -5        192.59        260.18        85.54 o                         
   9  25  -5       6370.34       7362.90       608.23 o                         
  11  25  -5        165.27        181.42       113.40 o                         
  13  25  -5       2858.83       2365.18       239.71 o                         
   1  27  -5       8064.58       7785.58       279.59 o                         
   3  27  -5      11339.14      11907.28       208.21 o                         
   5  27  -5       5342.52       5579.51       207.56 o                         
   7  27  -5       2277.52       2490.82       231.84 o                         
   0   0  -4     506524.47     448612.16      6714.28 o                         
   4   0  -4      38658.26      39037.52       689.85 o                         
   8   0  -4     185074.83     193509.50      1413.43 o                         
  12   0  -4      35521.98      39102.95      1253.85 o                         
  16   0  -4     111088.61     123291.41      3418.77 o                         
  20   0  -4      34782.98      36916.52       889.42 o                         
  24   0  -4      16244.44       8081.20       736.64 o                         
  28   0  -4       7651.79       7470.70       507.72 o                         
  32   0  -4      13115.35      14100.28       572.89 o                         
  36   0  -4        847.47        847.95       150.97 o                         
   2   2  -4      17526.55      14509.91       196.52 o                         
   4   2  -4      13054.51      13916.31       172.37 o                         
   6   2  -4      59310.92      61366.26       479.87 o                         
   8   2  -4       2597.05       2568.08        87.67 o                         
  10   2  -4      50768.26      48650.40       529.43 o                         
  12   2  -4        800.89        739.16        79.72 o                         
  14   2  -4      41310.70      43504.40       565.12 o                         
  16   2  -4      10854.21      11699.73       249.51 o                         
  18   2  -4      67369.49      75135.64      1396.49 o                         
  20   2  -4       9639.87      10365.04       262.83 o                         
  22   2  -4       1461.32       1191.93       165.13 o                         
  24   2  -4        841.19        377.66       179.65 o                         
  26   2  -4      94659.95      64673.74      1265.48 o                         
  28   2  -4        949.69        776.64       184.40 o                         
  30   2  -4      18387.58      19957.94       590.11 o                         
  32   2  -4       1798.16       2238.10       190.57 o                         
  34   2  -4       8780.81       9639.36       299.67 o                         
  36   2  -4       4316.01       4854.36       190.11 o                         
  38   2  -4       7345.81       6542.71       208.42 o                         
   0   4  -4     352340.53     310215.75      2769.08 o                         
   2   4  -4      26051.60      24790.15       335.39 o                         
   4   4  -4      12776.13      13030.69       152.20 o                         
   6   4  -4      32940.46      31110.03       241.53 o                         
   8   4  -4      90372.83      95722.25       850.23 o                         
  10   4  -4      57012.81      57661.19      1096.79 o                         
  12   4  -4      31437.19      32420.91       688.22 o                         
  14   4  -4       6379.99       6799.54       201.52 o                         
  16   4  -4      79872.45      85901.41      1313.22 o                         
  18   4  -4      12000.75      12801.90       267.89 o                         
  20   4  -4      28648.45      29578.09       472.79 o                         
  22   4  -4       6394.21       5989.35       223.09 o                         
  24   4  -4       9685.94       6023.46       392.06 o                         
  26   4  -4       4708.23       3752.42       278.50 o                         
  28   4  -4       4325.81       4006.27       273.81 o                         
  30   4  -4        979.50       1033.45       170.96 o                         
  32   4  -4       5509.04       6097.58       230.83 o                         
  34   4  -4       1897.77       1850.14       130.19 o                         
  36   4  -4        838.48        906.86        91.29 o                         
  38   4  -4        384.21        514.68       153.40 o                         
   2   6  -4      14757.86      14345.60       233.98 o                         
   4   6  -4      31037.54      30307.92       331.78 o                         
   6   6  -4      28678.78      28640.52       364.73 o                         
   8   6  -4       7250.85       7884.26       131.18 o                         
  10   6  -4      29025.80      30577.62       537.75 o                         
  12   6  -4      17610.06      18678.99       427.69 o                         
  14   6  -4      30293.05      30922.56       679.00 o                         
  16   6  -4      29988.87      32871.34       608.19 o                         
  18   6  -4      64415.12      70351.73       803.03 o                         
  20   6  -4      31719.70      32020.53       487.84 o                         
  22   6  -4       1215.77       1223.95       130.38 o                         
  24   6  -4       6750.43       5470.00       410.04 o                         
  26   6  -4      42063.45      36757.98      1127.43 o                         
  28   6  -4      10981.97      11905.96       413.81 o                         
  30   6  -4       3963.33       4306.09       214.62 o                         
  32   6  -4      12667.23      13515.26       355.12 o                         
  34   6  -4      12427.41      13036.24       343.96 o                         
  36   6  -4      21382.42      20968.55       526.07 o                         
   0   8  -4      55584.89      48821.80       705.30 o                         
   2   8  -4      50644.53      47563.91      1016.80 o                         
   4   8  -4       1732.38       1874.12        99.80 o                         
   6   8  -4      90934.61      92189.48       955.39 o                         
   8   8  -4      91967.52      97227.84      1420.21 o                         
  10   8  -4     188008.73     196265.66      8304.10 o                         
  12   8  -4      56530.14      55321.90      1886.17 o                         
  14   8  -4      12084.93      11483.19       343.26 o                         
  16   8  -4        701.56        824.73       123.21 o                         
  18   8  -4      26561.39      28995.64       604.58 o                         
  20   8  -4      32433.60      34342.54       674.49 o                         
  22   8  -4      17745.03      15944.78       525.36 o                         
  24   8  -4       2991.19       2591.79       210.73 o                         
  26   8  -4       5006.96       4287.95       272.73 o                         
  28   8  -4       3000.15       2572.29       184.13 o                         
  30   8  -4       5651.79       5126.94       276.06 o                         
  32   8  -4       5635.98       5603.70       262.38 o                         
  34   8  -4       1301.83       1277.03       138.75 o                         
  36   8  -4        309.70        364.01        86.28 o                         
   2  10  -4       6587.06       6072.21       280.02 o                         
   4  10  -4      65969.37      64428.87      1207.51 o                         
   6  10  -4      45236.34      46146.25       537.21 o                         
   8  10  -4      27132.53      28703.26       540.85 o                         
  10  10  -4        966.06       1041.00       146.61 o                         
  12  10  -4      21060.41      20119.49       618.59 o                         
  14  10  -4      17739.76      19061.32       723.88 o                         
  16  10  -4      36298.93      36382.59      1122.03 o                         
  18  10  -4      17542.79      20368.31       673.66 o                         
  20  10  -4      47037.49      48679.71      1875.06 o                         
  22  10  -4       2664.72       2127.71       195.85 o                         
  24  10  -4      12034.54      11127.05       434.11 o                         
  26  10  -4       8250.07       7333.68       355.11 o                         
  28  10  -4      37725.79      33928.17      1364.74 o                         
  30  10  -4       1983.17       2314.30       304.33 o                         
  32  10  -4       4495.79       4504.53       260.72 o                         
  34  10  -4      10463.68       9592.75       329.84 o                         
  36  10  -4      19661.30      17777.25       590.27 o                         
   0  12  -4      12753.30      10498.59       530.62 o                         
   2  12  -4     133632.11     113768.56      4974.65 o                         
   4  12  -4       1926.50       1766.34       126.71 o                         
   6  12  -4      42964.73      44987.96       674.95 o                         
   8  12  -4      16460.45      17328.62       478.37 o                         
  10  12  -4     118173.73     121015.23      3707.14 o                         
  12  12  -4      22472.76      23105.75       508.46 o                         
  14  12  -4      10464.74      10700.41       348.11 o                         
  16  12  -4       4251.68       3865.02       280.73 o                         
  18  12  -4      31071.25      29016.03       978.79 o                         
  20  12  -4       6200.62       5812.71       313.34 o                         
  22  12  -4      13124.95      11044.91       394.33 o                         
  24  12  -4       9489.94       8133.94       346.28 o                         
  26  12  -4      10956.76      10054.02       341.00 o                         
  28  12  -4       1328.81       1278.50       144.41 o                         
  30  12  -4       4051.21       4099.74       264.61 o                         
  32  12  -4       7904.88       8490.42       330.26 o                         
  34  12  -4       3937.16       3939.07       298.61 o                         
   2  14  -4       8389.92       7908.84       430.87 o                         
   4  14  -4      19946.65      19955.17       618.00 o                         
   6  14  -4      17549.56      16925.92       354.73 o                         
   8  14  -4      19894.49      20134.39       895.17 o                         
  10  14  -4      15912.33      15124.36       720.54 o                         
  12  14  -4      25170.33      24081.66       639.94 o                         
  14  14  -4      19518.66      21034.14       552.80 o                         
  16  14  -4      53869.09      54590.20      1146.00 o                         
  18  14  -4        684.58        533.96       127.96 o                         
  20  14  -4      33440.73      31519.34      2435.06 o                         
  22  14  -4        181.46        320.97       104.87 o                         
  24  14  -4      19204.98      15892.31       433.64 o                         
  26  14  -4       3002.11       2629.21       197.12 o                         
  28  14  -4      23348.88      20940.58      1180.03 o                         
  30  14  -4       2529.43       2288.09       422.34 o                         
  32  14  -4       1952.91       1837.63       238.44 o                         
  34  14  -4        983.27        725.63       152.30 o                         
   0  16  -4      20976.78      17720.39       721.26 o                         
   2  16  -4     100205.12      78243.35      6270.67 o                         
   4  16  -4        103.22        159.33       108.08 o                         
   6  16  -4       7096.32       6791.67       207.88 o                         
   8  16  -4       8077.89       8042.31       479.06 o                         
  10  16  -4      38969.38      38540.10      1314.59 o                         
  12  16  -4       6401.79       6702.68       405.94 o                         
  14  16  -4       5323.47       6069.00       301.69 o                         
  16  16  -4      36581.38      34533.10      1671.01 o                         
  18  16  -4      44280.95      42021.77      1093.82 o                         
  20  16  -4        802.51       1023.52       168.65 o                         
  22  16  -4      12727.44      11070.40       453.33 o                         
  24  16  -4       2823.10       2599.49       225.01 o                         
  26  16  -4        505.89        527.05       124.22 o                         
  28  16  -4       5401.10       4911.31       409.75 o                         
  30  16  -4       8015.28       7117.23       557.94 o                         
  32  16  -4      13635.99      12065.61       490.28 o                         
   2  18  -4      16193.43      12801.75      1461.67 o                         
   4  18  -4      29965.01      27296.77      1307.65 o                         
   6  18  -4       6384.58       7110.02       256.79 o                         
   8  18  -4      37029.54      36851.09      2051.30 o                         
  10  18  -4       9368.06       9219.64       613.39 o                         
  12  18  -4       2882.54       3028.88       185.20 o                         
  14  18  -4       9686.88       9503.69       396.80 o                         
  16  18  -4      30996.30      29877.19      1560.24 o                         
  18  18  -4       4955.10       4976.11       390.40 o                         
  20  18  -4       1803.63       1802.09       190.53 o                         
  22  18  -4       3381.25       3338.14       220.17 o                         
  24  18  -4      25309.80      22623.87       590.86 o                         
  26  18  -4       6961.45       5523.89       236.38 o                         
  28  18  -4      24362.70      21151.30       473.53 o                         
  30  18  -4       1357.98       1351.65       126.61 o                         
   0  20  -4      44390.42      31694.56      1378.24 o                         
   2  20  -4      34719.12      28249.29      3175.99 o                         
   4  20  -4        406.72        427.67       128.55 o                         
   6  20  -4       5116.82       4940.69       225.14 o                         
   8  20  -4      47462.89      54480.79      1011.66 o                         
  10  20  -4      31670.77      32933.94      1685.64 o                         
  12  20  -4       9309.47       9304.26       609.50 o                         
  14  20  -4        732.10        998.78       232.79 o                         
  16  20  -4      21528.44      20383.85      2874.48 o                         
  18  20  -4       9973.75       9226.95      2186.47 o                         
  20  20  -4       5337.16       4205.07       267.78 o                         
  22  20  -4      13188.52      11180.84       578.96 o                         
  24  20  -4       8510.71       7762.50       314.00 o                         
  26  20  -4        744.51        736.69       149.77 o                         
  28  20  -4        542.00        505.77        88.86 o                         
   2  22  -4      11930.11      10253.73       899.33 o                         
   4  22  -4      48352.85      45189.63      1420.03 o                         
   6  22  -4       9674.48       9950.38       296.31 o                         
   8  22  -4      17634.39      18763.37       707.16 o                         
  10  22  -4      10749.84      11999.64       647.95 o                         
  12  22  -4      13017.71      15034.39       631.81 o                         
  14  22  -4       2328.58       3315.96       573.38 o                         
  16  22  -4      12408.15      15349.03      1025.10 o                         
  18  22  -4      22956.44      25901.12      1259.32 o                         
  20  22  -4       2053.61       1922.26       171.15 o                         
  22  22  -4       6243.81       5707.23       668.82 o                         
  24  22  -4      11068.33       9501.05       853.17 o                         
  26  22  -4       9484.63       7860.46       482.91 o                         
   0  24  -4      22669.12      20623.84       927.33 o                         
   2  24  -4      11169.02       9872.52       505.46 o                         
   4  24  -4       1913.24       2071.53       145.02 o                         
   6  24  -4       2391.10       2777.31       155.22 o                         
   8  24  -4      43645.94      54243.21      1406.56 o                         
  10  24  -4       5038.37       6056.69       363.81 o                         
  12  24  -4      11399.88      12270.70       474.00 o                         
  14  24  -4       3272.25       3501.74       571.59 o                         
  16  24  -4       3096.31       3419.57       513.29 o                         
  18  24  -4       4061.50       3455.96       584.51 o                         
  20  24  -4       7997.40       7252.81      1157.60 o                         
  22  24  -4      11239.50      10847.48      1166.43 o                         
  24  24  -4       8983.45       8661.27       303.49 o                         
   2  26  -4       4705.71       4385.42       232.86 o                         
   4  26  -4      36703.09      39009.48       586.73 o                         
   6  26  -4      10930.79      11862.31       300.09 o                         
   8  26  -4       5154.61       5652.16       275.00 o                         
  10  26  -4       2924.64       3434.71       314.17 o                         
  12  26  -4      17605.50      21104.16       661.53 o                         
  14  26  -4       5704.30       5769.14       607.07 o                         
  16  26  -4      11965.55      13901.50       828.10 o                         
  18  26  -4      19923.42      18907.18      2054.87 o                         
  20  26  -4       3513.22       3163.30       216.79 o                         
  22  26  -4         95.22        125.27        96.57 o                         
   0  28  -4      25761.66      21239.77       650.88 o                         
   2  28  -4        669.54        775.54       118.12 o                         
   4  28  -4       2303.66       2160.88       146.86 o                         
   6  28  -4        539.24        655.78       132.93 o                         
   8  28  -4      17940.35      19768.18       862.28 o                         
  10  28  -4       1199.26       1214.36       141.99 o                         
  12  28  -4      10674.16      10633.10      1207.93 o                         
  14  28  -4      15114.97      12994.84       938.41 o                         
  16  28  -4        397.02        523.20       106.66 o                         
  18  28  -4        168.82        214.85        85.37 o                         
   2  30  -4       1200.75       1381.66       141.90 o                         
   4  30  -4      13991.27      15737.59       359.72 o                         
   6  30  -4       7758.83       9612.95       369.40 o                         
   8  30  -4         75.05        122.18        98.80 o                         
  10  30  -4        181.44        224.81        99.40 o                         
  12  30  -4      10824.75      10687.51       452.50 o                         
   1   1  -3      57166.28      52669.30       831.61 o                         
   3   1  -3      90226.48      82383.74       877.06 o                         
   5   1  -3     120543.14     109954.80      4183.95 o                         
   7   1  -3     103032.14      99939.03      2614.40 o                         
   9   1  -3      99586.38     100095.88      2831.84 o                         
  11   1  -3     148972.19     142370.38      2322.14 o                         
  13   1  -3      18556.86      19741.15       773.77 o                         
  15   1  -3     182079.09     198383.64      2458.56 o                         
  17   1  -3      42537.54      48549.11      1080.24 o                         
  19   1  -3      15219.30      15075.51       258.80 o                         
  21   1  -3      21166.43      19941.10       558.05 o                         
  23   1  -3      95159.15      48436.85      2684.95 o                         
  25   1  -3      13695.79       7936.17       429.16 o                         
  27   1  -3       1166.33        945.17       231.46 o                         
  29   1  -3      20925.67      23017.37       607.30 o                         
  31   1  -3      25791.02      30614.02       676.11 o                         
  33   1  -3      12459.02      13172.71       415.39 o                         
  35   1  -3      10414.68      11595.39       359.24 o                         
  37   1  -3      13476.69      13664.18       354.98 o                         
  39   1  -3       5236.16       4613.43       167.51 o                         
  41   1  -3      10063.76       9159.13       177.91 o                         
   1   3  -3      17966.36      14394.79       290.40 o                         
   3   3  -3     178770.75     162267.08      2366.74 o                         
   5   3  -3     114110.88     102002.79      2710.82 o                         
   7   3  -3      74013.66      75823.90      2932.42 o                         
   9   3  -3      58186.99      55624.18      1904.00 o                         
  11   3  -3     181875.61     167508.02      4801.04 o                         
  13   3  -3      18145.64      16914.32       480.25 o                         
  15   3  -3     102288.22     102571.68      1827.78 o                         
  17   3  -3      51138.47      53466.14      1052.55 o                         
  19   3  -3      24074.14      24626.66       394.69 o                         
  21   3  -3      21570.17      20878.33       400.06 o                         
  23   3  -3      69937.88      43607.75      2333.92 o                         
  25   3  -3      44601.82      27276.28      1081.07 o                         
  27   3  -3       1175.97       1030.81       170.95 o                         
  29   3  -3      11419.12      12033.55       441.91 o                         
  31   3  -3      38236.07      40730.52       780.78 o                         
  33   3  -3      11536.00      11846.93       390.10 o                         
  35   3  -3       4678.84       4466.60       235.67 o                         
  37   3  -3       4886.49       5142.82       197.57 o                         
  39   3  -3       3024.97       3031.94       140.93 o                         
  41   3  -3      14030.95      12730.68       239.00 o                         
   1   5  -3      98125.84      89756.77      1016.12 o                         
   3   5  -3      58757.01      57831.52      1087.92 o                         
   5   5  -3      87564.00      76791.94      2031.29 o                         
   7   5  -3     138870.95     143645.08      5316.14 o                         
   9   5  -3      50965.96      55153.57      2280.02 o                         
  11   5  -3      45690.04      47536.28      2621.39 o                         
  13   5  -3      28467.48      29862.90       457.90 o                         
  15   5  -3     143010.72     150112.44      1137.00 o                         
  17   5  -3      14149.94      16016.00       285.37 o                         
  19   5  -3       2044.42       2348.91       135.44 o                         
  21   5  -3      93138.66      82958.90      1899.17 o                         
  23   5  -3      60156.54      48267.64      3388.33 o                         
  25   5  -3       1802.58       1670.52       157.83 o                         
  27   5  -3       9901.17       8787.85       317.52 o                         
  29   5  -3      46975.14      47844.29       969.17 o                         
  31   5  -3      28821.14      30834.18       662.57 o                         
  33   5  -3       6421.69       6934.09       264.98 o                         
  35   5  -3      16537.22      17730.42       381.47 o                         
  37   5  -3       9062.82       8715.25       242.99 o                         
  39   5  -3       1082.89       1053.04       108.42 o                         
  41   5  -3       2877.91       2732.82       120.30 o                         
   1   7  -3      30776.25      29098.56       620.87 o                         
   3   7  -3     289937.09     265443.38      6035.38 o                         
   5   7  -3     239767.45     238784.00      7494.95 o                         
   7   7  -3       3871.10       3466.47       266.08 o                         
   9   7  -3      32842.41      29419.12       719.05 o                         
  11   7  -3     117939.44     108435.95      1595.70 o                         
  13   7  -3     112177.93     114254.63      1302.87 o                         
  15   7  -3      25087.65      27747.44       460.30 o                         
  17   7  -3      53730.31      58286.68       793.72 o                         
  19   7  -3      31060.71      31617.82       629.61 o                         
  21   7  -3      59756.80      56297.65      1209.39 o                         
  23   7  -3      16633.85      14481.20      1061.71 o                         
  25   7  -3      22641.68      15669.77       525.15 o                         
  27   7  -3       2276.20       1992.96       177.46 o                         
  29   7  -3        781.03        801.26       138.55 o                         
  31   7  -3      16482.12      17910.81       477.19 o                         
  33   7  -3       6763.32       6929.98       287.56 o                         
  35   7  -3         46.30        174.45       133.64 o                         
  37   7  -3        192.97        158.90       109.73 o                         
  39   7  -3       4655.96       4247.74       193.28 o                         
  41   7  -3       8350.00       7571.84       344.62 o                         
   1   9  -3      64880.39      33645.85     16050.64 o                         
   3   9  -3      11182.80       5753.96      2816.83 o                         
   5   9  -3     101674.52      56995.10     27004.31 o                         
   7   9  -3      23796.05      15264.08      7072.68 o                         
   9   9  -3       4612.87       4251.52       283.62 o                         
  11   9  -3       2647.27       2164.83       188.16 o                         
  13   9  -3     103270.86     101609.81      1651.39 o                         
  15   9  -3      29671.73      31468.98       636.18 o                         
  17   9  -3       1132.07        996.95       164.07 o                         
  19   9  -3      11869.12      12151.25       495.00 o                         
  21   9  -3      80859.59      77601.89      3310.67 o                         
  23   9  -3      45124.22      41021.49       958.25 o                         
  25   9  -3      16986.22      16297.86       581.62 o                         
  27   9  -3      11010.24       9871.98       393.02 o                         
  29   9  -3      32523.92      32312.96       832.83 o                         
  31   9  -3      18300.83      19037.39       641.53 o                         
  33   9  -3       6170.85       6001.93       305.29 o                         
  35   9  -3       9688.03       9801.80       422.23 o                         
  37   9  -3       4697.59       4966.08       276.82 o                         
  39   9  -3       5885.08       5727.64       255.49 o                         
   1  11  -3      84107.88      68406.06      6340.97 o                         
   3  11  -3     205314.33     179326.78     10664.31 o                         
   5  11  -3     187936.89     169582.95      3872.93 o                         
   7  11  -3      39504.92      41355.41      1187.12 o                         
   9  11  -3      14222.95      12210.36       361.61 o                         
  11  11  -3      37438.92      37171.61       753.77 o                         
  13  11  -3     101627.56     104303.29      1780.36 o                         
  15  11  -3       6029.64       6193.83       283.19 o                         
  17  11  -3      27649.30      30166.40       642.09 o                         
  19  11  -3      56114.52      55114.86      1882.45 o                         
  21  11  -3      82841.75      75546.66      1618.99 o                         
  23  11  -3      10927.46      10061.59       461.15 o                         
  25  11  -3      19403.93      17689.95       603.57 o                         
  27  11  -3       9280.46       8504.76       419.84 o                         
  29  11  -3       5275.41       4812.72       323.82 o                         
  31  11  -3      13240.79      12691.11       623.59 o                         
  33  11  -3       6932.41       6746.51       499.83 o                         
  35  11  -3        657.15        720.03       221.05 o                         
  37  11  -3       1359.74       1104.20       211.99 o                         
  39  11  -3       3378.76       3376.89       229.38 o                         
   1  13  -3      23983.67      19391.38       886.87 o                         
   3  13  -3       9726.24       8968.48       313.36 o                         
   5  13  -3     132627.25     126030.53      2495.42 o                         
   7  13  -3      10188.65      10195.48       347.09 o                         
   9  13  -3       7403.18       7888.56       472.59 o                         
  11  13  -3      41328.48      40223.78       666.95 o                         
  13  13  -3     134625.72     132603.52      2060.97 o                         
  15  13  -3      13236.75      13258.75       413.21 o                         
  17  13  -3      29280.21      28245.58      2416.93 o                         
  19  13  -3      36542.60      37870.69      2274.90 o                         
  21  13  -3      90880.43      86032.12      4544.17 o                         
  23  13  -3      57673.41      52025.05      1108.38 o                         
  25  13  -3      20039.17      17197.48       589.79 o                         
  27  13  -3      28142.00      25942.35       735.89 o                         
  29  13  -3      14692.89      13964.29       499.73 o                         
  31  13  -3      18635.58      19280.43       693.83 o                         
  33  13  -3      16577.29      16678.81       729.13 o                         
  35  13  -3       2131.48       2281.17       202.49 o                         
  37  13  -3       2559.13       2374.31       137.85 o                         
   1  15  -3      81709.51      62135.68      3191.06 o                         
   3  15  -3      64207.34      53361.69      2383.84 o                         
   5  15  -3      89863.48      84454.88      1997.63 o                         
   7  15  -3     157442.81     152293.48      4064.94 o                         
   9  15  -3      59998.39      55003.80      1892.51 o                         
  11  15  -3       1973.34       1839.25       151.53 o                         
  13  15  -3     154167.06     161403.61      2282.21 o                         
  15  15  -3      44439.98      43112.02      1031.76 o                         
  17  15  -3      15006.09      13402.41       423.43 o                         
  19  15  -3       9892.05       9650.01       501.70 o                         
  21  15  -3      18972.76      16331.73      1085.71 o                         
  23  15  -3       7863.01       6263.48       469.59 o                         
  25  15  -3      18474.81      15950.14       476.75 o                         
  27  15  -3       3832.15       3030.61       266.73 o                         
  29  15  -3       2912.21       2842.16       207.60 o                         
  31  15  -3       5396.47       5202.29       209.73 o                         
  33  15  -3       1546.35       1531.93       149.66 o                         
  35  15  -3        353.58        301.74       115.52 o                         
  37  15  -3       1852.15       1531.38       130.64 o                         
   1  17  -3      19874.04      12302.68      1573.01 o                         
   3  17  -3       7121.52       6241.51       260.60 o                         
   5  17  -3      55061.70      51589.11      1131.84 o                         
   7  17  -3       9079.62       8505.21       291.37 o                         
   9  17  -3       1925.58       1691.35       131.11 o                         
  11  17  -3      30172.85      30295.45      1211.26 o                         
  13  17  -3      60010.16      59504.40      1148.38 o                         
  15  17  -3      21418.79      19684.68       617.63 o                         
  17  17  -3       8448.50       8049.33       334.88 o                         
  19  17  -3      19211.90      17228.54       489.26 o                         
  21  17  -3      13265.16      11693.74       410.29 o                         
  23  17  -3      18251.37      14945.55       393.71 o                         
  25  17  -3      36471.68      29989.72       656.83 o                         
  27  17  -3      17572.54      15522.22       375.75 o                         
  29  17  -3       8037.90       7105.98       284.77 o                         
  31  17  -3      13897.71      12328.53       448.16 o                         
  33  17  -3      25980.95      24036.94      1499.71 o                         
  35  17  -3       4429.04       3981.06       201.91 o                         
   1  19  -3      56920.50      32826.63      3854.76 o                         
   3  19  -3      37802.39      28680.66      2161.86 o                         
   5  19  -3      28403.91      26003.83       635.45 o                         
   7  19  -3      88250.91      91374.42      3111.56 o                         
   9  19  -3      68343.87      67403.79      3215.11 o                         
  11  19  -3       3334.22       3606.74       203.02 o                         
  13  19  -3      64771.94      63487.85      1467.24 o                         
  15  19  -3      66827.94      61053.75      1203.26 o                         
  17  19  -3        131.75        203.12       140.30 o                         
  19  19  -3       3276.55       3251.25       345.58 o                         
  21  19  -3       7263.56       6631.09       382.80 o                         
  23  19  -3      13717.79      12569.79       533.92 o                         
  25  19  -3        667.74        589.90       126.29 o                         
  27  19  -3       7365.86       6477.41       317.24 o                         
  29  19  -3       3723.59       2965.43       181.79 o                         
  31  19  -3       9155.12       9352.51       704.66 o                         
  33  19  -3       1298.69       1351.63       139.81 o                         
   1  21  -3       3074.56       2431.79       264.42 o                         
   3  21  -3       3260.11       3064.28       217.42 o                         
   5  21  -3       4713.63       4713.46       224.48 o                         
   7  21  -3      10354.72       9693.86       597.20 o                         
   9  21  -3       5824.57       5234.19       259.60 o                         
  11  21  -3      46384.82      47465.77      1414.19 o                         
  13  21  -3      32312.24      30934.49       778.94 o                         
  15  21  -3       7401.45       6780.66       382.75 o                         
  17  21  -3      52021.57      44644.69       998.61 o                         
  19  21  -3      46100.96      39372.81       925.50 o                         
  21  21  -3       1523.51       1520.00       185.90 o                         
  23  21  -3      16638.68      13327.13       522.06 o                         
  25  21  -3      15792.22      12916.85       435.19 o                         
  27  21  -3      17575.81      16119.14       353.99 o                         
  29  21  -3       3735.87       3404.13       176.91 o                         
  31  21  -3       9840.88       9033.55       356.12 o                         
  33  21  -3      19565.71      16985.85       538.27 o                         
   1  23  -3      65286.30      47618.43      3019.97 o                         
   3  23  -3      57549.11      47705.33      2717.27 o                         
   5  23  -3      30732.70      29803.98       610.08 o                         
   7  23  -3      68598.38      72895.91      1217.02 o                         
   9  23  -3       9256.04       9411.04       662.40 o                         
  11  23  -3      16182.81      17851.23       555.50 o                         
  13  23  -3      20490.18      17593.99       565.77 o                         
  15  23  -3      37592.33      34293.24       826.55 o                         
  17  23  -3       1764.50       1409.52       177.39 o                         
  19  23  -3      18504.03      15902.71       531.36 o                         
  21  23  -3       1889.07       1598.98       174.34 o                         
  23  23  -3      16977.93      14374.32       530.85 o                         
  25  23  -3        248.56        221.84        92.23 o                         
  27  23  -3       1893.24       1706.40       124.13 o                         
  29  23  -3        149.94        163.63        92.44 o                         
  31  23  -3        540.99        479.93       128.09 o                         
   1  25  -3        411.56        348.35       167.38 o                         
   3  25  -3      10878.25      10563.96       386.60 o                         
   5  25  -3       2941.63       3035.13       226.77 o                         
   7  25  -3       2350.42       2697.31       263.72 o                         
   9  25  -3       1913.32       1959.09       235.72 o                         
  11  25  -3      20197.32      21718.87       834.51 o                         
  13  25  -3       2116.37       1846.77       485.83 o                         
  15  25  -3       6319.63       6322.11       672.49 o                         
  17  25  -3       5462.19       4812.08       774.43 o                         
  19  25  -3      15349.24      14486.61      2223.16 o                         
  21  25  -3      10026.04       8451.56      1069.73 o                         
  23  25  -3      12256.79       9687.92       812.07 o                         
  25  25  -3       6294.34       5934.79       456.61 o                         
  27  25  -3      12308.26      11093.93       570.65 o                         
  29  25  -3       7127.02       6092.27       301.28 o                         
   1  27  -3      26332.21      23902.26       643.98 o                         
   3  27  -3      41487.46      41798.07      1341.95 o                         
   5  27  -3      26958.87      29276.04       583.81 o                         
   7  27  -3      23702.30      24115.17       669.93 o                         
   9  27  -3      13428.99      14180.08       587.73 o                         
  11  27  -3      19403.71      20653.05       551.33 o                         
  13  27  -3       8834.08       9460.56       812.64 o                         
  15  27  -3      15330.99      16158.25       986.46 o                         
  17  27  -3       5411.78       6312.87       619.89 o                         
  19  27  -3      17854.60      20973.34      1005.48 o                         
  21  27  -3        124.11        179.72       144.99 o                         
  23  27  -3       7890.29       7498.01       667.74 o                         
  25  27  -3        952.19        793.41       229.44 o                         
   1  29  -3       4572.25       3947.57       241.75 o                         
   3  29  -3      10467.07       9518.70       333.32 o                         
   5  29  -3       2597.96       2712.39       199.56 o                         
   7  29  -3       6886.23       7675.46       379.38 o                         
   9  29  -3       4876.14       5390.94       335.18 o                         
  11  29  -3      12230.21      12768.56       538.92 o                         
  13  29  -3       9019.04       8816.94       711.98 o                         
  15  29  -3       4810.41       5095.51       546.83 o                         
  17  29  -3       4476.44       5452.38       531.02 o                         
  19  29  -3       5969.09       6725.79       534.67 o                         
  21  29  -3      15035.45      15306.66       784.37 o                         
  23  29  -3      12327.56      11765.15       582.88 o                         
   1  31  -3       4280.54       4002.27       219.82 o                         
   3  31  -3      28159.21      27912.70       512.91 o                         
   5  31  -3      19253.06      19417.45       410.13 o                         
   7  31  -3       1325.49       1128.09       200.68 o                         
   9  31  -3      11409.32      13397.18       451.89 o                         
  11  31  -3      20052.41      21704.93       536.58 o                         
  13  31  -3       6138.98       6966.14       568.27 o                         
  15  31  -3       2938.73       3222.07       399.74 o                         
  17  31  -3       9302.42       9094.44       580.38 o                         
  19  31  -3       4187.25       4600.43       392.32 o                         
   1  33  -3       7797.07       7855.69       248.07 o                         
   3  33  -3       7035.22       6853.49       249.24 o                         
   5  33  -3        467.87        525.06       139.03 o                         
   7  33  -3       1508.31       1562.66       182.57 o                         
   9  33  -3       6329.46       6923.10       287.42 o                         
  11  33  -3       1259.89       1197.24       166.23 o                         
   2   0  -2     669896.25     621505.31      9856.72 o                         
   6   0  -2     910912.31     900798.12     13709.70 o                         
  10   0  -2      12434.06      11873.04       647.61 o                         
  14   0  -2     377308.06     407146.69      7339.76 o                         
  18   0  -2      54599.29      53743.05      2012.45 o                         
  22   0  -2      69159.29      31139.98      1064.29 o                         
  26   0  -2      47532.26      50517.43      4869.55 o                         
  30   0  -2       1853.44       2434.77       343.45 o                         
  34   0  -2       2513.16       2550.77       412.98 o                         
  38   0  -2       2475.42       2813.73       368.45 o                         
  42   0  -2       1757.63       1629.90       172.48 o                         
   0   2  -2      62928.34      58957.99       927.31 o                         
   2   2  -2       1346.94       1190.97        88.66 o                         
   4   2  -2     120845.23     116728.13      1576.20 o                         
   6   2  -2       5934.73       6637.70       216.46 o                         
   8   2  -2      91413.35      89066.23      1708.17 o                         
  10   2  -2      19205.63      19633.35       487.71 o                         
  12   2  -2     257335.69     271598.22      3595.24 o                         
  14   2  -2      93409.23     102730.67      1854.77 o                         
  16   2  -2      42655.11      39706.26      1197.73 o                         
  18   2  -2       9504.99       7134.63       518.52 o                         
  20   2  -2     218835.31     177150.75     11489.43 o                         
  22   2  -2       6959.08       3646.31       271.03 o                         
  24   2  -2     291802.09     237182.73      7528.01 o                         
  26   2  -2        383.10        511.01       135.04 o                         
  28   2  -2      34218.91      39197.83       945.63 o                         
  30   2  -2      17114.02      19896.00       752.37 o                         
  32   2  -2     108169.17     122361.59      2110.73 o                         
  34   2  -2       6184.56       6700.64       420.94 o                         
  36   2  -2       5177.63       6548.25       398.54 o                         
  38   2  -2       1310.39       1237.27       201.52 o                         
  40   2  -2      46573.73      44992.71       922.93 o                         
  42   2  -2       1504.95       1216.75       120.91 o                         
  44   2  -2       1698.53       1448.92       112.18 o                         
   2   4  -2     463927.56     418504.56      4468.25 o                         
   4   4  -2     316447.25     268729.19     24185.74 o                         
   6   4  -2     630858.69     627607.31      9538.32 o                         
   8   4  -2      36724.63      39826.70       478.39 o                         
  10   4  -2      58618.87      58084.29      1149.78 o                         
  12   4  -2     173589.77     182237.30      6728.75 o                         
  14   4  -2     277690.66     292586.72      3950.41 o                         
  16   4  -2      73942.79      81710.89      2267.07 o                         
  18   4  -2      10711.76      10451.25       605.07 o                         
  20   4  -2      27591.71      21064.49      1035.73 o                         
  22   4  -2      84811.86      51135.96      1498.22 o                         
  24   4  -2       7779.54       6578.13       333.58 o                         
  26   4  -2      17494.20      17769.39       454.50 o                         
  28   4  -2      32414.64      33024.29      1253.89 o                         
  30   4  -2        124.66        218.80       206.12 o                         
  32   4  -2        557.22        532.44       226.98 o                         
  34   4  -2       6865.94       6452.87       412.61 o                         
  36   4  -2       4169.11       4549.35       339.04 o                         
  38   4  -2       2291.64       2498.19       255.44 o                         
  40   4  -2       3160.77       3050.01       194.37 o                         
  42   4  -2       1096.62        901.40        92.32 o                         
   0   6  -2      74561.63      68543.67       680.29 o                         
   2   6  -2     106067.85     102110.55       805.57 o                         
   4   6  -2      45504.25      45430.47       721.50 o                         
   6   6  -2       9849.38       6962.57       215.78 o                         
   8   6  -2      29855.96      29088.33       707.92 o                         
  10   6  -2       5979.78       6123.69       266.18 o                         
  12   6  -2     142934.22     147349.53      2188.48 o                         
  14   6  -2     232611.09     246523.61      4117.53 o                         
  16   6  -2      33378.55      35920.33      1046.75 o                         
  18   6  -2      51105.48      50821.33      1354.05 o                         
  20   6  -2     157108.52     130344.53      2303.36 o                         
  22   6  -2      74767.11      48233.77      1696.74 o                         
  24   6  -2     109114.19      91393.00      1949.84 o                         
  26   6  -2       2850.28       2670.86       218.45 o                         
  28   6  -2      25295.12      27855.35       768.66 o                         
  30   6  -2      73394.05      86514.45      1659.91 o                         
  32   6  -2      63802.26      73460.70      1500.84 o                         
  34   6  -2      24681.78      28046.74       830.05 o                         
  36   6  -2       1319.07       1444.79       229.60 o                         
  38   6  -2      12602.07      12772.63       395.37 o                         
  40   6  -2      23784.71      22245.06       671.47 o                         
  42   6  -2       5993.13       5260.45       253.79 o                         
   2   8  -2     122274.72     105145.48      1149.47 o                         
   4   8  -2     661842.12     595804.00     12626.54 o                         
   6   8  -2     204440.09     193339.56      6240.47 o                         
   8   8  -2      20939.72      22326.20       586.94 o                         
  10   8  -2      14028.69      15573.50       515.53 o                         
  12   8  -2     432673.88     425540.81     18508.21 o                         
  14   8  -2     261951.06     267056.09      7547.93 o                         
  16   8  -2     117744.48     117507.92      6772.51 o                         
  18   8  -2      41128.23      42527.34      1191.88 o                         
  20   8  -2      70899.61      58323.98      1510.28 o                         
  22   8  -2      11937.77       9589.01      1829.93 o                         
  24   8  -2       2585.30       2460.35       238.60 o                         
  26   8  -2       9501.32       9776.42       424.77 o                         
  28   8  -2      47188.14      46637.10      1177.51 o                         
  30   8  -2       3447.37       4116.65       528.94 o                         
  32   8  -2       1168.28       1252.17       358.31 o                         
  34   8  -2       3018.60       3735.90       324.31 o                         
  36   8  -2       1038.86       1193.89       217.87 o                         
  38   8  -2       6063.86       6250.98       336.69 o                         
  40   8  -2      12670.55      12492.20       415.50 o                         
  42   8  -2       1038.61        626.12       162.67 o                         
   0  10  -2      76472.26      61111.91      1556.25 o                         
   2  10  -2       7214.34       7066.65       368.68 o                         
   4  10  -2      24323.09      27815.96       952.07 o                         
   6  10  -2       7338.27       5918.50       390.36 o                         
   8  10  -2      86518.11      95200.29      1905.53 o                         
  10  10  -2      59061.88      58509.29      8536.35 o                         
  12  10  -2      76826.88      71541.57      1998.95 o                         
  14  10  -2     220397.47     197789.78      4173.17 o                         
  16  10  -2      34358.97      39343.52      2597.75 o                         
  18  10  -2       2135.21       2154.94       278.72 o                         
  20  10  -2      17209.53      14211.59       999.35 o                         
  22  10  -2     190664.94     145731.30      3865.50 o                         
  24  10  -2        590.96        368.91       231.97 o                         
  26  10  -2      20260.04      18923.21       628.80 o                         
  28  10  -2      14603.03      15676.26       570.99 o                         
  30  10  -2      93217.34      99017.30      2467.91 o                         
  32  10  -2      24523.47      28327.25      1153.04 o                         
  34  10  -2      27329.42      28565.58      1100.59 o                         
  36  10  -2       1457.73       1407.97       292.03 o                         
  38  10  -2      13535.58       7369.14       650.88 o                         
  40  10  -2       1547.95        656.41       240.91 o                         
   2  12  -2       5018.51       5464.03       744.37 o                         
   4  12  -2     731394.81     661682.44     23426.16 o                         
   6  12  -2      35907.77      37711.88       825.80 o                         
   8  12  -2      99369.45     104065.99      1471.38 o                         
  10  12  -2       1788.05       2311.83       237.73 o                         
  12  12  -2     331249.94     305754.16      5810.64 o                         
  14  12  -2       9100.23      10081.20       461.20 o                         
  16  12  -2      54498.63      56787.60      1206.56 o                         
  18  12  -2      31681.57      30931.70       723.45 o                         
  20  12  -2      47897.03      44793.02      1985.60 o                         
  22  12  -2        312.17        338.06       205.57 o                         
  24  12  -2      24552.70      23894.84       871.15 o                         
  26  12  -2       2872.65       2451.50       269.39 o                         
  28  12  -2       6711.47       7031.49       603.05 o                         
  30  12  -2        617.93        924.52       317.50 o                         
  32  12  -2        117.48        283.08       262.72 o                         
  34  12  -2      12022.76      12070.91       682.71 o                         
  36  12  -2       2864.26       3076.12       346.00 o                         
  38  12  -2      10766.81       5622.84       534.40 o                         
  40  12  -2      11184.69       5010.02       443.19 o                         
   0  14  -2      64837.05      44537.57      2684.52 o                         
   2  14  -2      17107.90      13214.39      2015.82 o                         
   4  14  -2       7280.25       7759.63      1143.76 o                         
   6  14  -2      42413.12      36531.02      5643.92 o                         
   8  14  -2     282476.06     302538.03      3258.38 o                         
  10  14  -2      55200.07      50620.32      3755.02 o                         
  12  14  -2      13005.53      15157.12       845.86 o                         
  14  14  -2     116665.80     115024.16      8155.18 o                         
  16  14  -2      21920.51      20630.42      1667.24 o                         
  18  14  -2      13327.24      14407.57       699.05 o                         
  20  14  -2        347.08        217.23       154.07 o                         
  22  14  -2     164755.36     139983.05      5659.54 o                         
  24  14  -2      32780.34      27664.92      2218.87 o                         
  26  14  -2       3151.69       2560.85       414.61 o                         
  28  14  -2       1087.84       1168.89       342.88 o                         
  30  14  -2      88584.67      89778.85      2229.43 o                         
  32  14  -2        375.61        307.84       240.00 o                         
  34  14  -2      12440.38      12435.18       651.26 o                         
  36  14  -2       1103.86       1128.11       248.79 o                         
  38  14  -2      22131.03      10766.01       662.65 o                         
   2  16  -2      46544.54      37551.41       867.49 o                         
   4  16  -2     363143.25     305336.41     45683.18 o                         
   6  16  -2      16473.89      13842.18      1105.47 o                         
   8  16  -2      74021.83      73651.06      2033.52 o                         
  10  16  -2      39240.02      40535.46      1193.00 o                         
  12  16  -2      75765.23      80715.80      1551.29 o                         
  14  16  -2      10985.87      10549.77       388.49 o                         
  16  16  -2      49355.05      48299.44      4146.30 o                         
  18  16  -2      51228.74      49993.71      1108.38 o                         
  20  16  -2      17156.69      16998.36       671.61 o                         
  22  16  -2      28197.97      25216.02       744.64 o                         
  24  16  -2      46308.50      40487.18      1383.25 o                         
  26  16  -2       6997.81       6081.57       542.97 o                         
  28  16  -2       9664.91       9208.59       630.94 o                         
  30  16  -2       4775.17       5071.40       470.24 o                         
  32  16  -2        543.15        378.13       227.92 o                         
  34  16  -2      13109.35      11328.72       586.42 o                         
  36  16  -2       1844.51        643.85       262.27 o                         
  38  16  -2       6640.77       6150.06       360.18 o                         
   0  18  -2      97239.52      68793.68      6027.64 o                         
   2  18  -2     101324.95      80115.56      7573.81 o                         
   4  18  -2       2313.10       2286.35       144.62 o                         
   6  18  -2      24855.99      24775.52      1754.56 o                         
   8  18  -2     103027.08      99463.16      2315.06 o                         
  10  18  -2      45874.74      46059.27      1029.69 o                         
  12  18  -2       8411.18       7958.65       333.49 o                         
  14  18  -2      46699.93      44323.99       944.76 o                         
  16  18  -2      76438.11      76782.90      2315.55 o                         
  18  18  -2      40362.27      39573.69      1067.48 o                         
  20  18  -2        369.36        387.51       142.28 o                         
  22  18  -2     136826.27     116086.62      1941.40 o                         
  24  18  -2      38728.84      34533.39       747.87 o                         
  26  18  -2       5228.61       4814.15       343.98 o                         
  28  18  -2       5782.43       4718.25       455.35 o                         
  30  18  -2      31775.93      30878.44      1076.57 o                         
  34  18  -2       7750.08       6885.88       443.05 o                         
  36  18  -2         57.77        107.32       143.50 o                         
  38  18  -2       6584.16       5778.59       319.63 o                         
   2  20  -2      94542.56      74352.55      5156.62 o                         
   4  20  -2     106857.04      98274.59      2718.47 o                         
   6  20  -2     105912.83     104704.92      2330.18 o                         
   8  20  -2      33306.25      33105.36       894.44 o                         
  10  20  -2      59156.79      55798.78      1122.23 o                         
  12  20  -2      36941.93      38254.57       856.30 o                         
  14  20  -2      72343.30      67281.10      1620.56 o                         
  16  20  -2      44491.59      39912.85      1323.02 o                         
  18  20  -2       9294.52       8453.78       361.56 o                         
  20  20  -2       2458.55       2254.11       217.67 o                         
  22  20  -2      14400.03      13423.12       659.95 o                         
  24  20  -2      20323.84      17152.01      2226.13 o                         
  26  20  -2      21148.96      18174.19       853.48 o                         
  28  20  -2      22948.38      19303.61       846.38 o                         
  30  20  -2       1978.21       2148.45       310.97 o                         
  32  20  -2        337.73        412.93       197.37 o                         
  34  20  -2       6995.52       6778.69       404.67 o                         
  36  20  -2       3765.42       3615.08       271.60 o                         
   0  22  -2      39035.34      28587.90       975.92 o                         
   2  22  -2      95160.69      76768.27      2783.69 o                         
   4  22  -2       1287.51       1331.73       133.85 o                         
   6  22  -2        644.87        621.08       112.47 o                         
   8  22  -2      45781.07      46507.37      1852.57 o                         
  10  22  -2      45753.04      43540.45       838.66 o                         
  12  22  -2      16781.08      15642.47       590.77 o                         
  14  22  -2        843.08       1038.99       175.07 o                         
  16  22  -2      66277.93      61772.36      2217.90 o                         
  18  22  -2      34264.10      31848.41       829.06 o                         
  20  22  -2      22515.60      19271.70       632.81 o                         
  22  22  -2      25147.04      22663.66      1891.24 o                         
  24  22  -2      32415.88      26336.68      1878.19 o                         
  26  22  -2        486.48        609.79       181.39 o                         
  28  22  -2       6310.82       5183.31       435.66 o                         
  30  22  -2       7405.98       6067.57       428.21 o                         
  32  22  -2      24156.80      21185.65       737.27 o                         
  34  22  -2       1136.77        893.37       170.83 o                         
   2  24  -2      43098.39      36798.10      1298.88 o                         
   4  24  -2       8460.01       7819.67       299.53 o                         
   6  24  -2      66780.86      69187.01       908.96 o                         
   8  24  -2      15733.26      15975.30       587.81 o                         
  10  24  -2      20913.94      21022.75       721.04 o                         
  12  24  -2       7314.52       6112.52       339.18 o                         
  14  24  -2      52769.23      49936.71      2165.12 o                         
  16  24  -2      28728.80      25024.85      1446.21 o                         
  18  24  -2       6843.54       6488.18       443.84 o                         
  20  24  -2      16328.08      14123.37      2013.85 o                         
  22  24  -2       9453.53       8410.30       782.43 o                         
  24  24  -2      14276.77      11314.27       763.14 o                         
  26  24  -2       5073.02       4087.27       288.11 o                         
  28  24  -2      23374.16      19403.47       745.44 o                         
  30  24  -2       3808.25       3359.95       300.85 o                         
  32  24  -2        907.20        827.23       166.21 o                         
   0  26  -2      15353.03      13078.44       726.31 o                         
   2  26  -2      47968.16      40049.05      1572.13 o                         
   4  26  -2        585.09        696.39       197.94 o                         
   6  26  -2      25140.53      24181.61       644.62 o                         
   8  26  -2       5020.26       4687.33       440.59 o                         
  10  26  -2      52347.05      49082.42      1125.92 o                         
  12  26  -2      50431.17      49351.10      1626.86 o                         
  14  26  -2       1563.74       1863.67       249.60 o                         
  16  26  -2      16616.10      17152.72      1397.97 o                         
  18  26  -2      16701.33      16814.32      1843.03 o                         
  20  26  -2      18506.53      16212.04      1416.31 o                         
  22  26  -2        570.36        656.73       179.12 o                         
  24  26  -2      13735.49      11649.49       630.97 o                         
  26  26  -2       5814.59       5613.53       298.22 o                         
  28  26  -2       8055.90       7937.75       415.54 o                         
  30  26  -2       1615.63       1335.52       179.32 o                         
   2  28  -2      25159.97      22712.57       854.90 o                         
   4  28  -2      18138.79      18933.21       582.62 o                         
   6  28  -2      59536.48      61031.29       926.00 o                         
   8  28  -2       5538.46       5812.55       377.71 o                         
  10  28  -2       5245.76       5491.83       312.07 o                         
  12  28  -2      18392.84      19559.29       605.69 o                         
  14  28  -2      23597.07      25572.73      1268.23 o                         
  16  28  -2      12372.25      12025.55       850.37 o                         
  18  28  -2       5029.48       4539.06       592.00 o                         
  20  28  -2      22609.42      20533.61      3202.71 o                         
  22  28  -2       2306.01       1989.52       227.43 o                         
  24  28  -2       3182.10       3141.61       263.00 o                         
  26  28  -2       3117.82       2889.10       215.48 o                         
   0  30  -2      17789.04      15903.28       609.12 o                         
   2  30  -2      16158.44      14235.65       405.62 o                         
   4  30  -2       3047.91       2572.47       200.93 o                         
   6  30  -2      36254.75      37112.62       620.87 o                         
   8  30  -2      23682.48      26674.82       731.64 o                         
  10  30  -2      36259.90      37695.70       739.32 o                         
  12  30  -2      22974.08      23921.17       638.37 o                         
  14  30  -2       3742.87       4182.72       542.10 o                         
  16  30  -2        227.27        324.25       312.29 o                         
  18  30  -2      10233.60      10573.84       725.31 o                         
  20  30  -2      12231.84      12069.54       711.12 o                         
  22  30  -2       4073.85       3542.90       393.83 o                         
  24  30  -2       1962.70       1840.82       277.21 o                         
   2  32  -2       6739.04       6144.85       261.30 o                         
   4  32  -2      15441.14      16923.30       403.37 o                         
   6  32  -2      18628.09      18268.00       505.66 o                         
   8  32  -2        255.69        353.12       170.54 o                         
  10  32  -2         30.01        195.70       136.53 o                         
  12  32  -2      12474.23      13374.43       473.29 o                         
  14  32  -2      10868.12      12067.05       768.87 o                         
  16  32  -2       2005.93       2224.40       366.88 o                         
  18  32  -2       4684.28       5034.84       456.83 o                         
  20  32  -2      14314.94      14996.80       705.06 o                         
  22  32  -2        298.69        392.48       190.61 o                         
   0  34  -2      42007.91      39365.18       830.38 o                         
   2  34  -2       4346.31       3863.22       195.36 o                         
   4  34  -2       5053.99       4790.44       226.25 o                         
   6  34  -2      11484.25      11501.23       418.24 o                         
   8  34  -2      13761.91      14340.92       447.20 o                         
  10  34  -2      11424.27      10692.55       364.68 o                         
  12  34  -2       9330.09       9081.19       430.98 o                         
  14  34  -2       6784.44       6188.76       468.38 o                         
  16  34  -2       8356.81       8785.31       527.94 o                         
   2  36  -2        779.84        909.25       109.01 o                         
   4  36  -2       7822.50       7915.91       270.97 o                         
   6  36  -2       2833.32       2734.40       196.77 o                         
   8  36  -2        214.54        305.73       112.57 o                         
   1   1  -1     466640.88     422810.06      7297.18 o                         
   3   1  -1      78364.36      75628.30       972.42 o                         
   5   1  -1      13368.52      13391.20       162.21 o                         
   7   1  -1     216979.06     220280.22      2629.37 o                         
   9   1  -1     288484.16     291436.72      5167.83 o                         
  11   1  -1     156061.92     175370.78      2806.44 o                         
  13   1  -1      48444.61      53875.91      1064.16 o                         
  15   1  -1     263972.34     303840.75      3907.71 o                         
  17   1  -1     320185.62     378268.62      7321.17 o                         
  19   1  -1      17511.64      23710.81       798.81 o                         
  21   1  -1      78449.73      95488.99      1867.73 o                         
  23   1  -1      69247.81      80576.10       863.78 o                         
  25   1  -1      81665.78      96049.84      1563.74 o                         
  27   1  -1      14288.41      15664.26       343.51 o                         
  29   1  -1      42522.41      48832.20       592.48 o                         
  31   1  -1      54881.27      61799.39      1175.20 o                         
  33   1  -1       8100.83       8930.43       337.39 o                         
  35   1  -1      40758.77      47472.18       908.40 o                         
  37   1  -1      12246.05      13476.92       397.15 o                         
  39   1  -1       1914.89       1891.01       171.30 o                         
  41   1  -1      10475.18      10462.47       306.66 o                         
  43   1  -1       9567.80      10171.63       271.07 o                         
  45   1  -1        591.56        400.25        93.84 o                         
   1   3  -1     123255.00     109344.74      1180.68 o                         
   3   3  -1     380457.69     349232.78      2744.00 o                         
   5   3  -1     512948.88     508276.06      2669.65 o                         
   7   3  -1     272989.09     283950.75      2423.58 o                         
   9   3  -1     605629.25     643705.12      4153.09 o                         
  11   3  -1     491211.38     510545.47      4855.81 o                         
  13   3  -1      19563.34      21744.63       541.00 o                         
  15   3  -1      85110.46      96106.80      1604.18 o                         
  17   3  -1     231503.33     267428.31      2981.81 o                         
  19   3  -1      41064.97      46175.83      1145.48 o                         
  21   3  -1       7325.74       6706.34       657.93 o                         
  23   3  -1      41646.34      46086.87       610.07 o                         
  25   3  -1     128878.59     147787.64      1440.45 o                         
  27   3  -1      30194.17      33217.13       485.73 o                         
  29   3  -1      11969.33      13175.56       310.06 o                         
  31   3  -1      32892.16      35532.45       766.49 o                         
  33   3  -1      15378.54      15993.03       442.46 o                         
  35   3  -1      21969.50      24638.84       613.76 o                         
  37   3  -1       2879.40       3185.78       216.64 o                         
  39   3  -1      11599.74      12878.91       366.45 o                         
  41   3  -1      12903.98      13803.15       348.35 o                         
  43   3  -1       5820.21       5812.46       207.67 o                         
  45   3  -1       2682.85       2544.44       172.24 o                         
   1   5  -1     492535.56     455092.78      6227.61 o                         
   3   5  -1      13262.03      15468.26       436.58 o                         
   5   5  -1     329526.62     344134.00      2134.22 o                         
   7   5  -1     556953.38     545551.38     42355.73 o                         
   9   5  -1     394204.28     409460.53      5436.96 o                         
  11   5  -1       8292.13       7934.22       218.41 o                         
  13   5  -1      95218.28      92925.19      1084.58 o                         
  15   5  -1     293865.41     302175.59      4892.56 o                         
  17   5  -1      74516.19      76132.17      1510.11 o                         
  19   5  -1      29980.99      29451.77      1160.96 o                         
  21   5  -1     194709.38     221275.12      7054.65 o                         
  23   5  -1      75477.45      81953.51       878.57 o                         
  25   5  -1      18880.41      21361.69       394.39 o                         
  27   5  -1      46639.20      53010.31       791.69 o                         
  29   5  -1      82029.13      92058.34      1016.48 o                         
  31   5  -1      15594.62      18069.68       409.37 o                         
  33   5  -1       8430.75       9464.96       346.37 o                         
  35   5  -1      65972.51      76655.71      1052.10 o                         
  37   5  -1      28653.56      32303.82       616.43 o                         
  39   5  -1       5192.91       5014.06       236.69 o                         
  41   5  -1      13643.60      14571.00       350.79 o                         
  43   5  -1      10883.93       9905.78       361.27 o                         
  45   5  -1       4635.54       4190.53       296.15 o                         
   1   7  -1      78484.19      70957.68      3916.22 o                         
   3   7  -1     958835.94     908206.81     72569.35 o                         
   5   7  -1     645506.44     640000.19      3947.62 o                         
   7   7  -1      53576.57      58183.77       528.16 o                         
   9   7  -1     151825.77     155181.34      2873.82 o                         
  11   7  -1     315126.25     314699.19      8903.44 o                         
  13   7  -1     134807.92     141961.84      1720.72 o                         
  15   7  -1       9831.58      11632.56       496.75 o                         
  17   7  -1     112429.50     110188.66      2876.13 o                         
  19   7  -1     212335.48     224819.41      3201.22 o                         
  21   7  -1      66461.85      76867.77      1654.75 o                         
  23   7  -1      17781.13      19632.75       437.19 o                         
  25   7  -1      90837.70     103789.39      1189.37 o                         
  27   7  -1      60804.12      69007.55      1452.19 o                         
  29   7  -1       8329.12       8420.87       317.51 o                         
  31   7  -1      18469.70      19766.86       574.59 o                         
  33   7  -1      33457.07      36119.54       678.08 o                         
  35   7  -1       5976.18       6653.19       291.07 o                         
  37   7  -1        487.23        530.79       157.43 o                         
  39   7  -1       4646.02       5282.74       277.77 o                         
  41   7  -1       5858.13       6497.74       334.59 o                         
  43   7  -1        968.98       1130.72       159.54 o                         
   1   9  -1     163126.83     143524.48      2068.40 o                         
   3   9  -1       1237.19       1779.00       127.68 o                         
   5   9  -1     270290.94     264131.69     28728.79 o                         
   7   9  -1     139447.31     141857.06      3008.30 o                         
   9   9  -1      45218.48      48082.45      1546.41 o                         
  11   9  -1      39771.07      34596.32       762.55 o                         
  13   9  -1      86289.41      80950.23      2906.91 o                         
  15   9  -1     198515.25     206712.55      3834.57 o                         
  17   9  -1      58269.77      64304.18      1404.05 o                         
  19   9  -1      77934.87      73830.40      1584.83 o                         
  21   9  -1     160027.92     155357.44      4868.38 o                         
  23   9  -1     109415.09     115094.75      2099.65 o                         
  25   9  -1      24109.56      26865.98       637.87 o                         
  27   9  -1     105935.30     113894.55      1862.00 o                         
  29   9  -1      74822.05      82875.06      1387.12 o                         
  31   9  -1      31604.59      32752.61       754.46 o                         
  33   9  -1       2047.58       2504.74       242.01 o                         
  35   9  -1      31289.41      33837.44       746.85 o                         
  37   9  -1      24428.90      27394.41      1171.56 o                         
  39   9  -1       3004.74       3392.13       283.58 o                         
  41   9  -1       1151.28       1248.63       273.72 o                         
  43   9  -1      13554.90      14316.10       600.31 o                         
   1  11  -1     303613.34     277552.88      3466.98 o                         
   3  11  -1     424960.69     394280.97      3194.08 o                         
   5  11  -1     234071.58     217533.83      2280.18 o                         
   7  11  -1      93472.37      86032.09      2628.60 o                         
   9  11  -1      81522.12      84282.79      1878.45 o                         
  11  11  -1     247002.59     242212.05      3947.42 o                         
  13  11  -1     146952.70     139120.48      2567.01 o                         
  15  11  -1      76258.23      74287.65      1426.83 o                         
  17  11  -1      33726.05      31773.48       933.86 o                         
  19  11  -1     207614.78     207929.94      2474.85 o                         
  21  11  -1      35411.77      32381.28       690.40 o                         
  23  11  -1       4143.90       4049.17       256.93 o                         
  25  11  -1      25841.29      27830.01       643.04 o                         
  27  11  -1      28566.22      30736.71       645.98 o                         
  29  11  -1       4788.61       5006.44       280.55 o                         
  31  11  -1       4817.28       5442.88       499.42 o                         
  33  11  -1       5144.07       5427.44       554.17 o                         
  35  11  -1       6240.50       7249.65       603.70 o                         
  37  11  -1      12326.52      13496.77       757.47 o                         
  39  11  -1       4252.08       4527.99       439.46 o                         
  41  11  -1       1550.41       1386.47       260.66 o                         
  43  11  -1        951.35       1143.57       210.25 o                         
   1  13  -1      28471.65      24494.61       499.23 o                         
   3  13  -1      17846.51      17882.16       334.36 o                         
   5  13  -1      42792.77      39740.29      1515.51 o                         
   7  13  -1     223671.98     227663.91      8435.05 o                         
   9  13  -1       1357.35       1424.43       130.41 o                         
  11  13  -1     100716.36      83000.94     16159.92 o                         
  13  13  -1      62490.00      58111.00       858.32 o                         
  15  13  -1      34465.49      32713.78       640.00 o                         
  17  13  -1      44912.19      41718.06       764.54 o                         
  19  13  -1     120429.94     109836.87      1924.88 o                         
  21  13  -1      73058.38      66598.07      1821.78 o                         
  23  13  -1      96529.41      87296.85      2926.49 o                         
  25  13  -1      53097.82      50176.19      2136.91 o                         
  27  13  -1      95221.03      94651.73      2820.49 o                         
  29  13  -1      55747.95      59411.74      1820.63 o                         
  31  13  -1      30111.44      33677.27      1319.23 o                         
  33  13  -1      17854.44      20243.27       994.38 o                         
  35  13  -1       7344.96       8116.41       614.34 o                         
  37  13  -1      11953.40      13828.61       740.83 o                         
  39  13  -1      16548.10      17388.73       768.67 o                         
  41  13  -1       3712.97       3918.79       346.59 o                         
   1  15  -1     316509.31     278411.72      6576.58 o                         
   3  15  -1     116612.70     108778.41      1344.34 o                         
   5  15  -1      85101.15      79220.95      1035.45 o                         
   7  15  -1     344671.31     349632.31     13380.94 o                         
   9  15  -1     151540.58     144510.23      1567.97 o                         
  11  15  -1      57604.33      57265.59       774.24 o                         
  13  15  -1     158276.56     148059.45      2496.25 o                         
  15  15  -1     129995.80     125658.98      1508.99 o                         
  17  15  -1       1965.38       1769.01       141.09 o                         
  19  15  -1     106799.14     103384.82      1393.10 o                         
  21  15  -1      45634.71      39436.01       678.48 o                         
  23  15  -1       6377.58       5669.84       253.77 o                         
  25  15  -1         73.74        145.03       141.25 o                         
  27  15  -1      16805.50      16294.87       898.71 o                         
  29  15  -1       3219.91       3862.79       484.67 o                         
  31  15  -1       7530.21       7843.27       638.05 o                         
  33  15  -1       1931.94       1992.85       377.25 o                         
  35  15  -1       5772.61       6300.94       543.05 o                         
  37  15  -1       7674.26       7705.58       545.34 o                         
  39  15  -1       2436.94       2669.12       326.24 o                         
  41  15  -1       1554.02       1272.48       224.14 o                         
   1  17  -1      19810.89      19651.36       511.42 o                         
   3  17  -1       7506.45       6185.02       206.16 o                         
   5  17  -1      24830.78      24238.05       429.26 o                         
   7  17  -1      10107.99       9675.58       389.73 o                         
   9  17  -1      24948.74      22194.92       458.67 o                         
  11  17  -1     132621.16     126049.13      1167.19 o                         
  13  17  -1      68621.80      65266.10       850.03 o                         
  15  17  -1       9772.21       9248.52       266.30 o                         
  17  17  -1      97572.31      91639.49      1598.80 o                         
  19  17  -1      71199.25      64900.46       832.67 o                         
  21  17  -1       8440.92       7945.90       288.47 o                         
  23  17  -1      34468.61      28950.14       796.42 o                         
  25  17  -1      44290.85      42845.63      1474.35 o                         
  27  17  -1      44132.21      45494.68      1544.67 o                         
  29  17  -1       5242.47       5354.31       541.78 o                         
  31  17  -1      25109.15      25764.26      1113.74 o                         
  33  17  -1      41470.90      46730.05      1499.42 o                         
  35  17  -1       6022.03       6477.31       517.27 o                         
  37  17  -1      12972.25      15172.04       708.89 o                         
  39  17  -1      23495.91      23870.18       810.41 o                         
   1  19  -1     255697.92     223062.52      4868.13 o                         
   3  19  -1      21642.89      19342.27       324.49 o                         
   5  19  -1      32963.04      33486.14       684.80 o                         
   7  19  -1     256112.95     251234.09      4844.68 o                         
   9  19  -1     201226.02     200467.08      4039.15 o                         
  11  19  -1       4389.22       4046.93       166.68 o                         
  13  19  -1     132332.30     123756.12      2786.44 o                         
  15  19  -1     110027.98     101825.04      1206.19 o                         
  17  19  -1       7641.63       6992.39       268.00 o                         
  19  19  -1      10466.13       9161.79       301.52 o                         
  21  19  -1       9370.64       8656.95       353.24 o                         
  23  19  -1      21614.17      20538.27       989.98 o                         
  25  19  -1       3047.75       3133.72       436.18 o                         
  27  19  -1       2588.20       2693.11       418.48 o                         
  29  19  -1      16238.28      15358.59       850.62 o                         
  31  19  -1       4124.42       4879.68       497.94 o                         
  33  19  -1       3549.78       4075.18       444.11 o                         
  35  19  -1        373.32        284.88       231.10 o                         
  37  19  -1       5899.57       5744.90       408.94 o                         
  39  19  -1        329.00        393.56       161.39 o                         
   1  21  -1      14445.15      13569.42       261.36 o                         
   3  21  -1      15353.36      14663.00       313.58 o                         
   5  21  -1      11107.72      10998.56       277.18 o                         
   7  21  -1        352.85        317.63        80.39 o                         
   9  21  -1      41652.43      41888.78      1195.18 o                         
  11  21  -1      58089.02      55246.09      1295.60 o                         
  13  21  -1      44152.07      42146.26       986.62 o                         
  15  21  -1       5102.50       4933.90       201.57 o                         
  17  21  -1      87230.53      81006.43      2381.21 o                         
  19  21  -1      37693.14      35325.04       981.21 o                         
  21  21  -1      11726.62      10581.12       482.76 o                         
  23  21  -1      22456.04      20261.97       974.66 o                         
  25  21  -1      50529.54      48068.74      1575.87 o                         
  27  21  -1      38600.44      36923.68      1344.27 o                         
  29  21  -1       3342.71       2927.50       275.44 o                         
  31  21  -1      18005.31      18284.61      1701.84 o                         
  33  21  -1      44301.44      44060.83      3156.27 o                         
  35  21  -1       5554.86       5774.66       379.31 o                         
  37  21  -1       4795.83       4785.28       354.23 o                         
   1  23  -1     128725.12     118812.49      1824.89 o                         
   3  23  -1      95729.23      94193.41      2288.60 o                         
   5  23  -1      61336.70      59499.68      1257.16 o                         
   7  23  -1     132297.91     131293.73      2943.41 o                         
   9  23  -1      89043.74      90738.35      1809.58 o                         
  11  23  -1      10674.75      10803.47       363.74 o                         
  13  23  -1      64858.74      62807.57      1328.39 o                         
  15  23  -1      41558.15      40646.45       956.07 o                         
  17  23  -1      22659.61      22131.84       668.46 o                         
  19  23  -1      11284.46      10076.19       463.60 o                         
  21  23  -1      16698.29      15013.09       568.09 o                         
  23  23  -1       6249.98       5512.27       356.90 o                         
  25  23  -1       6825.07       6022.19       391.48 o                         
  27  23  -1        814.95        768.39       187.86 o                         
  29  23  -1       6279.32       5573.65       325.67 o                         
  31  23  -1        176.50        192.18       132.48 o                         
  33  23  -1        189.29         29.14       196.65 o                         
  35  23  -1       1475.05       1873.44       253.02 o                         
   1  25  -1      12317.22      11825.90       307.15 o                         
   3  25  -1       6267.39       5972.40       208.93 o                         
   5  25  -1       2141.25       2068.28       136.69 o                         
   7  25  -1      10508.63       9765.48       310.05 o                         
   9  25  -1      16312.66      16240.04       316.98 o                         
  11  25  -1      14192.11      13037.22       283.24 o                         
  13  25  -1      38069.09      35386.04      1646.73 o                         
  15  25  -1       9354.94       8563.28       416.45 o                         
  17  25  -1      43988.42      43723.89       985.45 o                         
  19  25  -1      38441.63      33523.05      1207.89 o                         
  21  25  -1      22561.21      19418.33       677.41 o                         
  23  25  -1      25582.93      22703.64      2022.68 o                         
  25  25  -1      30743.80      27337.24       779.61 o                         
  27  25  -1      31180.42      32508.59      1157.40 o                         
  29  25  -1      21448.70      21685.59       884.35 o                         
  31  25  -1       3446.82       4170.17       384.69 o                         
  33  25  -1      14002.98      15146.51       620.44 o                         
   1  27  -1      71769.13      64169.59      1111.03 o                         
   3  27  -1      76973.81      79382.69      1244.11 o                         
   5  27  -1      52291.05      52369.06       959.75 o                         
   7  27  -1      21959.46      22780.51       967.55 o                         
   9  27  -1      42521.49      44076.38       903.14 o                         
  11  27  -1      36105.61      36464.97      1160.63 o                         
  13  27  -1      26650.96      26333.87      1042.26 o                         
  15  27  -1       3746.70       3824.33       434.77 o                         
  17  27  -1      29318.80      31078.07      1173.14 o                         
  19  27  -1      29954.57      30529.50      1166.57 o                         
  21  27  -1       5994.26       5599.42       512.10 o                         
  23  27  -1       3605.42       3426.59       305.67 o                         
  25  27  -1       4640.12       4793.43       326.51 o                         
  27  27  -1        119.65        390.82       225.12 o                         
  29  27  -1        397.66        536.85       217.92 o                         
  31  27  -1       3152.55       3199.09       311.99 o                         
   1  29  -1       4949.11       4312.95       337.24 o                         
   3  29  -1        758.10        790.69       199.21 o                         
   5  29  -1      20534.50      21112.00       590.88 o                         
   7  29  -1       7874.21       8175.89       344.65 o                         
   9  29  -1       4306.07       4370.58       297.00 o                         
  11  29  -1       5289.09       4884.64       301.71 o                         
  13  29  -1      11795.20      12091.86       782.73 o                         
  15  29  -1      13636.19      13470.44       737.99 o                         
  17  29  -1       8947.69       7520.51       574.92 o                         
  19  29  -1      12920.05      12219.73       713.50 o                         
  21  29  -1      23526.19      22105.79       686.48 o                         
  23  29  -1      20993.60      21211.49       642.40 o                         
  25  29  -1       8880.57       9801.49       414.56 o                         
  27  29  -1      11517.15      12628.39       594.53 o                         
  29  29  -1      18117.75      18477.62       673.71 o                         
   1  31  -1       8524.88       8540.68       411.84 o                         
   3  31  -1      51825.60      51178.99       943.01 o                         
   5  31  -1      40940.56      45080.30       882.11 o                         
   7  31  -1        204.49        218.48       143.35 o                         
   9  31  -1      21865.68      22754.41       612.25 o                         
  11  31  -1      40315.00      40614.49       941.41 o                         
  13  31  -1      11907.63      11634.31       499.33 o                         
  15  31  -1       3711.38       3674.40       407.26 o                         
  17  31  -1      20239.84      21688.32       911.49 o                         
  19  31  -1       8388.89       9199.87       434.32 o                         
  21  31  -1       1153.21       1115.75       199.25 o                         
  23  31  -1       4269.98       4456.87       283.97 o                         
  25  31  -1       1747.77       1778.48       188.59 o                         
   1  33  -1        737.19        813.96       180.78 o                         
   3  33  -1        336.82        348.84       133.88 o                         
   5  33  -1       2300.59       2450.72       188.77 o                         
   7  33  -1      14891.70      15593.99       683.07 o                         
   9  33  -1       4425.23       4409.40       272.31 o                         
  11  33  -1        442.31        517.97       148.95 o                         
  13  33  -1      10139.56      10429.51       613.79 o                         
  15  33  -1      22188.79      23087.08       679.81 o                         
  17  33  -1       1920.54       2201.12       238.27 o                         
  19  33  -1       2111.86       2373.11       233.76 o                         
  21  33  -1      14124.57      14603.47       463.70 o                         
   1  35  -1      13024.21      12866.87       415.99 o                         
   3  35  -1      32042.53      32890.27       645.28 o                         
   5  35  -1      16488.13      16180.29       367.34 o                         
   7  35  -1       8674.20       9994.12       318.52 o                         
   9  35  -1      15580.88      15438.86       379.57 o                         
  11  35  -1      16596.43      16945.06       346.03 o                         
  13  35  -1       7530.56       8814.41       388.21 o                         
  15  35  -1       3956.25       4461.27       280.62 o                         
  17  35  -1       5805.88       5310.94       280.66 o                         
   1  37  -1        690.00        685.58        85.14 o                         
   3  37  -1       1208.13       1249.72        95.67 o                         
   5  37  -1       1209.90       1160.21       102.66 o                         
   7  37  -1       1586.08       1737.80       119.83 o                         
   9  37  -1       2456.14       2517.77       145.55 o                         
   4   0   0     211452.55     208578.45      1933.91 o                         
   8   0   0     960658.00     951315.94      8630.06 o                         
  12   0   0     177870.70     184490.59      3245.38 o                         
  16   0   0     735748.19     917562.19     10383.48 o                         
  20   0   0     256212.19     333490.44     20895.88 o                         
  24   0   0       7534.84       9735.12       502.14 o                         
  28   0   0       6136.18       8006.35       476.27 o                         
  32   0   0        291.83        244.35       161.65 o                         
  36   0   0      28929.88      34046.44      1631.28 o                         
  40   0   0        743.14        756.39       197.98 o                         
  44   0   0      12515.27      13248.44       443.14 o                         
   2   2   0       7437.15       7936.13       136.17 o                         
   4   2   0       9191.78      11642.82       309.73 o                         
   6   2   0       3534.70       4390.62       149.69 o                         
   8   2   0     205959.50     220209.62      1508.41 o                         
  10   2   0     410193.69     406798.47      5420.31 o                         
  12   2   0      39371.53      42680.58       565.49 o                         
  14   2   0      39657.45      51976.10       673.69 o                         
  16   2   0      45738.27      55533.96       837.76 o                         
  18   2   0     428662.22     496211.59      4967.84 o                         
  20   2   0      59053.13      73413.31      1260.63 o                         
  22   2   0        131.36        214.24       144.64 o                         
  24   2   0        321.36        453.24       118.20 o                         
  26   2   0     364990.50     434871.47     13120.67 o                         
  28   2   0      29434.76      36505.06       559.93 o                         
  30   2   0      75756.95      86282.63       961.58 o                         
  32   2   0      26909.43      30385.23       527.39 o                         
  34   2   0      58989.16      66414.98      1111.08 o                         
  36   2   0       9382.15       9420.44       332.08 o                         
  38   2   0      38975.29      42039.21      1426.32 o                         
  40   2   0       3999.08       4015.46       217.72 o                         
  42   2   0      32494.20      37659.57       678.53 o                         
  44   2   0       1147.26       1088.38       120.20 o                         
   0   4   0     991798.19     921620.25     21954.25 o                         
   2   4   0       6798.99       8327.20       265.42 o                         
   4   4   0      63673.92      59927.34       655.04 o                         
   6   4   0      19752.56      19239.57       376.83 o                         
   8   4   0    1448086.62    1488256.00     13376.27 o                         
  10   4   0     251875.02     257269.38      2428.82 o                         
  12   4   0     150978.41     154858.09      3333.91 o                         
  14   4   0       7134.65       7705.45       251.58 o                         
  16   4   0     305892.69     326487.12      2680.79 o                         
  18   4   0      24673.96      27118.46       533.05 o                         
  20   4   0     159960.19     183896.47      2185.83 o                         
  22   4   0      14571.91      17434.17       596.38 o                         
  24   4   0       5731.64       6450.18       270.83 o                         
  26   4   0      11619.62      13545.05       352.81 o                         
  28   4   0       8763.28      11193.14       306.64 o                         
  30   4   0         30.59         -1.27       107.68 o                         
  32   4   0        133.95        112.85       134.31 o                         
  34   4   0       3850.13       4411.76       242.09 o                         
  36   4   0        558.68        536.17       141.07 o                         
  38   4   0       4089.75       4386.97       233.76 o                         
  40   4   0        674.96        697.41       130.26 o                         
  42   4   0        153.77        128.48       108.85 o                         
  44   4   0      12804.88      14327.07       363.98 o                         
   2   6   0       3894.91       4019.04       163.72 o                         
   4   6   0      39993.23      35448.46       638.10 o                         
   6   6   0     163402.83     181208.75      2161.36 o                         
   8   6   0      36569.25      38548.67       702.08 o                         
  10   6   0     235456.30     243338.97      2418.67 o                         
  12   6   0      55912.96      55617.88       727.26 o                         
  14   6   0      34009.15      35268.49       592.73 o                         
  16   6   0      70664.52      65339.82      1066.46 o                         
  18   6   0     261273.62     277122.94      4325.35 o                         
  20   6   0     229408.47     236226.16      4966.07 o                         
  22   6   0       1050.73       1520.05       187.73 o                         
  24   6   0      37442.30      43290.01       917.56 o                         
  26   6   0     282330.03     321785.28      7033.77 o                         
  28   6   0      81395.04      96610.88      1099.27 o                         
  30   6   0      18737.70      21496.66       460.45 o                         
  32   6   0      27636.36      30871.79       712.81 o                         
  34   6   0      40751.46      49320.48      1608.93 o                         
  36   6   0      81586.17      91888.53      1732.48 o                         
  38   6   0      10694.48      12415.81       365.11 o                         
  40   6   0        625.55        655.31       129.59 o                         
  42   6   0       5143.26       5030.18       248.61 o                         
  44   6   0       4277.01       4173.21       247.56 o                         
   0   8   0     287794.53     297148.94      3615.43 o                         
   2   8   0     242100.09     218608.33      5001.62 o                         
   4   8   0       3928.48       3765.69       107.77 o                         
   6   8   0     549390.44     573414.75      5085.81 o                         
   8   8   0     291272.56     298355.06      3814.77 o                         
  10   8   0     989555.94    1023616.88     10954.71 o                         
  12   8   0     207197.83     195148.67      3378.99 o                         
  14   8   0      12953.36      11304.14       447.46 o                         
  16   8   0      40437.55      43040.33      1440.93 o                         
  18   8   0     103973.60     102831.23      2143.03 o                         
  20   8   0      29444.25      29307.07       840.39 o                         
  22   8   0      33899.68      36309.03       629.99 o                         
  24   8   0       9709.15      10987.17       356.93 o                         
  26   8   0      34106.46      36986.62       748.33 o                         
  28   8   0       2894.31       3496.48       214.73 o                         
  30   8   0        881.38       1100.56       174.34 o                         
  32   8   0       4025.88       4524.74       294.35 o                         
  34   8   0       2542.94       2756.43       244.87 o                         
  36   8   0       5574.77       5487.75       387.20 o                         
  38   8   0       9180.77      10199.27       388.99 o                         
  40   8   0        237.96        276.22       168.61 o                         
  42   8   0         76.93         81.57       140.04 o                         
  44   8   0       6630.77       7236.14       304.23 o                         
   2  10   0      25353.76      23431.25       373.70 o                         
   4  10   0      27199.09      25948.78       691.66 o                         
   6  10   0     175316.83     178684.84      2862.05 o                         
   8  10   0      81451.13      82533.20       905.47 o                         
  10  10   0       8876.78      10750.35       273.90 o                         
  12  10   0      88124.90      80305.11      1880.88 o                         
  14  10   0     105316.03     112924.77      2275.29 o                         
  16  10   0     366810.22     380004.25      4730.12 o                         
  18  10   0      41544.57      38013.01       834.38 o                         
  20  10   0     335859.12     339607.00      6096.30 o                         
  22  10   0        258.95        412.48       122.35 o                         
  24  10   0      41304.32      41804.19       789.92 o                         
  26  10   0      10736.87      11983.93       392.25 o                         
  28  10   0     215321.77     227161.72      2756.10 o                         
  30  10   0       1704.31       1382.23       235.25 o                         
  32  10   0      14448.02      17573.71       966.95 o                         
  34  10   0      40958.61      48804.74      1177.17 o                         
  36  10   0     113096.69     133602.08      2183.38 o                         
  38  10   0       7327.95       8111.19       625.46 o                         
  40  10   0        698.82        875.98       293.83 o                         
  42  10   0       2199.83       2450.16       329.84 o                         
  44  10   0      14915.45      15313.31       626.30 o                         
   0  12   0     116896.52     112645.12      1325.39 o                         
   2  12   0     771934.00     732971.06     10945.19 o                         
   4  12   0       7085.22       6138.30       155.79 o                         
   6  12   0     368005.22     355941.69      5787.92 o                         
   8  12   0       8463.08       9559.78       211.07 o                         
  10  12   0     503327.41     483268.12      5970.40 o                         
  12  12   0      28498.19      27635.21       777.05 o                         
  14  12   0       7164.64       7531.08       312.28 o                         
  16  12   0      49130.20      51295.39       951.06 o                         
  18  12   0     255038.48     271584.28      3782.48 o                         
  20  12   0       1387.15       1524.95       152.71 o                         
  22  12   0        317.57        362.71       124.39 o                         
  24  12   0       1576.25       1487.65       172.26 o                         
  26  12   0      44407.31      50378.79       840.35 o                         
  28  12   0       1649.69       2223.74       211.39 o                         
  30  12   0       1289.76       1496.00       279.03 o                         
  32  12   0      35556.62      43942.14      1594.36 o                         
  34  12   0        152.93        376.34       317.68 o                         
  36  12   0         36.73        -15.84       286.64 o                         
  38  12   0       1114.31       1308.52       339.99 o                         
  40  12   0       3130.80       3436.80       396.52 o                         
  42  12   0       3614.35       3940.02       369.98 o                         
   2  14   0      76990.62      68471.18       999.12 o                         
   4  14   0         78.31        211.99        66.04 o                         
   6  14   0      97368.79     103340.07       947.37 o                         
   8  14   0     170323.88     179275.81      1858.11 o                         
  10  14   0      32417.17      31448.56       520.32 o                         
  12  14   0      88235.88      95720.19      1178.09 o                         
  14  14   0      38664.26      34016.82       568.43 o                         
  16  14   0     197231.61     193257.09      2463.08 o                         
  18  14   0       2884.24       2875.92       185.62 o                         
  20  14   0     141466.31     136086.09      3149.43 o                         
  22  14   0      10100.84       9543.69       349.92 o                         
  24  14   0     128544.21     136699.06      2666.10 o                         
  26  14   0       5295.89       5695.97       305.52 o                         
  28  14   0     159611.16     160379.45      5087.61 o                         
  30  14   0       3579.41       4372.30       543.44 o                         
  32  14   0       3812.22       3684.08       508.89 o                         
  34  14   0        597.66        282.25       298.09 o                         
  36  14   0      64475.33      73012.38      2028.33 o                         
  38  14   0        794.94        738.69       292.77 o                         
  40  14   0         59.40        -31.73       210.80 o                         
  42  14   0       4683.37       5481.08       391.24 o                         
   0  16   0     245911.28     233654.30      2221.95 o                         
   2  16   0     692563.69     655205.94      4909.85 o                         
   4  16   0       9813.10      10100.10       261.26 o                         
   6  16   0      63582.98      66422.80      1427.79 o                         
   8  16   0      64932.04      64813.14      1181.22 o                         
  10  16   0     362795.91     363713.66      3699.12 o                         
  12  16   0      12199.80      13529.13       408.01 o                         
  14  16   0      14414.01      16096.06       384.94 o                         
  16  16   0     128891.80     120973.12      1426.43 o                         
  18  16   0     161650.88     158205.59      2536.09 o                         
  20  16   0       1798.23       1847.81       182.41 o                         
  22  16   0      33146.45      31775.53      1478.33 o                         
  24  16   0      25120.27      23827.49      1015.58 o                         
  26  16   0       4977.04       4422.94       292.16 o                         
  28  16   0       8830.12       9364.87       736.70 o                         
  30  16   0       5009.19       6227.33       614.66 o                         
  32  16   0      22951.65      25702.13      1179.22 o                         
  34  16   0       4031.15       4415.30       503.92 o                         
  36  16   0       1737.40       1981.18       368.18 o                         
  38  16   0         52.67         93.87       233.87 o                         
  40  16   0       7809.85       8974.67       519.07 o                         
   2  18   0      41152.28      36721.24       547.92 o                         
   4  18   0      56633.58      55755.06      1510.89 o                         
   6  18   0      40584.19      42567.38       783.58 o                         
   8  18   0      98108.58      98318.10      2217.92 o                         
  10  18   0      88560.73      83198.51      2067.43 o                         
  12  18   0       4743.38       4612.53       198.19 o                         
  14  18   0      56357.62      57811.82       821.68 o                         
  16  18   0     138342.47     139572.41      1497.27 o                         
  18  18   0      27419.68      24712.17       561.61 o                         
  20  18   0      14838.73      13473.35       431.17 o                         
  22  18   0       7372.88       6651.60       336.42 o                         
  24  18   0      84429.94      81039.80      3717.64 o                         
  26  18   0      35921.90      36459.56      1419.36 o                         
  28  18   0      60389.38      66673.51      2023.26 o                         
  30  18   0       5327.41       6686.95       628.21 o                         
  32  18   0        991.46       2041.22       399.47 o                         
  34  18   0      14695.83      16263.09       864.82 o                         
  36  18   0      16637.82      20247.04       898.00 o                         
  38  18   0       3361.06       3434.28       365.81 o                         
  40  18   0        215.61        124.77       165.84 o                         
   0  20   0     185471.28     178517.81      4696.93 o                         
   2  20   0     198771.91     203548.45      3316.44 o                         
   4  20   0         98.58         36.39        81.55 o                         
   6  20   0      10124.84      10497.61       262.16 o                         
   8  20   0     246505.48     262465.59      2139.88 o                         
  10  20   0      64006.89      62242.12      1322.56 o                         
  12  20   0       2646.66       2501.47       177.22 o                         
  14  20   0       9749.18       9295.78       316.57 o                         
  16  20   0     107008.87     107039.20      2375.51 o                         
  18  20   0      50776.38      50170.09       975.27 o                         
  20  20   0        479.24        797.46       170.22 o                         
  22  20   0      68977.73      67157.45      1334.33 o                         
  24  20   0      28597.07      28924.15      1237.28 o                         
  26  20   0       7793.01       7900.98       671.66 o                         
  28  20   0       4534.06       4323.54       526.95 o                         
  30  20   0       6790.25       6479.93       596.04 o                         
  32  20   0      11754.18      12709.07       778.13 o                         
  34  20   0      13816.90      13925.02       758.54 o                         
  36  20   0       1685.21       1704.64       317.25 o                         
  38  20   0        174.52        207.01       181.41 o                         
   2  22   0      36233.29      35315.45       516.57 o                         
   4  22   0     170419.14     174094.75      3599.02 o                         
   6  22   0        295.35        243.00        93.25 o                         
   8  22   0      37982.90      36825.31       801.63 o                         
  10  22   0      40193.60      41299.93      1165.95 o                         
  12  22   0      22134.71      23202.82       686.05 o                         
  14  22   0        492.70        445.97       120.03 o                         
  16  22   0      28631.94      28196.50       955.96 o                         
  18  22   0     102181.78      98432.38      1409.24 o                         
  20  22   0      13475.12      12584.40       786.86 o                         
  22  22   0      18583.74      20242.30      1014.58 o                         
  24  22   0      32410.27      31658.36      1296.49 o                         
  26  22   0      41871.32      38128.32      1437.45 o                         
  28  22   0       7586.50       8862.05       673.94 o                         
  30  22   0       9042.93       9712.85       686.76 o                         
  32  22   0        143.03        201.26       260.63 o                         
  34  22   0      29498.69      33397.92      1140.14 o                         
  36  22   0        442.27        430.84       218.88 o                         
   0  24   0     115173.48     111091.31      1582.67 o                         
   2  24   0       3303.47       3174.57       179.43 o                         
   4  24   0         58.85        140.19        96.32 o                         
   6  24   0       2979.36       3361.75       182.69 o                         
   8  24   0     227492.34     239218.48      4336.53 o                         
  10  24   0      14829.56      14005.34       350.05 o                         
  12  24   0      36003.00      37726.91       695.70 o                         
  14  24   0      13481.71      11940.88       393.10 o                         
  16  24   0      37759.51      38594.78      1338.82 o                         
  18  24   0       1917.52       2036.82       370.08 o                         
  20  24   0        498.70        579.27       309.20 o                         
  22  24   0      33457.21      34600.70      1352.74 o                         
  24  24   0      26864.15      24870.12      1128.44 o                         
  26  24   0      14280.26      12998.69       797.95 o                         
  28  24   0       3801.09       3362.64       448.43 o                         
  30  24   0      11566.34      14122.81       767.58 o                         
  32  24   0        265.20        253.84       226.35 o                         
  34  24   0       7125.46       9294.88       533.14 o                         
   2  26   0       2595.08       2799.87       186.32 o                         
   4  26   0     137857.62     144534.53      2639.41 o                         
   6  26   0       1218.19       1024.79       137.13 o                         
   8  26   0      14560.55      15798.51       512.96 o                         
  10  26   0      19413.01      19972.22       684.11 o                         
  12  26   0      80567.25      85124.91      2815.52 o                         
  14  26   0      10181.78      10512.76       677.83 o                         
  16  26   0       7514.90       7749.92       601.74 o                         
  18  26   0      97969.92      97837.30      2449.48 o                         
  20  26   0      12137.25      12356.51       783.64 o                         
  22  26   0       1359.29       1289.24       345.76 o                         
  24  26   0       1762.71       1983.15       378.70 o                         
  26  26   0      44014.31      41821.77      1414.95 o                         
  28  26   0       3342.60       4312.18       450.75 o                         
  30  26   0        534.58        618.17       258.83 o                         
  32  26   0        445.23        498.13       211.79 o                         
   0  28   0      88978.16      88764.23      2596.22 o                         
   2  28   0       1788.69       2620.35       353.24 o                         
   4  28   0       7632.37       9126.69       452.80 o                         
   6  28   0      28728.25      30541.48       797.72 o                         
   8  28   0      71157.09      81244.84      1780.78 o                         
  10  28   0         27.05        129.67       160.47 o                         
  12  28   0      25561.53      27433.00       677.90 o                         
  14  28   0      36332.99      37473.47      1324.34 o                         
  16  28   0       1210.86       1501.15       336.93 o                         
  18  28   0       3738.39       4346.90       489.21 o                         
  20  28   0      15743.80      14418.53       826.25 o                         
  22  28   0      26893.40      28295.70      1146.24 o                         
  24  28   0        331.84        338.95       258.99 o                         
  26  28   0       1736.71       2547.26       370.94 o                         
  28  28   0       4001.38       4023.92       397.09 o                         
  30  28   0      18362.12      19049.47       755.56 o                         
   2  30   0      10700.21      11082.59       439.62 o                         
   4  30   0      38992.82      40321.52       820.48 o                         
   6  30   0      45243.97      49579.36       779.95 o                         
   8  30   0        455.22        484.87       177.61 o                         
  10  30   0       2900.68       3117.71       261.97 o                         
  12  30   0      55920.13      58290.11      1277.13 o                         
  14  30   0      22894.43      23227.92      1012.71 o                         
  16  30   0       3635.40       3565.23       427.78 o                         
  18  30   0      39322.32      38499.57      1333.26 o                         
  20  30   0       8381.46      10068.37       664.85 o                         
  22  30   0       3001.15       3086.96       399.51 o                         
  24  30   0        532.97        655.19       271.49 o                         
  26  30   0      12721.32      15024.98       689.91 o                         
  28  30   0       7171.70       8444.64       484.56 o                         
   0  32   0      26120.49      24165.51       919.11 o                         
   2  32   0      29735.36      32134.35       713.28 o                         
   4  32   0        440.83        607.68       147.63 o                         
   6  32   0       3106.87       2996.01       208.40 o                         
   8  32   0       6669.35       7501.16       361.58 o                         
  10  32   0       1183.91       1394.98       199.01 o                         
  12  32   0      11194.50      11968.72       422.86 o                         
  14  32   0      29726.05      33513.75      1198.78 o                         
  16  32   0        127.39         12.85       248.75 o                         
  18  32   0       6730.81       8638.82       585.28 o                         
  20  32   0      11601.37      12476.12       670.54 o                         
  22  32   0       4409.61       3778.27       383.49 o                         
  24  32   0       5907.34       6167.45       402.48 o                         
   2  34   0      29422.77      30213.36       656.34 o                         
   4  34   0      31263.11      31286.84       590.86 o                         
   6  34   0      36888.22      39218.34       697.98 o                         
   8  34   0        485.10        592.88       158.95 o                         
  10  34   0         69.20         62.48       137.75 o                         
  12  34   0      11031.37      12762.31       551.30 o                         
  14  34   0      27641.35      32077.37      1102.22 o                         
  16  34   0         57.31         65.46       215.40 o                         
  18  34   0       1416.75       1644.50       286.28 o                         
  20  34   0       5971.03       5158.82       291.61 o                         
   0  36   0        161.93        190.02       139.42 o                         
   2  36   0       7955.27       8612.82       410.99 o                         
   4  36   0       6095.75       6753.87       272.84 o                         
   6  36   0       2849.37       3383.14       267.75 o                         
   8  36   0        623.75        842.36       152.59 o                         
  10  36   0      10001.26      10139.81       474.97 o                         
  12  36   0       8969.78       9832.05       551.09 o                         
  14  36   0       4040.47       4216.56       377.33 o                         
  16  36   0       4688.11       4918.06       272.19 o                         
   2  38   0       7261.64       8379.19       237.34 o                         
   4  38   0          4.11         38.24        95.57 o                         
   6  38   0      26708.48      28491.10       518.05 o                         
   1   1   1     488673.72     400876.38      9754.59 o                         
   3   1   1     105690.51     100271.56       827.15 o                         
   5   1   1      36653.07      37877.57       528.87 o                         
   7   1   1     248998.97     245452.72      6361.37 o                         
   9   1   1     301559.62     314310.06      4791.99 o                         
  11   1   1     144639.94     155364.00      1352.48 o                         
  13   1   1      52075.88      58647.12       930.21 o                         
  15   1   1     264715.66     310911.81      7447.49 o                         
  17   1   1     300313.59     348694.69      8231.18 o                         
  19   1   1      16485.05      20532.91       506.37 o                         
  21   1   1      82812.12     102281.90      2202.51 o                         
  23   1   1      80246.34      94196.59      1903.70 o                         
  25   1   1      75445.27      87352.41      2083.87 o                         
  27   1   1      11042.19      11573.83       368.21 o                         
  29   1   1      45722.64      54089.88      1046.34 o                         
  31   1   1      49484.52      55904.16       973.53 o                         
  33   1   1      10045.45      11974.65       550.65 o                         
  35   1   1      37584.94      44042.80       732.70 o                         
  37   1   1      14174.85      15259.01       403.16 o                         
  39   1   1       4838.22       5589.35       281.35 o                         
  41   1   1      11131.67      11397.00       369.22 o                         
  43   1   1       7059.96       7140.08      2053.54 o                         
  45   1   1        521.64        486.25       100.99 o                         
   1   3   1      86211.62      71726.27      1604.51 o                         
   3   3   1     256846.50     241972.86      3197.21 o                         
   5   3   1     469965.38     460605.81      4957.73 o                         
   7   3   1     313246.19     320263.12      4328.25 o                         
   9   3   1     651828.56     692736.81      6208.78 o                         
  11   3   1     408997.84     442910.72      7737.25 o                         
  13   3   1      26768.64      30189.62      1089.84 o                         
  15   3   1      61681.34      70579.62      1592.48 o                         
  17   3   1     239793.75     270187.72      7590.74 o                         
  19   3   1      63803.64      75686.07      1282.91 o                         
  21   3   1       8270.56       8776.07       449.70 o                         
  23   3   1      43205.09      47841.99      1046.33 o                         
  25   3   1     114105.06     127670.94      2456.27 o                         
  27   3   1      20822.20      22472.37       519.38 o                         
  29   3   1       8984.11      10059.09       360.14 o                         
  31   3   1      35402.44      38967.21       793.36 o                         
  33   3   1      16900.55      17821.48       523.63 o                         
  35   3   1      21591.98      25045.32       528.88 o                         
  37   3   1       4785.81       5904.74       258.90 o                         
  39   3   1      12181.24      13534.69       362.51 o                         
  41   3   1      14644.39      16881.51       379.79 o                         
  43   3   1       4344.07       4000.39      1274.77 o                         
  45   3   1       2301.09       2676.86       154.62 o                         
   1   5   1     572598.56   11342170.00   3306304.00 o                         
   3   5   1       6039.47       4753.57       616.06 o                         
   5   5   1     294459.22     296875.34      4051.31 o                         
   7   5   1     535181.19     528833.75      4762.02 o                         
   9   5   1     436648.41     478250.38      5196.78 o                         
  11   5   1      10220.52       9959.98       260.95 o                         
  13   5   1     114101.53     112191.04      1355.93 o                         
  15   5   1     313664.50     335832.47      3392.16 o                         
  17   5   1      69288.82      69575.60      1599.37 o                         
  19   5   1      41906.46      40634.81      1119.89 o                         
  21   5   1     172980.23     185859.72      2950.89 o                         
  23   5   1      88643.53      99176.24      1921.14 o                         
  25   5   1      28611.67      32985.47       616.64 o                         
  27   5   1      42449.77      47069.60       822.90 o                         
  29   5   1     109458.19     123495.64      1822.86 o                         
  31   5   1      12385.74      14889.11       538.82 o                         
  33   5   1       7215.42       8526.64       378.66 o                         
  35   5   1      68705.99      80231.30      1309.80 o                         
  37   5   1      24478.67      27453.62       699.72 o                         
  39   5   1       6157.23       6282.39       252.64 o                         
  41   5   1       9686.39      10687.60       299.51 o                         
  43   5   1      10107.89      11109.13       384.42 o                         
  45   5   1       8032.14       9225.12       458.87 o                         
   1   7   1      72340.52      61437.59      1751.33 o                         
   3   7   1    1055934.12     933177.44     18232.04 o                         
   5   7   1     568174.62     555809.38      4317.45 o                         
   7   7   1      71518.02      75025.15      1382.37 o                         
   9   7   1      94048.32      86493.26      1313.09 o                         
  11   7   1     297701.38     284385.00      3412.47 o                         
  13   7   1     140783.80     150853.34      1751.20 o                         
  15   7   1      12912.67      16278.96       460.43 o                         
  17   7   1     104982.91     105603.24      1498.42 o                         
  19   7   1     203607.97     205221.44      2526.06 o                         
  21   7   1      66157.62      75173.65      2122.00 o                         
  23   7   1      13266.84      13933.24       382.94 o                         
  25   7   1      85199.89      93903.40      1490.57 o                         
  27   7   1      63821.43      72713.48      1107.78 o                         
  29   7   1       9197.90       9754.08       466.22 o                         
  31   7   1      17173.54      17589.49       588.12 o                         
  33   7   1      31654.69      36435.56       820.40 o                         
  35   7   1       3792.91       4209.64       228.03 o                         
  37   7   1        525.07        460.71       153.66 o                         
  39   7   1       4566.79       5728.52       281.25 o                         
  41   7   1       6745.80       7253.20       386.03 o                         
  43   7   1       1254.81       1367.37       172.03 o                         
   1   9   1     150892.98     130851.05      1302.96 o                         
   3   9   1        756.22        977.48        79.07 o                         
   5   9   1     267170.84     262257.53      2201.01 o                         
   7   9   1     115670.94     110173.48      1087.00 o                         
   9   9   1      48183.57      49655.07       739.38 o                         
  11   9   1      37488.21      32903.43       595.00 o                         
  13   9   1      98690.62      91914.42      2022.44 o                         
  15   9   1     197178.23     211009.86      2380.08 o                         
  17   9   1      59857.96      67014.56      1122.45 o                         
  19   9   1      76061.91      73665.37      1272.74 o                         
  21   9   1     147490.31     139635.34      2534.27 o                         
  23   9   1     111998.23     114961.43      1490.06 o                         
  25   9   1      27809.01      31358.72       779.69 o                         
  27   9   1     106264.97     115291.52      1513.39 o                         
  29   9   1      70653.44      77888.23      1193.65 o                         
  31   9   1      32890.58      33674.74      1278.60 o                         
  33   9   1       1393.11       1626.48       201.38 o                         
  35   9   1      35451.39      38137.92       771.35 o                         
  37   9   1      20869.39      23724.01       791.76 o                         
  39   9   1       3722.92       4785.51       415.11 o                         
  41   9   1       1315.37        101.01       283.37 o                         
  43   9   1      17252.75      17310.39       662.99 o                         
   1  11   1     302176.47     272598.62      2258.88 o                         
   3  11   1     484952.22     445159.97      3179.43 o                         
   5  11   1     214092.12     195436.34      1844.21 o                         
   7  11   1     114216.77     101874.52      1111.00 o                         
   9  11   1      69430.13      66431.15       806.10 o                         
  11  11   1     263823.28     259939.53      2733.18 o                         
  13  11   1     169868.16     155587.30      4960.78 o                         
  15  11   1      83224.30      89524.72      2664.21 o                         
  17  11   1      41082.17      40627.42       843.62 o                         
  19  11   1     214401.91     203544.53      2142.98 o                         
  21  11   1      33704.93      32216.28       587.99 o                         
  23  11   1       5055.83       5049.33       272.96 o                         
  25  11   1      27944.02      29645.96       655.43 o                         
  27  11   1      37346.58      40665.93       864.35 o                         
  29  11   1       6075.43       6144.01       326.74 o                         
  31  11   1       4289.65       4594.03       370.10 o                         
  33  11   1       4382.08       4869.90       528.22 o                         
  35  11   1       5895.46       6441.43       573.29 o                         
  37  11   1      10462.65      11017.83       681.62 o                         
  39  11   1       2933.93       2654.06       358.43 o                         
  41  11   1       2013.15        213.42       290.41 o                         
  43  11   1        731.13        698.66       181.29 o                         
   1  13   1      30023.50      26537.28       413.48 o                         
   3  13   1      11876.80      11203.10       237.57 o                         
   5  13   1      53932.70      47939.30       732.22 o                         
   7  13   1     214031.09     211990.62      1949.93 o                         
   9  13   1       1738.22       1470.26       146.60 o                         
  11  13   1      98950.12      93476.88       859.31 o                         
  13  13   1      65239.14      62177.09      1171.20 o                         
  15  13   1      31824.41      29888.64       688.62 o                         
  17  13   1      36677.18      32188.36       547.67 o                         
  19  13   1     124720.91     115005.01      1700.39 o                         
  21  13   1      81446.52      74103.78      1361.50 o                         
  23  13   1     105140.95      97936.59      1544.91 o                         
  25  13   1      47209.62      46779.17      1146.78 o                         
  27  13   1      82848.98      84068.16      1415.00 o                         
  29  13   1      57153.05      60718.25      1842.35 o                         
  31  13   1      21758.73      25808.97      1132.33 o                         
  33  13   1      17837.42      20107.77       979.56 o                         
  35  13   1      10443.34      12035.35       734.57 o                         
  37  13   1      11809.19      12803.62       710.45 o                         
  39  13   1      17977.82       3468.51       765.98 o                         
  41  13   1       2076.08        247.51       281.23 o                         
   1  15   1     312829.66     268075.72      2335.08 o                         
   3  15   1     104247.38      94857.00      1444.18 o                         
   5  15   1     102579.95      96755.53       965.70 o                         
   7  15   1     391062.72     390093.56      3288.85 o                         
   9  15   1     146864.69     142818.91      1842.67 o                         
  11  15   1      71184.47      71848.07       970.03 o                         
  13  15   1     152288.98     144228.44      1838.24 o                         
  15  15   1     113480.88     107851.34      2810.40 o                         
  17  15   1       2180.76       1775.97       151.11 o                         
  19  15   1     101450.47      94604.70      1244.68 o                         
  21  15   1      44365.27      38791.29       768.88 o                         
  23  15   1       6356.39       6156.29       297.59 o                         
  25  15   1        212.81        120.62       135.44 o                         
  27  15   1      17488.06      17196.88       908.30 o                         
  29  15   1       4637.62       4931.29       521.44 o                         
  31  15   1       7788.46       8114.73       640.28 o                         
  33  15   1       1699.94       1577.66       360.28 o                         
  35  15   1       4920.84       4946.34       477.84 o                         
  37  15   1       9628.05      10156.59       609.32 o                         
  39  15   1       1654.90        158.13       272.70 o                         
  41  15   1       1619.93       1744.68       238.12 o                         
   1  17   1      20081.51      19587.28       365.89 o                         
   3  17   1       6372.52       5390.69       181.01 o                         
   5  17   1      36152.77      35098.38       532.84 o                         
   7  17   1       6161.36       5006.50       199.96 o                         
   9  17   1      28120.08      25625.84       607.96 o                         
  11  17   1     109173.63     101876.70      1486.62 o                         
  13  17   1      62288.29      57534.23       758.01 o                         
  15  17   1       4593.66       4297.48       208.14 o                         
  17  17   1      90565.25      84648.88      1182.72 o                         
  19  17   1      64754.38      59393.78      1055.38 o                         
  21  17   1      10197.44      10480.32       369.17 o                         
  23  17   1      29481.85      25522.62       600.05 o                         
  25  17   1      41152.84      37931.41      1376.58 o                         
  27  17   1      38972.26      37823.93      1392.64 o                         
  29  17   1       2797.60       3072.78       438.38 o                         
  31  17   1      22725.13      24115.81      1069.59 o                         
  33  17   1      40891.23      44345.67      1450.38 o                         
  35  17   1       9127.33       9353.56       613.86 o                         
  37  17   1      11238.71       2402.69       649.60 o                         
  39  17   1      22891.64      23527.58       799.00 o                         
   1  19   1     229647.11     202833.50      2298.69 o                         
   3  19   1      24019.68      21280.08       609.28 o                         
   5  19   1      29591.54      29558.18       581.53 o                         
   7  19   1     240080.67     223798.72      2229.29 o                         
   9  19   1     197703.45     192139.06      2798.79 o                         
  11  19   1       6269.91       6289.43       217.54 o                         
  13  19   1     128608.77     108169.40      5342.65 o                         
  17  19   1       6619.08       5730.80       379.02 o                         
  19  19   1      10497.29       8737.96       331.23 o                         
  21  19   1      13142.76      12623.11       411.47 o                         
  23  19   1      20133.08      19437.58       954.73 o                         
  25  19   1       3047.68       3173.37       437.38 o                         
  27  19   1       1227.35       1218.95       341.04 o                         
  29  19   1      13121.74      12844.57       783.95 o                         
  31  19   1       5037.05       5730.84       537.68 o                         
  33  19   1       4197.92       4452.69       460.55 o                         
  35  19   1        496.23        542.52       243.28 o                         
  37  19   1       7282.52       1415.78       469.76 o                         
  39  19   1        518.86        463.49       162.96 o                         
   1  21   1      13682.74      13195.16       388.16 o                         
   3  21   1      14652.85      13323.77       472.65 o                         
   5  21   1       8537.55       7377.19       302.38 o                         
   7  21   1        567.37        525.89       131.65 o                         
   9  21   1      44901.46      36545.52      3443.46 o                         
  11  21   1      63785.38      60720.95      1639.97 o                         
  13  21   1      50443.74      44582.02      2636.62 o                         
  15  21   1       6466.49       6213.33       265.69 o                         
  17  21   1     104197.23      96744.50      2818.20 o                         
  19  21   1      36337.20      33196.59       692.09 o                         
  21  21   1      10527.43      10147.60       689.90 o                         
  23  21   1      19932.47      18087.98       916.31 o                         
  25  21   1      57051.35      52008.39      1650.58 o                         
  27  21   1      46695.33      43792.92      1474.70 o                         
  29  21   1       6132.82       6212.44       544.72 o                         
  31  21   1      17805.47      18878.81       886.36 o                         
  33  21   1      46985.21      48789.58      1419.10 o                         
  35  21   1       5394.68        969.08       430.14 o                         
  37  21   1       4341.57       4691.36       338.68 o                         
   1  23   1     133606.42     118280.98      7869.59 o                         
   3  23   1     100085.23      97841.43      7534.43 o                         
   5  23   1      67573.94      67452.13      4574.07 o                         
   7  23   1     118886.40     112392.64      9595.02 o                         
   9  23   1      86377.72      89692.61      3321.90 o                         
  11  23   1       6983.28       6639.89       272.83 o                         
  13  23   1      69935.20      66118.13      1583.33 o                         
  15  23   1      47414.70      46549.39       987.45 o                         
  17  23   1      23242.18      23069.47       977.30 o                         
  19  23   1      14386.86      14957.95       814.80 o                         
  21  23   1      14215.29      13078.72       779.78 o                         
  23  23   1       5203.82       5720.56       539.38 o                         
  25  23   1       8760.34       9087.54       657.39 o                         
  27  23   1        988.87        903.25       303.85 o                         
  29  23   1       6967.78       7530.35       563.07 o                         
  31  23   1        177.48         34.22       227.32 o                         
  33  23   1         37.81         -9.59       199.27 o                         
  35  23   1       1247.81       1171.31       231.64 o                         
   1  25   1      11748.99      12445.39       440.75 o                         
   3  25   1       5377.57       5388.77       220.52 o                         
   5  25   1       2892.98       2750.40       173.13 o                         
   7  25   1       6886.23       6683.10       420.70 o                         
   9  25   1      17326.62      16559.41       428.09 o                         
  11  25   1      14446.78      13687.70       403.44 o                         
  13  25   1      41836.59      38061.05      1269.54 o                         
  15  25   1       8317.81       7417.92       564.09 o                         
  17  25   1      47802.62      46303.97      1474.20 o                         
  19  25   1      36953.25      33332.34      1237.09 o                         
  21  25   1      21993.32      19996.75       951.11 o                         
  23  25   1      26096.40      24564.36      1047.64 o                         
  25  25   1      29246.14      26805.62      1079.92 o                         
  27  25   1      35341.68      36519.60      1239.83 o                         
  29  25   1      19859.61      20068.92       851.03 o                         
  31  25   1       5599.44       1234.49       462.14 o                         
  33  25   1      13339.23      14203.08       597.24 o                         
   1  27   1      79790.01      88179.88      2409.35 o                         
   3  27   1      68981.69      81204.18      1718.81 o                         
   5  27   1      58125.32      66043.42      1662.58 o                         
   7  27   1      20929.93      24954.12       832.36 o                         
   9  27   1      36082.76      38107.35      2448.84 o                         
  11  27   1      40663.52      45504.87      1979.50 o                         
  13  27   1      19819.69      18826.64       870.30 o                         
  15  27   1       5110.83       5562.31       496.08 o                         
  17  27   1      25387.66      25776.06      1053.35 o                         
  19  27   1      31190.46      31083.05      1176.12 o                         
  21  27   1       7594.20       6930.22       560.38 o                         
  23  27   1       4710.50       4245.40       457.59 o                         
  25  27   1       3700.35       3981.87       415.91 o                         
  27  27   1        477.16        138.95       242.50 o                         
  29  27   1        254.98         55.40       198.52 o                         
  31  27   1       2377.76       2024.50       255.81 o                         
   1  29   1       5750.72       5935.62       454.04 o                         
   3  29   1       1263.76       1513.46       290.60 o                         
   5  29   1      20081.26      22793.09       819.04 o                         
   7  29   1      10325.45      11426.34       524.56 o                         
   9  29   1       5867.29       6313.34       533.13 o                         
  11  29   1       6711.50       6830.61       495.73 o                         
  13  29   1       8642.88       8153.26       582.84 o                         
  15  29   1       9117.49       8141.94       579.36 o                         
  17  29   1       9480.31       8784.03       611.14 o                         
  19  29   1      12007.34      10704.93       662.21 o                         
  21  29   1      26504.66      24868.91       989.86 o                         
  23  29   1      20115.21      20666.70       864.25 o                         
  25  29   1       9420.89       1691.30       552.93 o                         
  27  29   1      12876.73      13965.88       617.90 o                         
   1  31   1       5695.57       6073.42       456.35 o                         
   3  31   1      51043.72      57700.95      1368.84 o                         
   5  31   1      39571.04      46098.86       920.96 o                         
   7  31   1         69.31        120.12       155.60 o                         
   9  31   1      24748.79      26759.15      2094.36 o                         
  11  31   1      41706.85      44288.98      1237.58 o                         
  13  31   1      13591.57      14525.84       557.89 o                         
  15  31   1       3190.71       2949.89       371.07 o                         
  17  31   1      17330.59      17457.37       806.21 o                         
  19  31   1       8621.96      10337.84       611.51 o                         
  21  31   1       1808.33        175.78       300.05 o                         
  23  31   1       3831.72       3933.67       361.96 o                         
  25  31   1       1050.61       1329.19       228.71 o                         
   1  33   1        816.61        823.06       181.42 o                         
   3  33   1         80.21        104.12       126.64 o                         
   5  33   1       2637.65       2977.56       198.34 o                         
   7  33   1      14492.55      15266.96       480.52 o                         
   9  33   1       2589.84       2689.17       226.58 o                         
  11  33   1         92.58        295.19       142.82 o                         
  13  33   1       5826.09       5935.93       469.65 o                         
  15  33   1      23169.85       3486.26       814.47 o                         
  17  33   1       2791.53        403.00       356.85 o                         
  19  33   1       2021.59        145.90       286.47 o                         
  21  33   1      13621.57      14322.44       607.12 o                         
   1  35   1      15402.66      16250.43       337.96 o                         
   3  35   1      29066.45      30332.75       523.69 o                         
   5  35   1      20118.13      21697.78       563.55 o                         
   7  35   1       8219.79      10508.96       472.65 o                         
   9  35   1      17261.32      19208.46       672.75 o                         
  11  35   1      20549.04      23393.05       629.57 o                         
  13  35   1       5942.73       1031.99       448.42 o                         
  15  35   1       4591.67       4754.34       373.90 o                         
   1  37   1        983.01        917.50        99.90 o                         
   3  37   1        729.20        760.91        96.21 o                         
   5  37   1       1336.55       1181.82       110.19 o                         
   7  37   1       1417.71       1407.61       124.28 o                         
   9  37   1       2730.09       3107.06       482.48 o                         
  38   0   2       2850.10       4030.89       409.23 o                         
  42   0   2       2741.72       2875.39       313.64 o                         
   4   2   2     117021.64     121597.67      2278.59 o                         
   6   2   2      10459.06      11934.61       489.62 o                         
   8   2   2      79226.79      80815.74      1710.01 o                         
  10   2   2      16375.12      19983.75       711.59 o                         
  12   2   2     258519.12     305428.22      5258.81 o                         
  38   2   2        223.40        371.46       161.23 o                         
  40   2   2      46909.84      61015.51      1113.41 o                         
  42   2   2       1763.88       2429.97       231.56 o                         
  44   2   2       1025.49       1242.76       202.74 o                         
   4   4   2     308939.34     285996.12      4819.27 o                         
   6   4   2     694251.62     740681.19     11506.76 o                         
   8   4   2      28557.96      34012.16       989.95 o                         
  10   4   2      54464.66      61935.80      1524.18 o                         
  12   4   2     188083.97     221510.81      4030.26 o                         
  14   4   2     292128.50     342614.00      5955.26 o                         
  16   4   2      76571.65      88991.39      2187.37 o                         
  18   4   2      11551.36      14850.47       842.01 o                         
  20   4   2      23498.06      25264.65      1219.27 o                         
  22   4   2      80034.16      98151.17      2791.99 o                         
  36   4   2       4434.56       5640.89       496.82 o                         
  38   4   2       2278.88       2763.35       248.79 o                         
  40   4   2       3085.20       4214.91       274.58 o                         
  42   4   2       1221.27       1514.56       174.43 o                         
   4   6   2      59729.43      62497.14      1497.83 o                         
   6   6   2      17145.94      13942.92       620.00 o                         
   8   6   2      19361.90      21335.28       785.45 o                         
  10   6   2      10494.23      11808.18       603.86 o                         
  12   6   2     118310.04     131775.30      2761.55 o                         
  14   6   2     255814.59     302146.75      5417.29 o                         
  16   6   2      35702.86      41647.82      1385.33 o                         
  18   6   2      47505.11      57699.71      1791.07 o                         
  20   6   2     144647.66     166523.22      3851.64 o                         
  22   6   2      79504.27      85455.43      2623.75 o                         
  24   6   2     101488.26     116035.66      3270.16 o                         
  26   6   2       4181.80       5053.67       664.89 o                         
  36   6   2        948.87       1208.89       200.62 o                         
  38   6   2      11646.16      14997.01       610.59 o                         
  40   6   2      22547.74      27302.32       663.36 o                         
  42   6   2       6070.62       7460.54       439.36 o                         
   4   8   2     655127.12     622340.94      9954.63 o                         
   6   8   2     194321.52     209915.59      3887.42 o                         
   8   8   2       9140.54       8623.41       525.99 o                         
  10   8   2      15259.19      19797.52       833.76 o                         
  12   8   2     386849.31     443134.81      7506.28 o                         
  14   8   2     252912.62     287400.88      5287.99 o                         
  16   8   2     101346.27     120990.82      2813.25 o                         
  18   8   2      44063.58      52577.03      1696.75 o                         
  20   8   2      79776.24      94075.79      2625.50 o                         
  22   8   2      12309.08      14788.18      1016.33 o                         
  24   8   2       4311.57       5508.23       677.18 o                         
  26   8   2       7400.95       8748.71       860.88 o                         
  28   8   2      44378.16      56167.65      2259.55 o                         
  36   8   2       2428.14       3514.96       397.07 o                         
  38   8   2       5078.31       7290.93       501.16 o                         
  40   8   2      10960.96      14617.12       653.79 o                         
  42   8   2       1285.19       1277.65       220.70 o                         
   4  10   2      16806.13      21000.71       851.59 o                         
   6  10   2      11269.45      12118.43       654.27 o                         
   8  10   2      73374.00      74411.84      1855.44 o                         
  10  10   2      65052.51      68924.16      1818.07 o                         
  12  10   2      89303.02     103473.17      2462.12 o                         
  14  10   2     226150.00     241556.20      4663.69 o                         
  16  10   2      34466.68      44857.96      1538.43 o                         
  18  10   2       1861.93       2070.60       368.12 o                         
  20  10   2      19005.46      22244.20      1183.64 o                         
  22  10   2     186965.45     204276.52      4778.82 o                         
  24  10   2       2001.42       2664.76       518.53 o                         
  26  10   2      18728.70      20549.42      1332.99 o                         
   4  12   2     735225.25     733471.94     11861.80 o                         
   6  12   2      27530.44      28391.06      1065.76 o                         
   8  12   2      94536.79      98909.73      2338.06 o                         
  10  12   2       2267.15       3853.22       416.11 o                         
  12  12   2     348370.50     398885.16      7095.49 o                         
  14  12   2       5260.65       5827.81       538.16 o                         
  16  12   2      61163.08      70102.14      2082.42 o                         
  18  12   2      28881.70      30348.97      1331.09 o                         
  20  12   2      47802.93      51913.83      1913.09 o                         
  22  12   2        542.52        692.28       336.80 o                         
  24  12   2      14810.11      14318.99      1112.79 o                         
  26  12   2        805.12       1389.94       456.06 o                         
   4  14   2       7225.93       7929.12       592.84 o                         
   6  14   2      40717.67      39183.97      1352.21 o                         
   8  14   2     290133.56     308139.00      5661.17 o                         
  10  14   2      71492.92      77729.06      2124.51 o                         
  12  14   2      12702.63      16173.67       902.65 o                         
  14  14   2     110530.39     117164.27      2888.36 o                         
  16  14   2      20262.25      23212.19      1141.62 o                         
  18  14   2      15747.79      20163.24      1105.58 o                         
  20  14   2        850.80        806.94       315.82 o                         
  22  14   2     168824.47     185745.03      4541.91 o                         
  24  14   2      34709.92      36041.58      1803.03 o                         
   2  16   2      51184.16      47257.92      1581.40 o                         
   4  16   2     347281.69     356501.78      6539.21 o                         
   6  16   2      17874.11      15216.19       851.21 o                         
   8  16   2      91785.77      93856.65      2437.70 o                         
  10  16   2      34142.66      35999.36      1406.72 o                         
  12  16   2      87464.58     101597.23      2645.27 o                         
  14  16   2      11400.29      13445.16       861.11 o                         
  16  16   2      48044.35      54518.96      1897.83 o                         
  18  16   2      49515.33      53028.80      1923.10 o                         
  20  16   2      14637.93      16321.76      1076.56 o                         
  22  16   2      29860.59      32373.34      1641.49 o                         
   0  18   2     112876.90     113541.62      2859.42 o                         
   2  18   2     103919.27     107475.51      2780.69 o                         
   4  18   2       1760.73       1668.64       348.73 o                         
   6  18   2      22380.83      23630.64      1123.97 o                         
   8  18   2      97832.11      98062.07      2601.35 o                         
  10  18   2      44569.90      49074.22      1742.50 o                         
  12  18   2       5740.37       6117.31       598.05 o                         
  14  18   2      43189.39      47753.59      1766.07 o                         
  16  18   2      82834.62      97561.18      2785.26 o                         
  18  18   2      39837.24      44044.09      1763.59 o                         
  20  18   2        273.16        178.81       279.75 o                         
   2  20   2      99233.99      97794.59      1896.37 o                         
   4  20   2     117180.62     119414.29      3018.63 o                         
   6  20   2     100210.67     101690.34      2717.94 o                         
   8  20   2      36567.99      39861.86      1582.25 o                         
  10  20   2      64225.66      68464.69      2212.76 o                         
  12  20   2      36153.52      39839.46      1608.95 o                         
  14  20   2      68318.64      75243.29      2376.48 o                         
  16  20   2      46292.03      52149.58      1960.47 o                         
  18  20   2       7076.26       7669.88       744.50 o                         
   0  22   2      33092.37      30517.70      1418.14 o                         
   2  22   2      94964.89      95538.09      1946.49 o                         
   4  22   2        368.39        444.35       256.98 o                         
   6  22   2       1250.48       1211.85       347.60 o                         
   8  22   2      55800.03      67708.20      2244.08 o                         
  10  22   2      28333.11      30703.77      1432.88 o                         
  12  22   2      15741.32      17178.42      1068.63 o                         
  14  22   2        144.68        312.33       281.67 o                         
   6  26   2      21486.04      28650.82      1279.90 o                         
   8  26   2       9543.81      12333.71       835.86 o                         
  10  26   2      47547.47      59331.64      1847.37 o                         
  12  26   2      58140.23      73192.52      2068.85 o                         
   2  28   2      23234.55      29743.63      1102.73 o                         
   4  28   2      18172.87      25438.80       864.20 o                         
   6  28   2      59353.40      75706.56      1582.15 o                         
   8  28   2       5117.32       6063.48       618.05 o                         
  10  28   2       6329.31       8112.88       666.48 o                         
  12  28   2      17179.06      21898.63      1035.21 o                         
   0  30   2      24367.60      29419.50      1328.89 o                         
   2  30   2      18567.27      22468.55       814.43 o                         
   4  30   2       2965.33       3059.14       346.41 o                         
   6  30   2      36331.13      47036.51      1169.72 o                         
   8  30   2      24849.30      33041.92      1337.68 o                         
  10  30   2      39215.61      46599.05      1569.03 o                         
  12  30   2      24842.71      28864.67      1163.83 o                         
   2  32   2       7226.50       8248.29       488.17 o                         
   4  32   2      15049.34      20281.88       735.22 o                         
   6  32   2      18741.09      22680.80       757.30 o                         
   8  32   2        420.66        352.64       291.86 o                         
  10  32   2        233.98        509.93       272.48 o                         
   0  34   2      42358.30      48699.27      1581.13 o                         
   2  34   2       5570.70       6496.51       406.95 o                         
   4  34   2       5202.35       5946.65       391.98 o                         
   6  34   2      10662.60      12467.78       524.74 o                         
   8  34   2      15562.56      19555.48       639.05 o                         
  10  34   2      10562.82      11500.89       464.73 o                         
   2  36   2       1094.45       1181.66       140.21 o                         
   4  36   2       8384.37       9886.41       293.42 o                         
   6  36   2       3457.29       3599.40       262.75 o                         
   8  36   2         75.15        222.15       130.80 o                         
  39   1   3       4211.77       5702.70       299.28 o                         
  41   1   3      11481.47      15082.64       418.77 o                         
  39   3   3       2481.70       4153.49       259.78 o                         
  41   3   3      13453.46      17655.31       448.88 o                         
  37   5   3      10343.88      15060.78       707.74 o                         
  39   5   3       1118.35       1440.47       175.58 o                         
  41   5   3       3886.12       5629.72       350.94 o                         
   3   7   3     283654.47     254923.02      4653.29 o                         
   5   7   3     248906.22     243633.64      4548.62 o                         
   7   7   3       6126.36       5877.14       467.86 o                         
  37   7   3        277.48        389.17       215.18 o                         
  39   7   3       4021.40       5514.19       386.30 o                         
   3   9   3       5693.44       5162.65       456.85 o                         
   5   9   3     109102.91     100980.74      2422.51 o                         
   7   9   3      25654.76      24337.52      1006.64 o                         
   9   9   3       8065.68       9591.64       632.59 o                         
  11   9   3       2223.92       2176.21       358.22 o                         
  13   9   3      97684.09     109678.96      2699.88 o                         
  15   9   3      34067.75      39264.24      1491.69 o                         
   3  11   3     182462.89     177701.83      3692.69 o                         
   5  11   3     190579.75     178633.80      3762.74 o                         
   7  11   3      29444.89      28242.64      1149.74 o                         
   9  11   3      19810.70      19660.34       970.00 o                         
  11  11   3      34033.04      37283.70      1427.90 o                         
  13  11   3      95546.84     108902.74      2770.90 o                         
  15  11   3       8222.93       9592.84       741.67 o                         
  17  11   3      21631.51      28869.48      1342.53 o                         
  19  11   3      62394.21      71787.52      2302.13 o                         
  21  11   3      81683.83      99894.66      2980.35 o                         
   3  13   3      10293.25      10379.43       719.33 o                         
   5  13   3     125221.28     117426.77      2833.14 o                         
   7  13   3       7611.65       7780.65       617.74 o                         
   9  13   3      11095.56      11737.62       779.87 o                         
  11  13   3      46202.40      50790.27      1767.71 o                         
  13  13   3     132187.75     148634.72      3500.18 o                         
  15  13   3      11092.85      13549.67       898.43 o                         
  17  13   3      29743.77      35203.30      1545.08 o                         
  19  13   3      26769.69      31736.54      1485.13 o                         
  21  13   3      76680.33      86579.23      2807.68 o                         
   1  15   3      91550.73      86229.25      2408.47 o                         
   3  15   3      62457.26      58485.49      1912.49 o                         
   5  15   3      89072.15      88081.12      2427.88 o                         
   7  15   3     150360.33     145784.28      3407.81 o                         
   9  15   3      52489.77      52366.48      1824.66 o                         
  11  15   3        642.33        903.06       309.91 o                         
  13  15   3     154262.05     180362.02      4108.64 o                         
  15  15   3      38915.31      45841.21      1792.05 o                         
  17  15   3      13993.62      16532.40      1070.24 o                         
  19  15   3      11633.58      12626.55       955.90 o                         
   1  17   3      18169.98      18320.47       741.84 o                         
   3  17   3       9029.57       8671.89       722.67 o                         
   5  17   3      57438.63      55535.75      1895.04 o                         
   7  17   3      11246.91      11095.05       815.70 o                         
   9  17   3       1226.04        918.92       313.54 o                         
  11  17   3      25072.08      29650.04      1417.79 o                         
  13  17   3      64037.07      73009.09      2329.04 o                         
  15  17   3      26077.32      30953.25      1480.74 o                         
   1  19   3      62242.82      58447.67      1491.93 o                         
   3  19   3      36112.75      34055.72      1072.66 o                         
   5  19   3      27461.18      28699.87      1359.11 o                         
   7  19   3      91646.71      98105.42      2821.43 o                         
   9  19   3      75605.27      89165.59      2680.76 o                         
  11  19   3       6219.91       8100.52       749.24 o                         
  13  19   3      60944.98      67481.12      2280.66 o                         
   1  21   3       1610.25       1895.48       305.17 o                         
   3  21   3       6406.91       7076.60       513.02 o                         
   5  21   3       3874.35       3964.31       402.15 o                         
   7  21   3      10212.23      12365.99       940.31 o                         
   9  27   3      13206.43      17310.71       933.90 o                         
  11  27   3      17699.17      23957.19      1065.98 o                         
   1  29   3       6370.27       8306.81       497.43 o                         
   3  29   3      10486.44      14061.79       620.93 o                         
   5  29   3       2406.66       3941.76       361.74 o                         
   7  29   3       6756.38       9876.27       509.39 o                         
   9  29   3       4768.65       5404.82       532.19 o                         
  11  29   3      13231.44      17360.48       859.60 o                         
   1  31   3       4609.81       5824.45       401.81 o                         
   3  31   3      33390.43      43101.82      1063.76 o                         
   5  31   3      14451.37      19292.37       674.59 o                         
   7  31   3        920.92       1494.07       342.96 o                         
   9  31   3       8842.58      11221.79       678.81 o                         
  11  31   3      17694.38      23082.63       924.64 o                         
   1  33   3       6617.06       8471.20       426.46 o                         
   3  33   3       7296.52       7301.43      2610.14 o                         
   5  33   3        578.56        476.29       270.75 o                         
   7  33   3       1128.30       1232.20       286.31 o                         
   9  33   3       5922.05       7583.78       498.33 o                         
  38   2   4       7117.84       9923.96       315.63 o                         
   2  14   4       6751.86       5772.08       420.49 o                         
   4  14   4      16227.98      14242.33       884.95 o                         
   0  16   4      22370.60      19522.03      1124.87 o                         
   2  16   4     104946.33      99598.45      1969.28 o                         
   4  16   4        181.61         73.65       160.44 o                         
   6  16   4      10310.22      10544.79       792.15 o                         
   4  28   4       1660.87       2664.80       422.25 o                         
   6  28   4       1274.49       1953.18       536.67 o                         
   8  28   4      18870.02      26219.96      1023.37 o                         
  10  28   4       1345.34       1884.79       312.72 o                         
   2  30   4       1283.61       1714.27       758.02 o                         
   4  30   4      13085.52      16604.66      5572.13 o                         
   6  30   4       6543.73       9708.20       579.63 o                         
   8  30   4        347.60        554.22       226.54 o                         
  10  30   4        228.60        286.83       176.45 o                         
   1  27   5      10227.32      15492.42       490.41 o                         
   3  27   5      11940.13      19124.20       536.07 o                         
   5  27   5       6311.34       9110.09       505.50 o                         
                                                                                
